# Supplementary material for: N′-(1,3-Benzo­thia­zol-2-yl)benzene­sulfono­hydrazide: crystal structure, Hirshfeld surface analysis and computational chemistry
Source: Acta Crystallogr E Crystallogr Commun. 2019 Mar 29;75(Pt 4):516–23. doi: 10.1107/S2056989019003980 (PMC6509675; doi:10.1107/S2056989019003980)
Supplement: Supplementary file 1 [file e-75-00516-sup1.cif]

##############################################################################
#                                                                            #
# This CIF contains the data in a paper accepted for publication in          #
# Acta Crystallographica Section E. It conforms to the requirements of       #
# Notes for Authors for Acta Crystallographica Section E, and has been       #
# peer reviewed under the auspices of the IUCr Commission on Journals.       #
#                                                                            #
# Full details of the Crystallographic Information File format               #
# are given in the paper "The Crystallographic Information File (CIF):       #
# a New Standard Archive File for Crystallography" by S. R. Hall, F. H.      #
# Allen and I. D. Brown [Acta Cryst. (1991), A47, 655-685].                  #
#                                                                            #
# The current version of the core CIF dictionary is obtainable from          #
# ftp://ftp.iucr.org/pub/cif_core.dic.                                       #
#                                                                            #
# Software is freely available for graphical display of the structure(s)     #
# in this CIF. For information consult the CIF software page                 #
# http://www.iucr.org/resources/cif/software.                                #
#                                                                            #
# This file may be used for bona fide research purposes within the           #
# scientific community so long as proper attribution is given to the journal # 
# article from which it was obtained.                                        #
#                                                                            #
##############################################################################
data_I
_database_code_depnum_ccdc_archive 'CCDC 1905136'
_audit_creation_method     'SHELXL-2018/3'
_chemical_name_systematic
;
<i>N</i>'-(1,3-Benzothiazol-2-yl)benzenesulfonohydrazide
;
_chemical_name_common     ?
_chemical_formula_moiety     'C13 H11 N3 O2 S2'
_chemical_formula_sum     'C13 H11 N3 O2 S2'
_chemical_formula_iupac     'C13 H11 N3 O2 S2'
_chemical_formula_weight     305.37
_chemical_melting_point     ?
_space_group_crystal_system     orthorhombic
_space_group_name_H-M_alt     'P b c a'
_space_group_name_Hall     '-P 2ac 2ab'
loop_
    _space_group_symop_operation_xyz
    'x, y, z'
    '-x+1/2, -y, z+1/2'
    '-x, y+1/2, -z+1/2'
    'x+1/2, -y+1/2, -z'
    '-x, -y, -z'
    'x-1/2, y, -z-1/2'
    'x, -y-1/2, z-1/2'
    '-x-1/2, y-1/2, z'
_cell_length_a     8.9083(7)
_cell_length_b     21.6499(9)
_cell_length_c     29.4778(18)
_cell_angle_alpha     90
_cell_angle_beta     90
_cell_angle_gamma     90
_cell_volume     5685.2(6)
_cell_formula_units_Z     16
_cell_measurement_reflns_used     2386
_cell_measurement_theta_min     2.481
_cell_measurement_theta_max     28.556
_cell_measurement_temperature     100(2)
_exptl_crystal_description     cube
_exptl_crystal_colour     colourless
_exptl_crystal_size_max     0.01
_exptl_crystal_size_mid     0.01
_exptl_crystal_size_min     0.01
_exptl_crystal_density_diffrn     1.427
_exptl_crystal_density_meas     ?
_exptl_crystal_density_method     ?
_exptl_crystal_F_000     2528
_exptl_absorpt_coefficient_mu     0.344
_exptl_absorpt_correction_type     empirical
_exptl_absorpt_process_details
;
(<i>AIMLESS CCP4</i>; Evans, 2006)
;
_exptl_absorpt_correction_T_min     0.9956
_exptl_absorpt_correction_T_max     1.0000
_diffrn_ambient_temperature     100(2)
_diffrn_source     'synchrotron'
_diffrn_radiation_type     'synchrotron'
_diffrn_radiation_wavelength     0.6889
_diffrn_radiation_monochromator     'Si 111, double crystal monochromator'
_diffrn_measurement_device     'three-circle diffractometer'
_diffrn_measurement_method     'profile data from \w-scans'
_diffrn_detector     'hybrid pixel detector'
_diffrn_measurement_specimen_support     'MiTeGen loops'
_diffrn_detector_area_resol_mean     5.81
_diffrn_reflns_number     15484
_diffrn_reflns_av_R_equivalents     0.1991
_diffrn_reflns_av_unetI/netI     0.2138
_diffrn_reflns_theta_min     1.823
_diffrn_reflns_theta_max     25.000
_diffrn_reflns_theta_full     24.415
_diffrn_measured_fraction_theta_max     0.991
_diffrn_measured_fraction_theta_full     0.992
_diffrn_reflns_limit_h_min     -10
_diffrn_reflns_limit_h_max     10
_diffrn_reflns_limit_k_min     -10
_diffrn_reflns_limit_k_max     26
_diffrn_reflns_limit_l_min     -31
_diffrn_reflns_limit_l_max     35
_diffrn_radiation_probe     x-ray
_refine_special_details
;
The sample was small and data were measured on the DLS beamline I19
with synchrotron radiation.
The crystal dimensions were not recorded and assumed to be
0.01 x 0.01 x 0.01 mm^3^.
Data were truncated at \q = 25.0 so data completeness was > 99%.
The value of R~int~ is high but, the ordered structure has been determined
unambiguously.
The GoF is poor but, this probably reflects the limited data available for
the sample investigated.
;
_reflns_number_total     5451
_reflns_number_gt     2289
_reflns_threshold_expression     'I > 2\s(I)'
_refine_ls_structure_factor_coef     Fsqd
_refine_ls_matrix_type     full
_refine_ls_R_factor_all     0.1591
_refine_ls_R_factor_gt     0.0833
_refine_ls_wR_factor_gt     0.1940
_refine_ls_wR_factor_ref     0.2460
_refine_ls_goodness_of_fit_ref     0.766
_refine_ls_restrained_S_all     0.766
_refine_ls_number_reflns     5451
_refine_ls_number_parameters     373
_refine_ls_number_restraints     4
_refine_ls_hydrogen_treatment     mixed
_refine_ls_weighting_scheme     calc
_refine_ls_weighting_details
                      'w=1/[\s^2^(Fo^2^)+(0.1000P)^2^] where P=(Fo^2^+2Fc^2^)/3'
_atom_sites_solution_hydrogens     mixed
_atom_sites_solution_primary     direct
_atom_sites_solution_secondary     difmap
_refine_ls_shift/su_max     0.001
_refine_ls_shift/su_mean     0.000
_refine_diff_density_max     0.559
_refine_diff_density_min     -0.443
_refine_ls_extinction_method     none
_refine_ls_extinction_coef     .
loop_
    _atom_type_symbol
    _atom_type_description
    _atom_type_scat_dispersion_real
    _atom_type_scat_dispersion_imag
    _atom_type_scat_source
    'C' 'C' 0.0030 0.0010
                         'International Tables Vol C Tables 4.2.6.8 and 6.1.1.4'
    'H' 'H' 0.0000 0.0000
                         'International Tables Vol C Tables 4.2.6.8 and 6.1.1.4'
    'N' 'N' 0.0060 0.0030
                         'International Tables Vol C Tables 4.2.6.8 and 6.1.1.4'
    'O' 'O' 0.0110 0.0060
                         'International Tables Vol C Tables 4.2.6.8 and 6.1.1.4'
    'S' 'S' 0.1190 0.1170
                         'International Tables Vol C Tables 4.2.6.8 and 6.1.1.4'
_computing_data_collection
;
<i>GDA</i> (http://www.opengda.org/OpenGDA.html)
;
_computing_cell_refinement
;
<i>XIA2 0.4.0.370-g47f3bc3</i> (Winter, 2010)
;
_computing_data_reduction
;
<i>XIA2 0.4.0.370-g47f3bc3</i> (Winter, 2010)
;
_computing_structure_solution
;
SHELXS97 (Sheldrick, 2008)
;
_computing_structure_refinement
;
SHELXL2018 (Sheldrick, 2015)
;
_computing_molecular_graphics
;
ORTEP-3 for Windows (Farrugia, 2012), <i>Q-Mol</i> Gans & Shalloway
(2001)
and DIAMOND (Brandenburg, 2006)
;
_computing_publication_material
;
publCIF (Westrip, 2010)
;
loop_
    _atom_site_type_symbol
    _atom_site_label
    _atom_site_fract_x
    _atom_site_fract_y
    _atom_site_fract_z
    _atom_site_U_iso_or_equiv
    _atom_site_adp_type
    _atom_site_calc_flag
    _atom_site_occupancy
    _atom_site_disorder_assembly
    _atom_site_disorder_group
    S S1 0.60554(19) 0.58255(6) 0.24704(5) 0.0503(4) Uani d 1 . .
    S S2 0.51420(19) 0.75258(5) 0.27917(5) 0.0454(4) Uani d 1 . .
    O O1 0.6648(5) 0.73163(18) 0.28878(14) 0.0592(12) Uani d 1 . .
    O O2 0.4882(6) 0.79329(17) 0.24171(13) 0.0646(13) Uani d 1 . .
    N N1 0.5102(6) 0.55146(19) 0.32861(15) 0.0514(13) Uani d 1 . .
    N N2 0.4129(6) 0.64482(19) 0.30137(16) 0.0481(12) Uani d 1 . .
    H H2N 0.353(6) 0.645(3) 0.3252(13) 0.058 Uiso d 1 . .
    N N3 0.4169(6) 0.68926(18) 0.26694(16) 0.0440(12) Uani d 1 . .
    H H3N 0.329(3) 0.695(3) 0.2542(18) 0.053 Uiso d 1 . .
    C C1 0.4979(7) 0.5945(2) 0.29675(19) 0.0482(15) Uani d 1 . .
    C C2 0.6739(7) 0.5141(2) 0.2705(2) 0.0513(15) Uani d 1 . .
    C C3 0.7784(8) 0.4730(2) 0.2528(2) 0.0598(18) Uani d 1 . .
    H H3 0.819254 0.478886 0.223372 0.072 Uiso calc 1 . .
    C C4 0.8222(9) 0.4221(3) 0.2800(3) 0.075(2) Uani d 1 . .
    H H4 0.896758 0.394257 0.269346 0.090 Uiso calc 1 . .
    C C5 0.7563(9) 0.4127(2) 0.3222(3) 0.071(2) Uani d 1 . .
    H H5 0.784616 0.377377 0.339315 0.085 Uiso calc 1 . .
    C C6 0.6517(9) 0.4526(3) 0.3401(2) 0.0657(19) Uani d 1 . .
    H H6 0.608183 0.445225 0.369067 0.079 Uiso calc 1 . .
    C C7 0.6109(7) 0.5049(2) 0.3141(2) 0.0548(17) Uani d 1 . .
    C C8 0.4406(7) 0.7849(2) 0.32924(17) 0.0452(15) Uani d 1 . .
    C C9 0.4975(9) 0.7651(3) 0.3714(2) 0.0587(18) Uani d 1 . .
    H H9 0.576259 0.735541 0.372649 0.070 Uiso calc 1 . .
    C C10 0.4387(13) 0.7887(4) 0.4107(2) 0.093(3) Uani d 1 . .
    H H10 0.476103 0.775303 0.439199 0.111 Uiso calc 1 . .
    C C11 0.3247(15) 0.8321(5) 0.4089(4) 0.114(4) Uani d 1 . .
    H H11 0.284576 0.848228 0.436261 0.137 Uiso calc 1 . .
    C C12 0.2685(11) 0.8522(3) 0.3677(4) 0.095(3) Uani d 1 . .
    H H12 0.190565 0.882071 0.366926 0.114 Uiso calc 1 . .
    C C13 0.3267(8) 0.8284(3) 0.3273(2) 0.0628(18) Uani d 1 . .
    H H13 0.288543 0.841850 0.298885 0.075 Uiso calc 1 . .
    S S3 0.2032(2) 0.65517(7) 0.46859(5) 0.0588(5) Uani d 1 . .
    S S4 0.6181(2) 0.59193(6) 0.47670(6) 0.0584(5) Uani d 1 . .
    O O3 0.6133(6) 0.65715(17) 0.47139(16) 0.0706(14) Uani d 1 . .
    O O4 0.6304(6) 0.56392(19) 0.52128(14) 0.0711(14) Uani d 1 . .
    N N4 0.2271(6) 0.65127(19) 0.37953(16) 0.0492(13) Uani d 1 . .
    N N5 0.3982(7) 0.5865(2) 0.41732(17) 0.0651(16) Uani d 1 . .
    H H5N 0.431(8) 0.569(3) 0.3921(13) 0.078 Uiso d 1 . .
    N N6 0.4514(7) 0.5658(2) 0.45953(17) 0.0601(15) Uani d 1 . .
    H H6N 0.431(8) 0.5261(9) 0.464(2) 0.072 Uiso d 1 . .
    C C14 0.2839(8) 0.6284(2) 0.4175(2) 0.0534(16) Uani d 1 . .
    C C15 0.0812(8) 0.7021(3) 0.4356(2) 0.0546(16) Uani d 1 . .
    C C16 -0.0275(8) 0.7435(2) 0.4501(2) 0.0553(16) Uani d 1 . .
    H H16 -0.045765 0.749907 0.481528 0.066 Uiso calc 1 . .
    C C17 -0.1100(8) 0.7757(3) 0.4169(2) 0.0606(18) Uani d 1 . .
    H H17 -0.186125 0.803973 0.425736 0.073 Uiso calc 1 . .
    C C18 -0.0795(9) 0.7660(3) 0.3712(2) 0.0596(18) Uani d 1 . .
    H H18 -0.136054 0.787920 0.349092 0.072 Uiso calc 1 . .
    C C19 0.0311(8) 0.7252(2) 0.3567(2) 0.0524(16) Uani d 1 . .
    H H19 0.050144 0.719456 0.325307 0.063 Uiso calc 1 . .
    C C20 0.1132(7) 0.6931(2) 0.38891(19) 0.0479(15) Uani d 1 . .
    C C21 0.7612(8) 0.5609(3) 0.4423(2) 0.0597(18) Uani d 1 . .
    C C22 0.8006(10) 0.5918(3) 0.4026(3) 0.075(2) Uani d 1 . .
    H H22 0.753526 0.629700 0.394779 0.090 Uiso calc 1 . .
    C C23 0.9117(10) 0.5660(4) 0.3740(3) 0.086(3) Uani d 1 . .
    H H23 0.936312 0.585303 0.345993 0.103 Uiso calc 1 . .
    C C24 0.9838(11) 0.5125(4) 0.3871(4) 0.101(3) Uani d 1 . .
    H H24 1.059314 0.495490 0.368104 0.122 Uiso calc 1 . .
    C C25 0.9477(11) 0.4826(4) 0.4283(3) 0.095(3) Uani d 1 . .
    H H25 1.000034 0.446322 0.437183 0.114 Uiso calc 1 . .
    C C26 0.8351(9) 0.5066(3) 0.4555(3) 0.074(2) Uani d 1 . .
    H H26 0.808163 0.486493 0.483000 0.089 Uiso calc 1 . .
loop_
    _atom_site_aniso_label
    _atom_site_aniso_U_11
    _atom_site_aniso_U_22
    _atom_site_aniso_U_33
    _atom_site_aniso_U_12
    _atom_site_aniso_U_13
    _atom_site_aniso_U_23
    S1 0.0531(11) 0.0425(7) 0.0551(9) -0.0019(6) 0.0039(7) -0.0034(6)
    S2 0.0498(11) 0.0427(7) 0.0438(8) -0.0055(6) 0.0029(7) -0.0036(6)
    O1 0.048(3) 0.061(2) 0.068(3) 0.004(2) 0.000(2) -0.020(2)
    O2 0.097(4) 0.053(2) 0.044(2) -0.019(2) 0.005(2) 0.0073(17)
    N1 0.060(4) 0.042(2) 0.053(3) 0.004(2) 0.001(2) -0.004(2)
    N2 0.049(4) 0.044(2) 0.051(3) 0.004(2) 0.007(2) 0.009(2)
    N3 0.047(3) 0.036(2) 0.049(3) 0.002(2) -0.003(2) 0.0000(18)
    C1 0.049(4) 0.038(3) 0.058(4) -0.002(2) -0.003(3) -0.005(2)
    C2 0.042(4) 0.041(3) 0.071(4) -0.006(2) 0.003(3) -0.007(3)
    C3 0.061(5) 0.037(3) 0.081(5) -0.006(3) 0.005(4) -0.011(3)
    C4 0.069(6) 0.040(3) 0.118(7) 0.000(3) 0.012(5) -0.019(3)
    C5 0.076(6) 0.039(3) 0.097(6) 0.009(3) -0.006(4) -0.001(3)
    C6 0.079(6) 0.047(3) 0.071(4) 0.003(3) 0.000(4) 0.001(3)
    C7 0.059(5) 0.038(3) 0.067(4) -0.001(3) -0.007(3) -0.007(3)
    C8 0.064(5) 0.033(2) 0.039(3) -0.009(3) 0.014(3) -0.003(2)
    C9 0.076(6) 0.053(3) 0.047(4) -0.013(3) 0.007(3) 0.000(3)
    C10 0.143(9) 0.091(5) 0.045(4) -0.047(6) 0.019(5) -0.025(4)
    C11 0.139(10) 0.105(7) 0.098(7) -0.072(7) 0.075(7) -0.058(6)
    C12 0.080(7) 0.059(4) 0.146(9) -0.010(4) 0.042(6) -0.043(5)
    C13 0.051(5) 0.049(3) 0.088(5) 0.003(3) 0.005(4) -0.008(3)
    S3 0.0749(14) 0.0598(8) 0.0417(9) 0.0072(8) -0.0022(8) 0.0074(6)
    S4 0.0721(14) 0.0445(7) 0.0587(10) 0.0039(7) -0.0046(9) -0.0027(6)
    O3 0.085(4) 0.045(2) 0.082(3) -0.005(2) 0.013(3) 0.002(2)
    O4 0.095(4) 0.060(2) 0.058(3) 0.005(2) -0.008(2) -0.005(2)
    N4 0.058(4) 0.046(2) 0.044(3) -0.003(2) 0.001(2) 0.007(2)
    N5 0.087(5) 0.070(3) 0.038(3) 0.026(3) -0.003(3) 0.009(2)
    N6 0.081(5) 0.043(2) 0.056(3) -0.001(3) -0.003(3) 0.010(2)
    C14 0.062(5) 0.045(3) 0.053(4) -0.003(3) 0.003(3) 0.002(3)
    C15 0.064(5) 0.057(3) 0.042(3) -0.007(3) -0.007(3) 0.004(3)
    C16 0.060(5) 0.058(3) 0.048(4) 0.002(3) 0.001(3) 0.002(3)
    C17 0.064(5) 0.056(3) 0.062(4) 0.011(3) -0.006(3) -0.002(3)
    C18 0.075(6) 0.062(3) 0.041(3) 0.016(3) -0.005(3) -0.001(3)
    C19 0.067(5) 0.048(3) 0.042(3) -0.006(3) 0.000(3) 0.006(2)
    C20 0.046(4) 0.050(3) 0.048(4) -0.011(3) -0.001(3) 0.008(2)
    C21 0.068(5) 0.052(3) 0.060(4) -0.007(3) -0.003(3) -0.003(3)
    C22 0.091(7) 0.053(3) 0.082(5) -0.019(4) 0.007(5) -0.012(3)
    C23 0.099(7) 0.071(5) 0.088(6) -0.036(5) 0.022(5) -0.029(4)
    C24 0.068(7) 0.098(6) 0.139(9) -0.015(5) 0.024(6) -0.053(6)
    C25 0.081(7) 0.076(5) 0.127(8) 0.011(4) 0.010(6) -0.023(5)
    C26 0.070(6) 0.065(4) 0.087(5) 0.015(4) 0.003(4) -0.013(4)
_geom_special_details
;
 All esds (except the esd in the dihedral angle between two l.s. planes)
 are estimated using the full covariance matrix.  The cell esds are taken
 into account individually in the estimation of esds in distances, angles
 and torsion angles; correlations between esds in cell parameters are only
 used when they are defined by crystal symmetry.  An approximate (isotropic)
 treatment of cell esds is used for estimating esds involving l.s. planes.
;
loop_
    _geom_bond_atom_site_label_1
    _geom_bond_atom_site_label_2
    _geom_bond_site_symmetry_2
    _geom_bond_distance
    _geom_bond_publ_flag
    S1 C2 . 1.746(6) ?
    S1 C1 . 1.770(6) ?
    S2 O2 . 1.432(4) ?
    S2 O1 . 1.444(5) ?
    S2 N3 . 1.662(5) ?
    S2 C8 . 1.760(5) ?
    N1 C1 . 1.327(7) ?
    N1 C7 . 1.416(7) ?
    N2 C1 . 1.334(7) ?
    N2 N3 . 1.399(6) ?
    N2 H2N . 0.880(10) ?
    N3 H3N . 0.877(10) ?
    C2 C3 . 1.389(9) ?
    C2 C7 . 1.415(9) ?
    C3 C4 . 1.418(9) ?
    C3 H3 . 0.9500 ?
    C4 C5 . 1.390(10) ?
    C4 H4 . 0.9500 ?
    C5 C6 . 1.376(10) ?
    C5 H5 . 0.9500 ?
    C6 C7 . 1.416(8) ?
    C6 H6 . 0.9500 ?
    C8 C13 . 1.386(9) ?
    C8 C9 . 1.410(8) ?
    C9 C10 . 1.369(10) ?
    C9 H9 . 0.9500 ?
    C10 C11 . 1.383(15) ?
    C10 H10 . 0.9500 ?
    C11 C12 . 1.382(14) ?
    C11 H11 . 0.9500 ?
    C12 C13 . 1.397(11) ?
    C12 H12 . 0.9500 ?
    C13 H13 . 0.9500 ?
    S3 C14 . 1.766(6) ?
    S3 C15 . 1.777(6) ?
    S4 O3 . 1.421(4) ?
    S4 O4 . 1.451(5) ?
    S4 N6 . 1.668(6) ?
    S4 C21 . 1.761(7) ?
    N4 C14 . 1.325(7) ?
    N4 C20 . 1.388(8) ?
    N5 C14 . 1.365(8) ?
    N5 N6 . 1.405(7) ?
    N5 H5N . 0.884(10) ?
    N6 H6N . 0.886(10) ?
    C15 C16 . 1.387(9) ?
    C15 C20 . 1.419(8) ?
    C16 C17 . 1.409(9) ?
    C16 H16 . 0.9500 ?
    C17 C18 . 1.392(9) ?
    C17 H17 . 0.9500 ?
    C18 C19 . 1.389(9) ?
    C18 H18 . 0.9500 ?
    C19 C20 . 1.384(8) ?
    C19 H19 . 0.9500 ?
    C21 C22 . 1.394(9) ?
    C21 C26 . 1.402(9) ?
    C22 C23 . 1.415(11) ?
    C22 H22 . 0.9500 ?
    C23 C24 . 1.380(12) ?
    C23 H23 . 0.9500 ?
    C24 C25 . 1.413(13) ?
    C24 H24 . 0.9500 ?
    C25 C26 . 1.387(11) ?
    C25 H25 . 0.9500 ?
    C26 H26 . 0.9500 ?
loop_
    _geom_angle_atom_site_label_1
    _geom_angle_atom_site_label_2
    _geom_angle_atom_site_label_3
    _geom_angle_site_symmetry_1
    _geom_angle_site_symmetry_3
    _geom_angle
    _geom_angle_publ_flag
    C2 S1 C1 . . 89.1(3) ?
    O2 S2 O1 . . 119.7(3) ?
    O2 S2 N3 . . 104.8(2) ?
    O1 S2 N3 . . 105.5(2) ?
    O2 S2 C8 . . 110.0(3) ?
    O1 S2 C8 . . 107.8(3) ?
    N3 S2 C8 . . 108.4(3) ?
    C1 N1 C7 . . 109.7(5) ?
    C1 N2 N3 . . 118.2(5) ?
    C1 N2 H2N . . 116(4) ?
    N3 N2 H2N . . 126(4) ?
    N2 N3 S2 . . 115.0(4) ?
    N2 N3 H3N . . 112(4) ?
    S2 N3 H3N . . 117(4) ?
    N1 C1 N2 . . 123.2(5) ?
    N1 C1 S1 . . 116.0(4) ?
    N2 C1 S1 . . 120.7(4) ?
    C3 C2 C7 . . 121.1(5) ?
    C3 C2 S1 . . 128.9(5) ?
    C7 C2 S1 . . 109.9(4) ?
    C2 C3 C4 . . 118.0(6) ?
    C2 C3 H3 . . 121.0 ?
    C4 C3 H3 . . 121.0 ?
    C5 C4 C3 . . 120.2(6) ?
    C5 C4 H4 . . 119.9 ?
    C3 C4 H4 . . 119.9 ?
    C6 C5 C4 . . 122.6(6) ?
    C6 C5 H5 . . 118.7 ?
    C4 C5 H5 . . 118.7 ?
    C5 C6 C7 . . 117.8(6) ?
    C5 C6 H6 . . 121.1 ?
    C7 C6 H6 . . 121.1 ?
    N1 C7 C6 . . 124.6(6) ?
    N1 C7 C2 . . 115.2(5) ?
    C6 C7 C2 . . 120.2(6) ?
    C13 C8 C9 . . 120.4(6) ?
    C13 C8 S2 . . 120.6(5) ?
    C9 C8 S2 . . 119.0(5) ?
    C10 C9 C8 . . 119.6(8) ?
    C10 C9 H9 . . 120.2 ?
    C8 C9 H9 . . 120.2 ?
    C9 C10 C11 . . 120.1(8) ?
    C9 C10 H10 . . 119.9 ?
    C11 C10 H10 . . 119.9 ?
    C12 C11 C10 . . 120.9(7) ?
    C12 C11 H11 . . 119.6 ?
    C10 C11 H11 . . 119.6 ?
    C11 C12 C13 . . 119.9(8) ?
    C11 C12 H12 . . 120.1 ?
    C13 C12 H12 . . 120.1 ?
    C8 C13 C12 . . 119.1(7) ?
    C8 C13 H13 . . 120.4 ?
    C12 C13 H13 . . 120.4 ?
    C14 S3 C15 . . 88.3(3) ?
    O3 S4 O4 . . 121.1(3) ?
    O3 S4 N6 . . 106.1(3) ?
    O4 S4 N6 . . 101.5(3) ?
    O3 S4 C21 . . 109.7(3) ?
    O4 S4 C21 . . 107.9(3) ?
    N6 S4 C21 . . 109.9(3) ?
    C14 N4 C20 . . 110.8(5) ?
    C14 N5 N6 . . 117.4(5) ?
    C14 N5 H5N . . 122(5) ?
    N6 N5 H5N . . 120(5) ?
    N5 N6 S4 . . 117.4(4) ?
    N5 N6 H6N . . 111(4) ?
    S4 N6 H6N . . 118(5) ?
    N4 C14 N5 . . 122.0(5) ?
    N4 C14 S3 . . 116.3(5) ?
    N5 C14 S3 . . 121.7(4) ?
    C16 C15 C20 . . 121.9(6) ?
    C16 C15 S3 . . 128.9(5) ?
    C20 C15 S3 . . 109.3(5) ?
    C15 C16 C17 . . 118.0(6) ?
    C15 C16 H16 . . 121.0 ?
    C17 C16 H16 . . 121.0 ?
    C18 C17 C16 . . 119.8(6) ?
    C18 C17 H17 . . 120.1 ?
    C16 C17 H17 . . 120.1 ?
    C19 C18 C17 . . 122.1(6) ?
    C19 C18 H18 . . 119.0 ?
    C17 C18 H18 . . 119.0 ?
    C20 C19 C18 . . 118.9(6) ?
    C20 C19 H19 . . 120.5 ?
    C18 C19 H19 . . 120.5 ?
    C19 C20 N4 . . 125.2(5) ?
    C19 C20 C15 . . 119.3(6) ?
    N4 C20 C15 . . 115.4(5) ?
    C22 C21 C26 . . 121.2(7) ?
    C22 C21 S4 . . 118.9(5) ?
    C26 C21 S4 . . 119.9(5) ?
    C21 C22 C23 . . 119.2(7) ?
    C21 C22 H22 . . 120.4 ?
    C23 C22 H22 . . 120.4 ?
    C24 C23 C22 . . 119.3(8) ?
    C24 C23 H23 . . 120.4 ?
    C22 C23 H23 . . 120.4 ?
    C23 C24 C25 . . 121.4(8) ?
    C23 C24 H24 . . 119.3 ?
    C25 C24 H24 . . 119.3 ?
    C26 C25 C24 . . 119.3(8) ?
    C26 C25 H25 . . 120.3 ?
    C24 C25 H25 . . 120.3 ?
    C25 C26 C21 . . 119.5(8) ?
    C25 C26 H26 . . 120.2 ?
    C21 C26 H26 . . 120.2 ?
loop_
    _geom_torsion_atom_site_label_1
    _geom_torsion_atom_site_label_2
    _geom_torsion_atom_site_label_3
    _geom_torsion_atom_site_label_4
    _geom_torsion_site_symmetry_1
    _geom_torsion_site_symmetry_2
    _geom_torsion_site_symmetry_3
    _geom_torsion_site_symmetry_4
    _geom_torsion
    _geom_torsion_publ_flag
    C1 N2 N3 S2 . . . . -104.5(5) ?
    O2 S2 N3 N2 . . . . -173.6(4) ?
    O1 S2 N3 N2 . . . . 59.1(4) ?
    C8 S2 N3 N2 . . . . -56.2(5) ?
    C7 N1 C1 N2 . . . . -178.6(5) ?
    C7 N1 C1 S1 . . . . 0.1(6) ?
    N3 N2 C1 N1 . . . . 175.5(5) ?
    N3 N2 C1 S1 . . . . -3.1(7) ?
    C2 S1 C1 N1 . . . . -0.1(5) ?
    C2 S1 C1 N2 . . . . 178.6(5) ?
    C1 S1 C2 C3 . . . . -177.5(6) ?
    C1 S1 C2 C7 . . . . 0.1(5) ?
    C7 C2 C3 C4 . . . . -1.1(9) ?
    S1 C2 C3 C4 . . . . 176.3(5) ?
    C2 C3 C4 C5 . . . . 2.8(10) ?
    C3 C4 C5 C6 . . . . -2.4(11) ?
    C4 C5 C6 C7 . . . . 0.0(11) ?
    C1 N1 C7 C6 . . . . 178.9(6) ?
    C1 N1 C7 C2 . . . . 0.0(7) ?
    C5 C6 C7 N1 . . . . -177.1(6) ?
    C5 C6 C7 C2 . . . . 1.7(10) ?
    C3 C2 C7 N1 . . . . 177.7(6) ?
    S1 C2 C7 N1 . . . . -0.1(7) ?
    C3 C2 C7 C6 . . . . -1.2(9) ?
    S1 C2 C7 C6 . . . . -179.0(5) ?
    O2 S2 C8 C13 . . . . 23.5(6) ?
    O1 S2 C8 C13 . . . . 155.6(5) ?
    N3 S2 C8 C13 . . . . -90.6(5) ?
    O2 S2 C8 C9 . . . . -157.6(5) ?
    O1 S2 C8 C9 . . . . -25.5(5) ?
    N3 S2 C8 C9 . . . . 88.3(5) ?
    C13 C8 C9 C10 . . . . 0.5(9) ?
    S2 C8 C9 C10 . . . . -178.3(5) ?
    C8 C9 C10 C11 . . . . -0.4(11) ?
    C9 C10 C11 C12 . . . . 0.1(13) ?
    C10 C11 C12 C13 . . . . 0.3(13) ?
    C9 C8 C13 C12 . . . . -0.2(9) ?
    S2 C8 C13 C12 . . . . 178.6(5) ?
    C11 C12 C13 C8 . . . . -0.2(11) ?
    C14 N5 N6 S4 . . . . -106.6(6) ?
    O3 S4 N6 N5 . . . . 49.7(5) ?
    O4 S4 N6 N5 . . . . 177.1(4) ?
    C21 S4 N6 N5 . . . . -68.8(5) ?
    C20 N4 C14 N5 . . . . -179.6(6) ?
    C20 N4 C14 S3 . . . . 0.5(7) ?
    N6 N5 C14 N4 . . . . 179.2(5) ?
    N6 N5 C14 S3 . . . . -0.9(8) ?
    C15 S3 C14 N4 . . . . -0.3(5) ?
    C15 S3 C14 N5 . . . . 179.9(6) ?
    C14 S3 C15 C16 . . . . -178.1(6) ?
    C14 S3 C15 C20 . . . . -0.1(4) ?
    C20 C15 C16 C17 . . . . 1.9(9) ?
    S3 C15 C16 C17 . . . . 179.7(5) ?
    C15 C16 C17 C18 . . . . -0.9(10) ?
    C16 C17 C18 C19 . . . . -0.2(10) ?
    C17 C18 C19 C20 . . . . 0.2(10) ?
    C18 C19 C20 N4 . . . . -179.7(6) ?
    C18 C19 C20 C15 . . . . 0.8(9) ?
    C14 N4 C20 C19 . . . . 179.9(6) ?
    C14 N4 C20 C15 . . . . -0.6(7) ?
    C16 C15 C20 C19 . . . . -1.8(9) ?
    S3 C15 C20 C19 . . . . 180.0(5) ?
    C16 C15 C20 N4 . . . . 178.6(6) ?
    S3 C15 C20 N4 . . . . 0.4(6) ?
    O3 S4 C21 C22 . . . . -28.5(7) ?
    O4 S4 C21 C22 . . . . -162.4(5) ?
    N6 S4 C21 C22 . . . . 87.8(6) ?
    O3 S4 C21 C26 . . . . 150.3(6) ?
    O4 S4 C21 C26 . . . . 16.5(7) ?
    N6 S4 C21 C26 . . . . -93.4(6) ?
    C26 C21 C22 C23 . . . . 3.4(11) ?
    S4 C21 C22 C23 . . . . -177.8(6) ?
    C21 C22 C23 C24 . . . . -3.2(11) ?
    C22 C23 C24 C25 . . . . 0.8(12) ?
    C23 C24 C25 C26 . . . . 1.5(13) ?
    C24 C25 C26 C21 . . . . -1.3(13) ?
    C22 C21 C26 C25 . . . . -1.1(11) ?
    S4 C21 C26 C25 . . . . -179.9(6) ?
loop_
    _geom_hbond_atom_site_label_D
    _geom_hbond_atom_site_label_H
    _geom_hbond_atom_site_label_A
    _geom_hbond_site_symmetry_A
    _geom_hbond_distance_DH
    _geom_hbond_distance_HA
    _geom_hbond_distance_DA
    _geom_hbond_angle_DHA
    N2 H2N N4 . 0.88(4) 1.96(4) 2.840(7) 176(8)
    N3 H3N O1 6_556 0.88(3) 2.09(4) 2.930(7) 160(5)
    N5 H5N N1 . 0.88(5) 2.04(4) 2.900(7) 165(6)
    N6 H6N O4 5_666 0.89(3) 2.07(3) 2.956(6) 175(6)
    C4 H4 O2 8_755 0.95 2.55 3.450(8) 159
_shelx_space_group_comment
;
The symmetry employed for this shelxl refinement is uniquely defined
by the following loop, which should always be used as a source of
symmetry information in preference to the above space-group names.
They are only intended as comments.
;
_shelx_estimated_absorpt_T_min     ?
_shelx_estimated_absorpt_T_max     ?
_shelx_hkl_file
;
   0   0   3    2.00    1.41
   0   0  -3    0.30    0.52
   0   0   4 1698.99  348.31
   0   0  -4 1608.28  348.29
   0   0   5    2.47    1.93
   0   0  -5    1.27    1.13
   0   0   6 2574.27  504.78
   0   0  -6 2248.19  504.68
   0   0   7    7.13    3.14
   0   0  -7    0.99    1.83
   0   0   8  485.34   99.91
   0   0  -8  462.32   99.86
   0   0  -9    4.82    3.09
   0   0  10  803.74  169.67
   0   0  11    0.65    2.50
   0   0 -11    1.07    2.14
   0   0  12  152.49   32.86
   0   0  13    0.43    2.64
   0   0  14 1224.63  258.55
   0   0  15    1.88    3.00
   0   0  16  336.42   71.55
   0   0  17    3.27    3.72
   0   0  18  658.64  139.52
   0   0  20  894.81  189.44
   0   0  21    2.35    4.61
   0   0  22  114.20   26.58
   0   0  23    0.25    5.27
   0   0  25    3.29    6.95
   0   0  26  102.91   25.01
   0   0  27   -1.53    6.85
   0   0  28    1.13    6.37
   0   0  29   -1.23    6.67
   0   0  30   11.18    7.44
   0   0  31   -7.95    8.84
   0   1   2    0.22    1.26
   0   1  -2   -3.20    1.77
   0   1   3    0.57    1.15
   0  -1  -3   -0.91    1.67
   0   1  -3   14.51    2.26
   0  -1   3    5.03    3.14
   0   1   4    1.65    2.21
   0  -1  -4    0.25    1.68
   0   1  -4    3.19    2.63
   0  -1   4    3.51    3.07
   0   1   5    0.00    1.44
   0  -1  -5   -0.73    1.41
   0   1  -5   -2.78    2.61
   0  -1   5    3.29    3.55
   0   1   6    2.30    2.67
   0  -1  -6    0.03    1.76
   0   1  -6   -0.04    1.32
   0  -1   6    0.35    2.44
   0   1   7   -0.44    1.25
   0  -1  -7    0.13    1.78
   0   1  -7   -0.78    1.74
   0  -1   7   -0.12    3.16
   0   1   8    0.38    1.86
   0  -1  -8    0.79    1.71
   0   1  -8   -1.16    1.79
   0   1   9    0.44    1.36
   0  -1  -9   -0.53    1.75
   0   1  -9   -1.08    1.79
   0  -1   9    0.62    3.07
   0   1 -10   -0.41    1.34
   0  -1  10   -0.33    3.51
   0   1  11    0.41    1.69
   0   1 -11    0.61    1.32
   0  -1  11    0.56    3.55
   0   1  12   -0.64    1.78
   0   1 -12   -4.30    2.56
   0  -1  12    3.19    3.38
   0   1  13    0.12    1.78
   0   1 -13    0.06    1.46
   0  -1  13   -2.37    4.73
   0   1  14   -0.30    1.96
   0  -1  14   -5.41    5.45
   0   1  15    1.96    2.14
   0  -1  15   -1.92    4.45
   0   1  16   -0.98    2.33
   0  -1  16    0.98    4.26
   0   1  17   -0.56    2.83
   0  -1  17   -0.24    4.64
   0   1  18   -1.77    3.06
   0  -1  19    2.73    4.45
   0   1  20   -2.41    3.67
   0  -1  20    0.63    4.56
   0  -1  21    0.96    4.88
   0   1  22    1.78    4.42
   0  -1  22    0.56    4.89
   0   1  23   -2.42    5.22
   0  -1  23    1.87    4.40
   0   1  24   -1.23    5.68
   0  -1  24    0.10    4.69
   0   1  25   -6.77    6.77
   0  -1  25   -0.59    4.89
   0   1  26    1.57    6.83
   0   1  28   -1.45    7.29
   0  -1  28    0.52    6.20
   0   1  29   -4.93    8.35
   0  -1  29   -3.09    6.05
   0   1  30   10.31    8.40
   0  -1  30    5.36    6.91
   0   1  31  -10.00    8.67
   0  -1  31    3.26    6.70
   0   1  32   -7.16    8.27
   0  -2   0  316.64   66.98
   0   2   1 1632.98  348.67
   0  -2  -1 1762.60  348.72
   0   2  -1 1567.23  348.57
   0  -2   1 1678.69  348.71
   0   2   2  447.66   86.99
   0   2  -2  404.00   86.89
   0  -2   2  390.22   86.88
   0   2   3 1319.10  266.89
   0  -2  -3 1279.22  266.94
   0   2  -3 1169.50  267.07
   0   2   4  563.13  127.11
   0  -2  -4  550.86  127.15
   0   2  -4  948.22  128.00
   0   2   5 5712.76 1273.45
   0  -2  -5 5244.43 1273.22
   0   2  -5 7403.47 1274.42
   0  -2   5 9999.00 1290.38
   0   2   6  298.37   71.40
   0  -2  -6  313.48   71.44
   0   2  -6  347.07   71.37
   0  -2   6  428.58   71.66
   0   2   7  237.06   56.19
   0  -2  -7  232.75   56.25
   0   2  -7  273.78   56.18
   0  -2   7  357.46   56.51
   0   2   8   49.10   13.64
   0   2  -8   72.40   13.63
   0   2   9 1077.02  244.25
   0  -2   9 1322.10  244.58
   0   2 -10  111.22   24.11
   0  -2  10  118.16   24.75
   0   2  11 1219.73  288.81
   0   2 -11 1450.08  288.77
   0  -2  11 1525.75  289.27
   0   2  12  460.00  109.03
   0   2 -12  517.99  108.92
   0  -2  12  639.18  109.43
   0   2  13  221.82   49.38
   0   2 -13  234.86   49.17
   0  -2  13  243.20   49.72
   0   2  14  776.97  181.45
   0   2 -14  881.97  181.36
   0  -2  14  984.05  181.87
   0   2  15   29.99    7.92
   0  -2  15   27.44    9.63
   0   2  16  168.31   38.36
   0  -2  16  200.35   38.92
   0   2  17   96.83   21.38
   0   2  18   83.86   21.17
   0  -2  18  116.05   22.00
   0  -2  19  212.40   45.87
   0  -2  20  140.18   31.16
   0   2  21   -3.01    4.65
   0  -2  21   -0.07    3.66
   0   2  22  122.33   25.41
   0  -2  22  100.26   25.73
   0   2  23  384.89   79.89
   0  -2  23  362.22   79.93
   0   2  24    3.58    4.66
   0  -2  24    1.37    4.55
   0   2  25   82.30   20.63
   0   2  26   -3.65    6.11
   0  -2  26    0.73    5.46
   0   2  27   42.40   15.48
   0  -2  27   68.87   16.58
   0  -2  28    1.68    7.02
   0   2  29    5.75    7.88
   0  -2  29    4.67    6.84
   0   2  30    1.07    8.10
   0  -2  30   -3.80    7.47
   0   2  31   -3.07    8.44
   0   2  32    4.53    8.71
   0   2  33   -3.60    9.05
   0  -3   0    0.95    2.63
   0  -3  -1    0.18    2.52
   0   3  -1    0.86    2.05
   0  -3   1   -3.01    3.51
   0   3   2    0.08    2.77
   0  -3  -2   -1.01    2.58
   0   3  -2    1.49    2.39
   0  -3   2    0.02    1.97
   0   3   3    1.20    2.37
   0   3  -3    0.28    2.46
   0  -3   3    0.30    2.34
   0   3   4   -0.85    2.89
   0  -3  -4    2.19    2.55
   0   3  -4    0.54    2.08
   0   3   5    0.48    3.05
   0   3  -5    1.30    2.26
   0   3  -5   -0.43    4.04
   0   3   6   -0.70    2.91
   0   3  -6    0.94    3.50
   0   3   7   -0.56    2.13
   0   3  -7   -1.45    4.01
   0   3   8    0.80    2.45
   0   3  -8    1.70    3.07
   0  -3   8   -0.67    4.37
   0   3   9   -2.38    3.12
   0   3  -9    0.41    2.79
   0  -3   9    1.64    5.74
   0   3  10   -1.08    2.11
   0   3 -10    0.89    2.80
   0  -3  10    1.72    4.52
   0   3 -11    0.65    2.12
   0  -3  11   -0.59    4.13
   0   3  12    0.89    2.32
   0   3 -12   -0.88    1.88
   0  -3  12   -0.65    4.06
   0   3  13   -0.03    1.84
   0   3 -13    2.91    2.25
   0  -3  13   -3.17    4.88
   0   3  14   -0.35    1.64
   0   3 -14    0.01    0.92
   0  -3  14   -0.66    4.13
   0   3  15   -9.85    4.20
   0   3 -15   -1.93    1.86
   0  -3  15   -1.00    4.21
   0   3  16   -1.42    2.38
   0  -3  17   -1.35    4.24
   0   3  18   -1.75    2.33
   0  -3  18   -0.25    4.37
   0   3  19   -0.65    2.98
   0  -3  19    2.28    4.47
   0   3  20   -1.03    2.82
   0  -3  20   -4.01    5.25
   0  -3  21    4.91    5.05
   0   3  22   -0.09    3.36
   0  -3  22   -1.07    5.15
   0   3  23   -0.89    3.86
   0  -3  23    1.16    5.31
   0   3  24    2.61    4.26
   0   3  25   -0.18    4.58
   0  -3  25   -2.24    6.12
   0   3  26   -3.81    5.11
   0  -3  26   -4.39    6.37
   0   3  27    0.82    5.81
   0  -3  27   -0.73    6.60
   0   3  28   -6.21    6.15
   0  -3  28   -1.48    7.35
   0  -3  29    4.94    9.31
   0   3  30   -1.82    7.38
   0   3  31    7.71    8.22
   0   3  32    9.01    8.94
   0   3  33    3.90    9.14
   0   4   0  573.51  117.25
   0  -4   0  535.93  117.19
   0  -4  -1  753.72  163.59
   0   4  -1  769.20  163.61
   0  -4   1  798.38  163.59
   0   4   2 1920.46  398.74
   0   4  -2 1845.65  398.56
   0  -4   2 1911.36  398.72
   0   4   3  211.39   41.23
   0   4  -3  190.28   41.16
   0  -4   3  174.53   41.09
   0   4   4   57.61   14.74
   0   4  -4   66.16   14.74
   0  -4   4   55.98   14.48
   0   4   5   27.56    8.80
   0   4  -5   21.76    8.92
   0   4   6  647.42  121.14
   0   4  -6  513.12  120.96
   0   4   7  410.36  112.74
   0   4  -7  610.62  113.06
   0   4  -7  919.70  114.16
   0   4   8   14.68    5.69
   0   4  -8   12.12    6.30
   0   4   9   66.16   13.37
   0   4  -9   46.02   13.09
   0   4  10  259.91   48.73
   0   4 -10  206.43   48.45
   0   4  11  839.02  169.81
   0   4 -11  773.55  169.66
   0   4 -12   27.54    9.01
   0  -4  12   62.04   12.54
   0   4  13  467.50   95.41
   0   4 -13  413.41   95.21
   0  -4  13  644.54   97.08
   0   4  14  866.08  182.04
   0   4 -14  808.38  181.89
   0  -4  14 1223.70  184.04
   0   4 -15  130.99   28.72
   0  -4  15  158.13   30.50
   0   4  16   35.80    9.32
   0   4 -16   37.90    8.44
   0   4  17  108.22   24.59
   0   4 -17  112.61   24.08
   0  -4  17  130.06   26.19
   0   4  18 1139.25  252.46
   0  -4  18 1361.86  253.44
   0   4  19  115.95   26.15
   0  -4  19  129.34   27.64
   0   4  20    5.19    3.00
   0  -4  20    6.85    4.89
   0   4  21    3.13    3.13
   0  -4  21    2.30    4.76
   0   4  22  454.27   98.63
   0  -4  22  484.92   99.33
   0   4  23    3.81    3.61
   0  -4  23    4.52    5.54
   0   4  24    0.72    3.71
   0  -4  24    2.22    5.36
   0   4  25  418.87   80.07
   0  -4  25  316.26   80.41
   0   4  26    5.58    4.90
   0  -4  26    5.60    6.02
   0   4  27   -1.48    4.92
   0  -4  27   -0.58    7.46
   0   4  28   -2.79    5.51
   0  -4  28    3.72    7.18
   0   4  30   22.40   10.14
   0   4  31    0.21    7.54
   0   4  32   -0.99    7.88
   0   4  33   -0.70    8.70
   0   4  34    9.53    9.73
   0   5   0    1.38    4.33
   0   5   1  -13.15    7.42
   0   5  -1   -1.35    2.98
   0   5  -2    2.49    3.12
   0   5   3    0.81    2.80
   0   5  -3    2.24    3.36
   0  -5   3    0.28    3.49
   0   5   4   -1.78    2.87
   0   5  -4    0.56    2.93
   0  -5   4   -0.38    2.68
   0   5   5   -0.97    3.00
   0   5  -5    2.38    2.91
   0   5   6    0.20    2.91
   0   5  -6   -1.59    2.81
   0   5   7   -2.37    4.01
   0   5  -7   -1.08    3.16
   0   5   8   -0.88    3.40
   0   5  -8    3.65    5.79
   0   5   9    1.31    3.61
   0   5  -9    1.67    2.56
   0   5  -9   -0.90    4.25
   0   5  10    0.56    2.40
   0   5 -10   -1.09    2.61
   0   5 -10   -0.06    3.73
   0   5  11    2.13    3.30
   0   5 -11   -0.87    3.46
   0   5 -11   -3.44    3.35
   0   5 -12    1.21    3.87
   0   5  13   -0.91    2.57
   0   5 -13    0.30    3.13
   0   5  14   -0.32    2.50
   0   5 -14   -2.99    3.41
   0   5  15    1.51    2.58
   0   5  16    1.24    2.03
   0   5 -16    0.14    2.01
   0   5  17    3.03    2.99
   0   5 -17   -0.61    1.45
   0   5  18   -1.80    2.45
   0   5  19    0.68    2.31
   0   5  20    0.53    2.43
   0   5  21   -0.68    2.59
   0   5  23   -1.42    3.01
   0   5  24   -4.18    4.57
   0   5  25    0.61    3.77
   0   5  26   -2.78    4.85
   0   5  27   -2.20    4.73
   0   5  28    1.67    5.14
   0   5  29   -0.47    5.38
   0   5  31    3.53    6.52
   0   5  32    0.58    6.82
   0   5  33   -1.18    8.04
   0   5  34    2.15    8.55
   0   5  35   -4.54    9.23
   0   6   0 2080.34  439.06
   0   6   1  224.07   48.95
   0   6  -1  229.71   48.92
   0   6  -2  625.55  132.56
   0   6   3   62.94   16.45
   0   6  -3   67.81   16.28
   0   6   4  549.68  108.41
   0   6  -4  480.71  108.18
   0   6   5  296.89   57.71
   0   6  -5  247.28   57.40
   0   6   6  122.53   25.79
   0   6  -6  105.49   25.73
   0   6   7    4.38    4.12
   0   6  -7    9.71    6.28
   0   6   8  188.02   40.82
   0   6   9    9.56    3.99
   0   6  -9    3.81    3.37
   0   6  -9    8.75    7.35
   0   6 -10   19.75    7.94
   0   6 -10   16.21    8.54
   0   6  11   15.52    5.62
   0   6 -11   20.81    5.52
   0   6 -11    3.93    6.28
   0   6  12   11.31    3.87
   0   6 -12   19.12    6.46
   0   6 -12    0.21    4.09
   0   6 -13  679.55   98.91
   0   6 -13  387.17   98.14
   0   6  14  528.30   95.10
   0   6 -14  378.11   94.93
   0   6  15  303.87   45.46
   0   6 -15  257.97   45.62
   0   6 -15  144.33   44.95
   0   6  16   30.15    6.82
   0   6 -16   22.32    7.22
   0   6 -16    9.47    5.60
   0   6  17  219.04   46.91
   0   6  18    0.93    2.29
   0   6  19   77.01   17.53
   0   6  20    1.05    2.50
   0   6  21   41.65   10.95
   0   6  22   -0.12    2.67
   0   6  24   25.88    8.38
   0   6  25    2.30    3.43
   0   6 -25    2.56    2.71
   0   6  26  327.27   70.19
   0   6  27   -1.72    4.45
   0   6  28   -0.22    4.57
   0   6 -28   -1.59    2.92
   0   6  29   20.75    8.08
   0   6  30  143.22   32.89
   0   6  31    6.69    6.75
   0   6  32    1.59    6.30
   0   6  33    4.97    7.05
   0   6  34   21.37   11.32
   0   6  35    6.95    8.91
   0   7   0    0.76    3.04
   0   7   1   -1.18    2.98
   0   7  -1   -0.75    3.91
   0   7   2   -1.95    3.02
   0   7  -2    1.86    3.59
   0   7  -3    0.38    3.28
   0   7   4    0.59    3.37
   0   7  -4   -1.60    3.21
   0   7   5    0.64    3.48
   0   7  -5    0.15    3.49
   0   7   6    3.54    5.09
   0   7  -6    0.58    2.97
   0   7   8   -0.37    3.92
   0   7  -8   -1.79    3.54
   0   7   9   -5.22    5.16
   0   7  -9   -1.32    3.24
   0   7  10   -0.30    2.74
   0   7 -10   -0.30    3.04
   0   7  11   -0.54    2.70
   0   7 -11   -1.35    4.95
   0   7  12   -0.45    2.46
   0   7 -12   -0.65    3.02
   0   7  13   -1.13    3.40
   0   7 -13    1.23    2.82
   0   7 -14    1.17    2.77
   0   7  15   -0.73    2.66
   0   7 -15   -3.74    4.35
   0   7  16   -0.65    2.98
   0   7  17    0.65    2.98
   0   7 -17    0.97    3.42
   0   7  18   -2.87    3.54
   0   7 -18    1.25    2.83
   0   7  19   -0.77    2.55
   0   7 -19    0.28    2.81
   0   7  20    0.90    3.00
   0   7 -20   -0.64    2.77
   0   7  21   -0.13    2.33
   0   7 -21    2.59    2.87
   0   7  22   -0.20    2.70
   0   7 -22   -0.06    2.97
   0   7  23    5.04    4.31
   0   7 -23   -0.08    1.03
   0   7  24    0.60    3.03
   0   7 -24    0.34    2.70
   0   7 -24   -0.04    1.32
   0   7  25    1.70    3.26
   0   7 -25   -0.46    2.64
   0   7 -25    0.05    1.36
   0   7  26   -0.08    3.44
   0   7 -26    0.02    0.90
   0   7  27   -0.07    3.74
   0   7 -27    0.00    1.59
   0   7  28    0.35    4.34
   0   7  29    3.10    4.91
   0   7  30    0.57    5.21
   0   7  32    5.48    6.22
   0   7  33    1.00    6.63
   0   7  34   -2.78    7.16
   0   7  35    6.21    8.15
   0   7  36   -0.25    8.62
   0   8   0   52.59   14.39
   0   8   1   19.18    8.93
   0   8  -1   23.86    9.61
   0   8   2   88.59   21.97
   0   8  -2   97.80   21.94
   0   8  -3   55.32   14.68
   0   8  -4   82.98   19.89
   0   8   5   95.57   22.54
   0   8  -5   93.00   22.09
   0   8   6    3.60    5.06
   0   8  -6    3.68    5.17
   0   8   7  399.25   85.24
   0   8   8  110.86   20.49
   0   8  -8   62.90   20.13
   0   8   9    2.50    3.95
   0   8  -9    2.29    3.84
   0   8  10  190.97   55.43
   0   8 -10  357.29   55.85
   0   8  11  283.82   56.28
   0   8 -11  241.28   56.21
   0   8  12  842.10  177.04
   0   8 -12  830.51  176.94
   0   8  13   12.72    4.29
   0   8 -13    6.69    4.84
   0   8 -14  677.72  143.62
   0   8  15   93.21   19.91
   0   8 -15   78.37   20.13
   0   8  16   86.81   19.87
   0   8  17  124.11   28.39
   0   8 -17  134.00   28.58
   0   8  18   43.94   10.55
   0   8 -18   31.32   10.88
   0   8  19   60.85   13.18
   0   8 -19   42.93   13.62
   0   8  20   51.92   11.35
   0   8 -20   31.45   11.44
   0   8  21  514.51   96.05
   0   8 -21  401.04   95.84
   0   8  22  189.66   34.22
   0   8 -22  128.12   34.03
   0   8  23   11.92    4.04
   0   8 -23   -0.64    2.59
   0   8 -23    1.66    1.75
   0   8 -24    0.28    2.50
   0   8 -24   -0.47    1.00
   0   8  25   35.84    8.13
   0   8 -25    9.51    6.14
   0   8  26   27.78    7.03
   0   8 -26    1.81    2.80
   0   8  27   40.69   11.53
   0   8  28    0.42    3.86
   0   8  29   25.59    7.72
   0   8  30    4.16    5.09
   0   8  31    5.21    5.46
   0   8  33   -0.48    6.05
   0   8  34    3.74    7.33
   0   8  35    2.23    7.12
   0   8  36    7.48    8.58
   0   9  -1   -0.66    3.19
   0   9   2   -0.82    3.47
   0   9  -2   -0.06    3.29
   0   9   3   -2.22    3.69
   0   9  -3    0.03    3.44
   0   9  -4    0.04    3.28
   0   9   5    0.55    3.33
   0   9  -5   -1.96    3.48
   0   9   6    2.63    4.06
   0   9   7   -0.93    3.30
   0   9  -7   -4.09    4.98
   0   9   8    0.15    4.30
   0   9  -8   -0.63    3.22
   0   9   9    1.63    4.01
   0   9  -9   -0.18    3.32
   0   9  10   -2.36    3.96
   0   9 -10    1.00    3.85
   0   9  11   -1.55    2.83
   0   9 -11    1.39    3.78
   0   9  12   -0.16    2.68
   0   9 -12   -0.49    3.02
   0   9  13   -1.89    3.91
   0   9 -13   -0.11    2.90
   0   9  14   -1.74    2.65
   0   9 -14   -0.65    2.89
   0   9  16   -0.69    2.98
   0   9 -16    1.10    3.29
   0   9  17    0.26    3.02
   0   9 -17   -0.32    3.15
   0   9  18   -2.70    3.47
   0   9 -18    1.17    2.86
   0   9  19   -0.87    3.43
   0   9 -19    1.61    2.83
   0   9  20    0.14    3.29
   0   9 -20    1.74    3.61
   0   9  21   -0.46    2.53
   0   9 -21    1.86    2.83
   0   9  22    1.35    3.21
   0   9  23   -0.13    2.61
   0   9 -23   -1.54    2.56
   0   9  24   -1.22    3.10
   0   9 -24   -0.17    2.49
   0   9 -25    0.64    2.06
   0   9  26    1.51    3.55
   0   9 -26   -0.02    1.42
   0   9  27   -0.87    3.50
   0   9  28    0.58    3.74
   0   9  29   -0.16    4.22
   0   9  30    0.76    4.61
   0   9  31    1.27    5.01
   0   9  33   -1.90    6.31
   0   9  34   -2.53    6.35
   0   9  35    1.58    6.68
   0   9  36   -2.12    7.32
   0   9  37    2.30    7.71
   0  10   0   96.99   23.12
   0  10   1  334.73   72.93
   0  10  -1  345.28   72.93
   0  10   2  126.41   30.31
   0  10  -2  140.14   30.30
   0  10   3   41.52   12.89
   0  10  -5  617.75  131.16
   0  10   6  611.74  130.08
   0  10   7  375.47   74.09
   0  10  -7  320.16   73.83
   0  10   8   21.22    7.66
   0  10  -8    9.47    4.40
   0  10   9  993.76  185.00
   0  10  -9  787.57  184.60
   0  10  10   11.90    6.09
   0  10 -10   29.76    8.12
   0  10  11  110.01   27.15
   0  10 -11  127.44   26.91
   0  10  12 1118.88  235.59
   0  10 -12 1108.33  235.44
   0  10  13  269.66   56.03
   0  10 -13  250.89   55.94
   0  10  14   81.39   16.99
   0  10 -14   55.95   16.82
   0  10 -16  144.59   31.88
   0  10  17  139.69   32.31
   0  10 -17  151.87   32.22
   0  10  18  125.61   23.70
   0  10 -18   85.12   23.30
   0  10  19   46.09   11.56
   0  10 -19   36.78   11.42
   0  10  20  164.30   27.11
   0  10 -20   89.07   26.56
   0  10  21    3.34    3.61
   0  10 -21    0.77    2.71
   0  10  22   38.51    9.81
   0  10 -22   26.05    9.23
   0  10  23  120.85   19.96
   0  10 -23   63.50   18.97
   0  10  24   38.06    9.09
   0  10 -24   20.07    7.67
   0  10 -25    4.18    3.30
   0  10  26   13.52    5.31
   0  10  27   15.35    6.37
   0  10  28    2.33    3.72
   0  10  29    6.24    4.38
   0  10  30    4.38    4.50
   0  10  31    2.81    4.94
   0  10  32   56.21   16.44
   0  10  34    1.89    6.15
   0  10  35   -3.71    6.54
   0  10  36    6.93    7.17
   0  10  37   -4.12    7.52
   0  11   0    0.44    3.46
   0  11   1   -1.99    3.82
   0  11  -1    0.76    3.71
   0  11   2    0.70    3.70
   0  11  -2    0.52    3.40
   0  11   3   -0.50    3.39
   0  11  -3   -3.49    3.56
   0  11   4   -0.49    3.40
   0  11  -4    0.38    3.54
   0  11   6    0.91    3.54
   0  11  -6    0.85    3.69
   0  11   7   -0.06    3.34
   0  11  -7    1.81    3.57
   0  11   8   -0.76    3.26
   0  11   9    0.81    4.10
   0  11  10   -0.57    4.04
   0  11 -10   -4.20    4.47
   0  11  11    0.21    4.04
   0  11 -11   -4.00    4.12
   0  11  12    0.12    2.92
   0  11 -12    1.31    3.58
   0  11  13   -1.77    3.22
   0  11 -13    0.97    3.58
   0  11  14   -2.41    3.96
   0  11  15   -0.45    2.79
   0  11 -15    0.70    3.56
   0  11 -16   -2.77    4.25
   0  11  17    0.21    3.29
   0  11 -17    1.48    3.35
   0  11  18    0.55    3.22
   0  11 -18    2.24    3.35
   0  11  19    0.89    3.51
   0  11 -19    0.05    3.19
   0  11  20    1.89    3.84
   0  11 -20    1.77    3.18
   0  11  21    1.16    4.04
   0  11  22   -1.17    2.88
   0  11 -22   -1.96    3.08
   0  11  23   -0.26    2.82
   0  11 -23   -0.99    3.02
   0  11  24    1.37    2.94
   0  11 -24   -1.12    2.41
   0  11  25    2.61    3.05
   0  11 -25   -1.58    2.52
   0  11  27    0.17    3.48
   0  11  28    1.52    3.68
   0  11  29    0.08    3.98
   0  11  30    0.99    4.17
   0  11  31   -4.85    4.91
   0  11  32   -0.62    4.93
   0  11  34    0.80    5.58
   0  11  35   -0.45    6.12
   0  11  36   -1.04    6.56
   0  11  37   -1.50    6.94
   0  12   0 2302.00  486.34
   0  12   1    3.08    3.79
   0  12  -1    0.17    3.43
   0  12   2    0.72    3.41
   0  12  -2   -0.74    3.65
   0  12   3    1.83    4.49
   0  12  -3    3.41    3.95
   0  12   4  903.96  201.27
   0  12  -4  992.09  201.19
   0  12   5   10.39    4.62
   0  12  -6    6.95    4.12
   0  12   7  263.02   57.77
   0  12  -7  268.97   57.60
   0  12   8   97.09   24.38
   0  12  -8  107.27   24.11
   0  12   9    3.57    4.35
   0  12  -9   -2.57    4.30
   0  12  10   16.16    5.73
   0  12 -10   13.08    6.29
   0  12  11    4.12    4.52
   0  12 -11   27.69    9.15
   0  12  12  338.60   73.45
   0  12 -12  344.94   73.37
   0  12  13   17.11    6.72
   0  12  14  100.71   23.54
   0  12  15  104.39   22.22
   0  12 -15   83.98   21.94
   0  12  16  138.00   29.01
   0  12 -16  119.79   28.81
   0  12 -17    6.26    3.85
   0  12  18   51.31   14.72
   0  12 -18   62.59   14.69
   0  12  19  240.77   34.00
   0  12 -19  100.05   33.11
   0  12  20  116.45   27.07
   0  12 -20  122.28   26.74
   0  12  21    1.91    3.94
   0  12  22   -1.20    4.45
   0  12 -22   -0.65    2.75
   0  12  23   78.77   15.62
   0  12 -23   49.98   14.54
   0  12  24    7.11    3.65
   0  12 -24    0.31    2.83
   0  12  25    4.49    3.42
   0  12 -25   -0.79    2.23
   0  12  27    7.19    4.17
   0  12  28   19.19    7.36
   0  12  29   20.00    7.75
   0  12  30   29.71    9.50
   0  12  31    3.10    4.42
   0  12  32   59.96   16.54
   0  12  33    2.37    5.21
   0  12  35    3.29    5.86
   0  12  37   -4.52    7.38
   0  12  38    5.15    8.57
   0  13   0   -0.49    3.92
   0  13   1   -2.01    3.66
   0  13  -1   -1.11    3.76
   0  13   2   -0.62    3.82
   0  13  -2   -4.50    4.42
   0  13   3    0.41    3.82
   0  13  -3   -0.58    3.40
   0  13   4    0.06    3.61
   0  13   5   -2.63    3.97
   0  13  -5    0.43    3.46
   0  13  -6   -0.17    3.55
   0  13   7   -0.89    3.42
   0  13  -7    6.14    5.14
   0  13   8    1.48    4.35
   0  13  -8    1.01    4.37
   0  13   9    0.79    4.38
   0  13  -9    0.76    4.43
   0  13  10   -0.28    4.21
   0  13 -10   -1.32    4.61
   0  13  11   -2.28    4.24
   0  13 -11   -1.98    4.50
   0  13  12    2.91    4.96
   0  13 -12    1.02    4.35
   0  13  13    0.68    3.10
   0  13 -13    0.14    4.01
   0  13  14   -0.93    3.13
   0  13 -14   -2.35    4.09
   0  13  15    1.83    3.95
   0  13 -15    0.02    4.04
   0  13  16    1.65    3.62
   0  13 -16   -0.65    3.85
   0  13  18   -0.31    3.72
   0  13  19   -1.61    3.63
   0  13 -19   -1.74    3.25
   0  13  20    0.07    3.78
   0  13  21    0.41    4.03
   0  13 -21   -1.20    3.28
   0  13  22    1.57    4.04
   0  13 -22    2.58    3.24
   0  13  23   -0.26    4.02
   0  13 -23    1.73    2.92
   0  13  24    0.55    3.09
   0  13 -24   -1.58    2.67
   0  13  25   -3.17    4.17
   0  13  26    0.12    3.09
   0  13  28   -0.06    3.66
   0  13  29    2.42    3.87
   0  13  30    1.27    4.33
   0  13  31   -1.01    4.17
   0  13  32   -2.75    4.59
   0  13  33    0.16    4.88
   0  13  35    0.84    5.72
   0  13  36   -4.33    6.19
   0  13  37   -2.34    7.15
   0  13  38    1.50    7.42
   0  14   0  498.43  106.52
   0  14   1   43.97   12.27
   0  14  -1   35.96   11.77
   0  14   2   74.71   18.64
   0  14  -2   68.57   18.32
   0  14   3   17.72    7.29
   0  14  -3   18.99    5.96
   0  14   4    2.18    3.61
   0  14   5  376.93   82.72
   0  14  -5  392.48   82.57
   0  14   6    0.01    3.72
   0  14  -6    2.95    3.86
   0  14  -7  124.34   28.69
   0  14   8   -3.83    5.06
   0  14  -8   -1.10    4.84
   0  14   9  880.77  164.91
   0  14  -9  697.38  164.54
   0  14  10   34.16   11.08
   0  14 -10   27.95    9.77
   0  14  11  147.99   45.68
   0  14 -11  292.98   46.29
   0  14  12    5.08    3.67
   0  14 -12    4.65    4.92
   0  14  13  293.01   63.31
   0  14  14  162.11   36.94
   0  14 -14  168.67   36.70
   0  14  15   60.78   16.42
   0  14 -15   64.64   16.40
   0  14  16   97.15   22.94
   0  14 -16   96.72   22.88
   0  14  17   55.49   12.78
   0  14 -17   32.47   11.48
   0  14 -18  264.37   57.09
   0  14  19  272.43   49.21
   0  14 -19  191.03   48.70
   0  14  20   19.38    7.27
   0  14  21   48.14   10.51
   0  14 -21   18.73    8.30
   0  14  22   26.00    6.45
   0  14 -22    5.63    4.27
   0  14  23   77.76   15.58
   0  14 -23   48.24   14.20
   0  14  24   41.26    8.79
   0  14 -24    0.68    2.85
   0  14  25   25.21    8.17
   0  14  26    0.48    3.16
   0  14  28    3.72    3.90
   0  14  29    4.79    4.20
   0  14  30    5.02    4.22
   0  14  31   30.92    9.72
   0  14  33    1.83    4.73
   0  14  34   -0.25    5.31
   0  14  35    2.53    5.60
   0  14  36    2.10    5.97
   0  14  37   -5.44    6.51
   0  14  38   -0.18    7.19
   0  14  39   -3.16    7.67
   0  15   0   -2.42    3.73
   0  15   1    0.69    3.98
   0  15  -1    3.16    3.81
   0  15   2    1.23    3.74
   0  15  -2   -1.26    3.83
   0  15   3   -0.91    3.69
   0  15   4   -2.42    3.83
   0  15  -4    0.33    3.58
   0  15   5    4.38    3.92
   0  15  -5   -0.71    3.83
   0  15   6    1.95    3.78
   0  15  -6    3.08    4.51
   0  15  -7   -0.62    4.82
   0  15  -8   -0.42    5.02
   0  15   9   -2.67    4.69
   0  15  -9    3.86    4.97
   0  15  10    0.47    4.48
   0  15 -10    1.75    5.00
   0  15  11    1.42    4.55
   0  15 -11    2.08    5.04
   0  15  12   -0.50    3.65
   0  15 -12   -1.50    4.75
   0  15  13    0.32    3.50
   0  15 -13   -1.80    4.42
   0  15  14   -1.99    3.38
   0  15 -14   -0.52    4.65
   0  15  15   -0.35    3.25
   0  15 -15   -0.05    4.28
   0  15  16    1.74    3.94
   0  15 -16    0.14    4.20
   0  15  17    1.95    3.86
   0  15 -17   -1.45    4.12
   0  15 -18    3.38    4.16
   0  15  19    2.68    4.12
   0  15 -19    0.08    3.90
   0  15  20    0.47    4.06
   0  15 -20    0.92    3.92
   0  15  21    0.45    3.95
   0  15 -21   -0.01    3.17
   0  15  22    1.07    4.32
   0  15  23    0.03    4.20
   0  15 -23    0.79    2.95
   0  15  24   -2.99    3.40
   0  15  25   -0.76    3.25
   0  15  26    0.75    3.57
   0  15  27    0.69    3.28
   0  15  29    2.41    3.94
   0  15  31    1.35    4.42
   0  15  32    1.91    4.34
   0  15  33    0.68    4.51
   0  15  34    1.07    4.82
   0  15  36    2.44    6.16
   0  15  37    0.71    6.07
   0  15  38    1.02    7.06
   0  15  39   -1.60    7.54
   0  16   0  168.46   38.10
   0  16   1  153.12   39.02
   0  16  -1  202.58   39.52
   0  16   2   76.75   20.67
   0  16  -2   88.45   20.80
   0  16   3   14.25    6.16
   0  16   4   19.05    6.17
   0  16  -4   12.19    6.38
   0  16   5   25.20    8.58
   0  16  -5   33.45   10.74
   0  16   6   76.80   19.93
   0  16  -6   78.87   20.45
   0  16   7  122.76   22.80
   0  16  -7   63.70   21.76
   0  16  -8   34.19   11.16
   0  16   9   23.14    9.64
   0  16  -9   22.74    8.78
   0  16  10   -1.93    4.81
   0  16 -10   -1.16    5.24
   0  16  11   -1.46    4.82
   0  16 -11   -2.01    5.26
   0  16  12   32.12   10.84
   0  16  13   15.03    5.53
   0  16 -13   13.75    5.95
   0  16  14  186.78   39.46
   0  16 -14  166.70   38.89
   0  16  15   17.34    6.85
   0  16 -15   22.81    7.50
   0  16  16   -0.26    4.21
   0  16 -16    2.97    4.43
   0  16  17   29.75    9.80
   0  16 -17   38.47   10.92
   0  16  18  592.83  111.01
   0  16 -18  464.70  110.59
   0  16  20    0.46    3.77
   0  16 -20   -0.43    3.42
   0  16  21    1.32    4.12
   0  16 -21    0.76    3.38
   0  16  22  285.79   38.22
   0  16 -22  115.60   36.81
   0  16  23   33.41    8.23
   0  16 -23    2.19    3.40
   0  16  24   11.33    5.84
   0  16  25   -2.54    3.42
   0  16  26   29.47    9.46
   0  16  27    4.95    3.71
   0  16  29    2.67    4.23
   0  16  30   24.48    8.68
   0  16  31    8.90    5.26
   0  16  32   -2.01    4.42
   0  16  33    8.01    5.08
   0  16  34   13.51    7.34
   0  16  36    1.14    5.59
   0  16  37   -5.68    6.41
   0  16  38   -2.61    6.43
   0  16  39   -1.05    7.45
   0  17   0   -0.11    3.89
   0  17   1   -0.83    3.93
   0  17  -1   -1.04    3.90
   0  17   2   -0.49    3.96
   0  17   3    2.25    3.91
   0  17  -3    2.60    4.27
   0  17   4   -2.50    4.09
   0  17  -4    2.29    4.45
   0  17   5   -3.41    4.18
   0  17  -5    0.98    4.18
   0  17   6   -3.86    5.22
   0  17  -6   -8.50    7.28
   0  17   7    3.68    5.54
   0  17  -7   -0.88    4.62
   0  17   8   -2.27    5.50
   0  17  -8    0.95    4.56
   0  17  -9    3.07    4.99
   0  17  10   -0.18    5.20
   0  17 -10   -0.46    4.75
   0  17  11    3.79    5.41
   0  17 -11    0.48    4.95
   0  17  12    0.94    3.63
   0  17 -12   -2.63    5.15
   0  17  13   -1.94    3.65
   0  17 -13   -0.38    4.18
   0  17  14   -2.26    3.78
   0  17 -14   -2.83    4.16
   0  17  15   -0.83    3.84
   0  17 -15   -1.93    4.70
   0  17  16    0.32    4.12
   0  17 -16   -1.38    3.90
   0  17  17    0.55    4.43
   0  17 -17    1.98    4.09
   0  17  18    0.04    3.99
   0  17 -18    0.27    3.69
   0  17  19   -0.57    4.05
   0  17 -19   -3.49    3.73
   0  17 -20    0.60    3.48
   0  17  21    0.18    4.18
   0  17 -21   -2.48    3.42
   0  17  22   -0.13    4.05
   0  17 -22   -0.37    3.35
   0  17  23   -2.16    4.45
   0  17 -23   -1.34    3.21
   0  17  24    1.03    4.34
   0  17  25   -0.26    3.37
   0  17  27   -0.86    3.78
   0  17  28    5.95    4.77
   0  17  30   -3.57    4.51
   0  17  31   -1.04    4.58
   0  17  32   -0.28    4.21
   0  17  33   -1.13    4.46
   0  17  34   -0.57    4.63
   0  17  35   -0.91    5.10
   0  17  36   -2.63    6.30
   0  17  37   -0.64    5.84
   0  17  38    2.28    6.27
   0  17  39   -5.59    7.44
   0  18   0  234.17   51.77
   0  18   1    3.73    5.16
   0  18  -1   -0.29    4.18
   0  18   2  251.80   55.26
   0  18   3   55.74   16.61
   0  18  -3   62.12   17.02
   0  18   4  389.48   75.30
   0  18  -4  309.96   75.09
   0  18   5   34.26   11.54
   0  18  -5   29.99   11.66
   0  18   6  254.01   66.06
   0  18  -6  370.99   66.61
   0  18   7   95.68   26.75
   0  18  -7  134.15   27.68
   0  18   8  118.29   33.00
   0  18  -8  169.95   33.38
   0  18  -9   47.69   14.65
   0  18  10   -1.82    5.73
   0  18 -10    0.75    4.83
   0  18  11  184.40   41.69
   0  18  12    2.39    4.37
   0  18 -12    3.15    4.96
   0  18  13   13.60    5.69
   0  18 -13   16.14    7.04
   0  18  14   -1.44    4.24
   0  18 -14    2.75    4.61
   0  18  15   96.94   22.00
   0  18 -15   80.59   22.03
   0  18  16    7.22    4.84
   0  18 -16    9.18    4.82
   0  18  17   38.96   11.25
   0  18 -17   25.22   10.26
   0  18  18    1.19    4.08
   0  18  19    6.62    4.41
   0  18 -19    1.00    3.70
   0  18 -20    4.90    4.15
   0  18  21   -0.51    4.14
   0  18 -21    3.99    3.77
   0  18  22   11.41    5.24
   0  18 -22    1.19    3.49
   0  18  23   42.79   12.39
   0  18  25   25.20    8.14
   0  18  26    7.79    4.55
   0  18  27   29.05    9.79
   0  18  28    4.20    4.15
   0  18  30    9.95    5.50
   0  18  31    5.39    4.66
   0  18  32    2.50    4.60
   0  18  33    2.62    4.48
   0  18  34    3.49    4.87
   0  18  35   -0.46    4.95
   0  18  36    0.20    5.38
   0  18  37   -4.68    6.01
   0  18  38   -2.35    6.12
   0  18  39   -2.61    6.52
   0  19   0   -0.62    4.45
   0  19   1   -0.16    4.33
   0  19   2    0.52    4.13
   0  19  -2    1.25    5.24
   0  19   3   -1.36    4.22
   0  19  -3    0.15    4.64
   0  19   4   -0.72    5.33
   0  19  -4    4.36    4.72
   0  19   5    1.80    5.38
   0  19  -5    0.59    4.78
   0  19   6   -1.92    5.21
   0  19  -6    2.09    5.52
   0  19   7   -3.98    5.91
   0  19  -7   -3.50    5.06
   0  19   8    0.93    5.16
   0  19  -8   -2.44    5.17
   0  19   9    1.85    5.49
   0  19  -9    0.03    5.30
   0  19  11   -2.01    3.98
   0  19 -11    2.14    5.04
   0  19  12   -0.17    4.01
   0  19 -12    1.15    4.93
   0  19  13   -0.49    3.71
   0  19 -13    2.55    5.14
   0  19  14   -0.27    3.55
   0  19 -14   -2.27    5.02
   0  19  15   -1.13    3.63
   0  19 -15   -0.46    4.72
   0  19  16   -2.50    4.34
   0  19 -16    1.87    4.67
   0  19  17    0.51    4.34
   0  19 -17   -0.55    4.80
   0  19  18   -0.45    4.14
   0  19 -18   -2.77    4.44
   0  19  19    1.68    4.08
   0  19 -19   -1.89    4.14
   0  19  20   -0.09    4.04
   0  19 -20    2.65    3.86
   0  19 -21   -1.47    3.63
   0  19 -22   -3.59    3.68
   0  19  23   -0.12    4.33
   0  19  24   -0.33    4.37
   0  19  25   -0.49    3.88
   0  19  26   -2.06    3.87
   0  19  27   -2.73    3.94
   0  19  28    0.08    3.81
   0  19  30    0.80    4.27
   0  19  31   -0.72    4.27
   0  19  32    1.60    4.48
   0  19  33   -1.19    4.37
   0  19  34    2.38    4.95
   0  19  35    2.16    5.10
   0  19  37   -1.04    5.74
   0  19  38   -1.63    6.15
   0  19  39   -2.15    6.45
   0  19  40   -1.79    7.40
   0  20   1   30.41    9.79
   0  20  -1   17.50    8.51
   0  20   2   15.74    7.87
   0  20  -2   19.80    8.54
   0  20   3   27.70    9.75
   0  20  -3   19.88    8.77
   0  20   4   14.59    8.64
   0  20  -4   26.32    9.51
   0  20   5   59.62   15.93
   0  20  -5   43.20   13.89
   0  20   6   17.04    8.53
   0  20  -6   50.93   12.31
   0  20   7   22.47    9.71
   0  20  -7   42.60   12.00
   0  20   8   -1.83    5.39
   0  20  -8   18.79    7.80
   0  20   9   -0.01    5.13
   0  20  -9   -3.19    5.49
   0  20  11   12.93    5.35
   0  20 -11   13.54    6.84
   0  20  12  147.94   34.65
   0  20 -12  153.38   35.07
   0  20  13  104.89   26.93
   0  20 -13  123.19   27.78
   0  20  14    5.45    4.44
   0  20 -14   10.21    6.84
   0  20  15    0.57    4.38
   0  20 -15    5.29    5.37
   0  20  16   50.99   15.22
   0  20 -16   52.52   15.92
   0  20  17   13.72    6.28
   0  20  18   35.27   10.08
   0  20 -18   21.65    8.60
   0  20 -19    6.80    5.02
   0  20  20   37.09   10.01
   0  20 -20   10.13    5.95
   0  20 -21   11.95    6.12
   0  20  22    1.45    4.40
   0  20  23   10.85    5.74
   0  20  24   56.99   15.47
   0  20  25   11.60    5.49
   0  20  26    7.34    5.35
   0  20  27    0.44    3.82
   0  20  28   -2.25    3.96
   0  20  29    2.00    4.25
   0  20  31   -0.76    4.32
   0  20  32    3.80    4.77
   0  20  33    4.96    5.23
   0  20  34    1.22    4.74
   0  20  35   -0.06    4.84
   0  20  37   -0.70    5.66
   0  20  38    0.29    5.93
   0  20  39   -2.90    6.38
   0  20  40   -1.69    6.70
   0  21   1    0.30    5.54
   0  21  -1   -1.53    4.59
   0  21   2   -2.13    5.77
   0  21  -2   -0.50    4.67
   0  21   3   -1.63    5.57
   0  21  -3   -0.12    5.17
   0  21   4   -2.78    5.53
   0  21  -4   -0.42    5.17
   0  21   5    2.48    5.44
   0  21  -5   -0.50    5.27
   0  21   6   -2.59    5.52
   0  21  -6   -3.13    5.52
   0  21   7    2.14    5.50
   0  21  -7    0.04    5.26
   0  21   8   -2.14    5.45
   0  21  -8   -0.03    5.43
   0  21   9   -1.50    3.96
   0  21  10   -3.78    4.25
   0  21 -10   -3.01    5.64
   0  21 -11   -1.92    5.43
   0  21  12    1.62    3.90
   0  21 -12   -1.63    5.56
   0  21  13    0.86    4.32
   0  21 -13    2.47    5.82
   0  21  14   -1.05    3.82
   0  21 -14   -1.81    5.41
   0  21  15    0.62    4.44
   0  21 -15   -1.45    5.31
   0  21 -16    1.08    5.12
   0  21  17   -4.82    5.84
   0  21 -17   -3.33    5.66
   0  21  18   -0.36    5.39
   0  21 -18   -0.28    4.91
   0  21  19   -0.68    5.22
   0  21 -19    2.29    5.28
   0  21  20   -3.78    4.86
   0  21 -20   -2.53    5.73
   0  21  21    0.29    4.47
   0  21 -21   -0.95    5.08
   0  21  23    1.55    4.38
   0  21  24    2.32    4.34
   0  21  25    1.12    3.84
   0  21  26   -0.32    3.91
   0  21  27    0.71    3.83
   0  21  28    0.85    3.86
   0  21  29   -0.28    4.19
   0  21  31   -0.06    4.34
   0  21  32   -2.14    4.55
   0  21  33    1.27    4.63
   0  21  34   -2.49    4.67
   0  21  35   -1.54    4.84
   0  21  36   -0.45    5.07
   0  21  37    1.39    5.53
   0  21  38    0.34    5.85
   0  21  39   -2.14    6.23
   0  21  40    6.11    6.80
   0  22   0    2.10    5.85
   0  22  -1   21.78    9.25
   0  22   2    4.00    5.74
   0  22  -2    3.19    5.12
   0  22   3    1.22    5.79
   0  22  -3   10.88    6.32
   0  22   4    6.01    6.66
   0  22  -4   44.87   12.21
   0  22   5    0.66    5.46
   0  22  -5   -3.48    5.50
   0  22   6   11.80    8.04
   0  22  -6   46.68   12.18
   0  22   7   67.48   21.57
   0  22  -7  111.33   23.34
   0  22   8    4.32    4.36
   0  22  -8    1.01    6.23
   0  22   9   16.90    7.21
   0  22  -9   28.70    8.46
   0  22  10   14.04    6.10
   0  22 -10   24.04    8.99
   0  22  11   29.02   10.40
   0  22 -11   29.07    9.20
   0  22 -12   54.97   16.64
   0  22 -13   -2.31    6.12
   0  22 -14    5.12    5.84
   0  22  15    7.47    5.96
   0  22 -15    5.84    5.76
   0  22  16   -0.99    5.59
   0  22  17   76.35   13.90
   0  22 -17   19.88   10.84
   0  22  18   47.66   10.21
   0  22 -18    1.17    6.65
   0  22  19   15.76    6.67
   0  22 -19    1.48    5.99
   0  22  20    0.57    4.73
   0  22 -20    0.57    5.36
   0  22  21    6.94    4.95
   0  22  23    0.76    4.55
   0  22  24    1.88    4.42
   0  22  25   10.65    5.95
   0  22  26    7.35    4.93
   0  22  27    4.12    4.68
   0  22  28    1.65    3.97
   0  22  29    1.01    4.21
   0  22  30   -2.56    4.35
   0  22  31    0.32    4.42
   0  22  32    3.72    4.91
   0  22  33    5.07    5.13
   0  22  34   -1.43    4.82
   0  22  35    0.29    4.88
   0  22  36    0.91    4.96
   0  22  37    4.95    5.69
   0  22  38    2.66    5.87
   0  22  39    0.98    6.06
   0  22  40   -0.87    6.39
   0  23   0   -2.19    6.93
   0  23   1   -0.66    5.74
   0  23  -1    1.00    6.10
   0  23  -2    1.51    6.30
   0  23   3   -0.62    5.53
   0  23  -3    4.03    6.94
   0  23   4    0.43    5.54
   0  23  -4    2.73    6.84
   0  23   5   -0.08    5.46
   0  23  -5    2.23    5.62
   0  23   6   -0.41    5.47
   0  23  -6   -1.03    5.58
   0  23   7    0.40    4.15
   0  23  -7    0.92    5.49
   0  23   8   -0.46    4.07
   0  23   9   -0.55    4.00
   0  23  -9   -1.62    5.68
   0  23 -10    6.74    6.21
   0  23  11   -1.69    4.44
   0  23 -11   -1.09    6.66
   0  23 -12    2.37    5.64
   0  23  13   -0.77    4.30
   0  23 -13   -0.93    5.67
   0  23  14    1.34    5.68
   0  23 -14    1.67    6.45
   0  23  15    5.53    6.02
   0  23  16   -0.56    5.54
   0  23 -16   -1.72    6.17
   0  23  17   -0.74    5.44
   0  23 -17    1.53    6.07
   0  23  18    1.52    5.45
   0  23 -18    2.23    5.80
   0  23  19    3.83    4.88
   0  23 -19    3.39    5.86
   0  23  20   -5.13    5.49
   0  23  21    0.49    4.56
   0  23  23    0.17    4.28
   0  23  24    1.72    4.28
   0  23  25   -0.86    3.54
   0  23  26    8.63    5.68
   0  23  27   -0.83    3.89
   0  23  28   -0.56    3.91
   0  23  29   -2.00    4.33
   0  23  30   -0.61    4.27
   0  23  32   -1.59    4.54
   0  23  33   -0.76    4.60
   0  23  34   -2.79    4.70
   0  23  35   -0.77    4.69
   0  23  36   -2.91    5.38
   0  23  37    2.18    5.40
   0  23  38    2.27    5.72
   0  24   0    6.16    6.65
   0  24   1    6.09    6.17
   0  24  -1   -1.30    6.80
   0  24  -2   11.13    7.34
   0  24   3   13.00    6.84
   0  24  -3    7.66    7.26
   0  24   4   44.29   11.75
   0  24  -4   15.71    8.82
   0  24   5    2.37    4.29
   0  24  -5    0.51    6.37
   0  24  -6    2.25    6.78
   0  24   8    0.54    4.57
   0  24  -8    4.39    6.88
   0  24   9    2.22    4.97
   0  24  -9   -5.40    7.66
   0  24  10    0.30    4.46
   0  24 -10    0.02    6.60
   0  24  11    6.37    4.98
   0  24 -11    2.11    6.75
   0  24  12   49.31   10.94
   0  24 -12    0.11    7.33
   0  24 -13   -3.62    6.72
   0  24  14    3.63    5.98
   0  24 -14   -5.84    6.98
   0  24  15   11.65    6.79
   0  24 -15    6.24    6.66
   0  24  16    5.94    5.83
   0  24 -16   -1.62    6.02
   0  24  17    2.12    5.60
   0  24 -17    1.07    5.74
   0  24  18    0.03    5.38
   0  24 -18    1.55    5.78
   0  24  19    3.47    4.84
   0  24 -19    4.33    5.67
   0  24  20   -2.88    4.71
   0  24  21    0.39    4.72
   0  24  22   -1.09    4.41
   0  24  24   -0.79    3.51
   0  24  25    1.66    3.51
   0  24  26    4.94    4.36
   0  24  27   -2.68    4.02
   0  24  28   -0.90    3.88
   0  24  29   -2.08    4.28
   0  24  30    2.27    4.96
   0  24  32    1.84    4.60
   0  24  33   -0.23    4.65
   0  24  34    1.62    4.61
   0  24  35   -2.70    4.91
   0  24  36    0.48    4.89
   0  25   0    4.86    6.79
   0  25   1    1.71    5.97
   0  25  -1   -0.59    6.33
   0  25  -2    2.53    6.59
   0  25  -3    0.27    6.29
   0  25   4   -0.67    4.61
   0  25  -4    4.49    6.62
   0  25   5    0.02    4.48
   0  25  -5    0.48    6.62
   0  25   6   -0.23    4.61
   0  25   7    0.07    4.47
   0  25  -7   -0.52    7.20
   0  25   8   -0.35    4.45
   0  25  -8    1.55    6.66
   0  25   9   -2.14    4.68
   0  25  -9   -7.22    7.11
   0  25  10    1.90    4.49
   0  25 -10   -0.52    6.58
   0  25  11    4.08    4.63
   0  25 -11   -1.06    6.49
   0  25  12    0.66    5.69
   0  25 -12   -1.23    6.48
   0  25 -13   -1.33    6.40
   0  25  14    1.66    5.70
   0  25  15    0.31    5.51
   0  25 -15    0.24    5.94
   0  25  16   -0.76    5.74
   0  25 -16    3.10    5.93
   0  25  17    1.61    5.53
   0  25 -17    0.50    5.80
   0  25  18   -1.50    4.88
   0  25 -18    0.71    4.64
   0  25  19    1.05    4.78
   0  25  20    1.37    4.64
   0  25  21   -2.15    5.14
   0  25  22    2.34    4.51
   0  25  24   -2.66    4.31
   0  25  25   -1.06    3.51
   0  25  26   -0.06    3.56
   0  25  27    0.40    3.80
   0  25  28   -0.82    3.86
   0  25  29    0.15    4.16
   0  25  30    0.61    4.24
   0  25  32    0.05    4.44
   0  25  33   -2.02    4.43
   0  25  34    1.95    4.51
   0  25  35   -0.88    4.54
   0  26   0    3.09    6.15
   0  26   1    3.62    5.44
   0  26  -1    4.81    6.39
   0  26   2    2.90    4.88
   0  26  -2    0.59    6.21
   0  26   3   -0.01    4.80
   0  26   5   34.87    8.54
   0  26  -5   -0.08    7.04
   0  26   6   -2.48    5.19
   0  26   7   -1.13    5.05
   0  26  -7   -2.50    6.80
   0  26   8   17.60    6.24
   0  26  -8    1.24    7.03
   0  26   9    4.97    4.86
   0  26  -9    1.97    6.83
   0  26  10    2.89    4.54
   0  26 -10    0.01    6.50
   0  26  11   -0.71    5.91
   0  26 -11   -0.15    6.66
   0  26  12    3.30    6.05
   0  26 -12   -1.98    6.27
   0  26  13    9.23    6.45
   0  26 -14    0.58    6.03
   0  26  15    2.38    5.68
   0  26 -15    1.87    6.08
   0  26  16   30.68    9.34
   0  26 -16   -0.24    5.13
   0  26  17   20.53    7.77
   0  26 -17   -1.40    5.22
   0  26  18    2.05    4.91
   0  26  19   -0.05    5.06
   0  26  20    4.53    4.85
   0  26  21    0.69    4.49
   0  26  22    0.04    4.45
   0  26  23    3.07    3.81
   0  26  25    1.40    3.55
   0  26  26   -0.71    3.53
   0  26  27    2.43    4.03
   0  26  28   -0.72    3.92
   0  26  29   -0.50    4.24
   0  26  30   -1.85    4.38
   0  26  31    0.54    4.38
   0  26  32   -0.36    4.86
   0  26  33    2.44    4.40
   0  27   0   -0.06    4.33
   0  27   1   -1.88    4.42
   0  27  -1    0.58    4.63
   0  27   2    2.40    4.94
   0  27  -2   -2.34    5.32
   0  27   3    2.31    5.43
   0  27  -3    1.52    4.66
   0  27  -4    1.48    5.09
   0  27   5   -0.90    4.53
   0  27   6   -0.07    4.54
   0  27  -6   -4.24    6.51
   0  27   7   -2.24    4.58
   0  27  -7   -4.17    6.77
   0  27   8   -2.30    4.56
   0  27  -8    0.02    6.27
   0  27   9    0.94    6.10
   0  27  10    1.63    6.02
   0  27  11    0.00    5.91
   0  27 -11   -0.62    6.42
   0  27  12    1.80    5.90
   0  27  13    3.36    5.83
   0  27 -13    2.67    5.46
   0  27  14   -2.46    6.26
   0  27 -14   -0.58    5.09
   0  27 -15   -1.25    5.02
   0  27  16    3.68    5.67
   0  27 -16    2.37    4.87
   0  27  17   -1.05    4.90
   0  27 -17    4.11    4.89
   0  27  18   -0.62    4.73
   0  27  19   -0.25    4.69
   0  27  20    4.29    4.84
   0  27  21    1.53    4.61
   0  27  22    2.26    4.55
   0  27  23   -1.28    3.61
   0  27  25   -0.12    3.39
   0  27  26   -1.99    4.06
   0  27  27    2.84    3.93
   0  27  28   -0.14    4.10
   0  27  29   -0.56    4.13
   0  27  30   -1.81    4.29
   0  27  31   -0.12    4.31
   0  27  32   -4.77    4.60
   0  28   0   24.60    8.35
   0  28   1   32.77   11.38
   0  28  -1   39.33   10.83
   0  28   2   11.66    5.73
   0  28  -2    4.06    4.97
   0  28   3   26.08    8.80
   0  28  -3   18.98    7.29
   0  28   4   -4.43    5.84
   0  28  -5    7.20    5.38
   0  28   6    1.55    5.08
   0  28  -6   -0.06    5.04
   0  28   7   17.27    6.41
   0  28  -7    9.57    5.98
   0  28   8    2.93    6.35
   0  28  -8    2.30    4.81
   0  28   9   26.72    7.55
   0  28  -9    3.42    5.33
   0  28  10   -0.76    5.97
   0  28 -10    0.18    5.27
   0  28  11    0.02    5.87
   0  28 -11   -2.06    4.60
   0  28  12    4.18    5.92
   0  28 -12   -0.17    4.36
   0  28  13   21.90    7.12
   0  28 -13   -1.30    4.56
   0  28  14    6.71    6.36
   0  28 -14   -0.62    4.41
   0  28 -15    1.35    4.14
   0  28  16   -3.78    5.84
   0  28  17    3.27    4.97
   0  28  18    2.89    5.33
   0  28  19    1.47    4.89
   0  28  20    6.86    5.08
   0  28  21   -1.90    4.52
   0  28  22    5.31    4.51
   0  28  23   -0.93    3.75
   0  28  24   -0.12    3.59
   0  28  25   -1.09    4.10
   0  28  26    1.16    3.56
   0  28  27    0.44    3.42
   0  28  28    1.33    4.16
   0  28  29   -1.98    4.14
   0  28  30   -1.67    4.29
   0  29   0   -3.16    4.52
   0  29   1    0.13    4.37
   0  29  -1   -0.42    4.46
   0  29   2   -2.98    4.41
   0  29  -2   -0.47    4.35
   0  29   3   -0.32    5.09
   0  29   4   -0.70    4.71
   0  29  -4    0.52    4.48
   0  29   5   -0.76    4.73
   0  29  -5    1.20    4.59
   0  29  -6   -1.16    4.64
   0  29   7    4.22    6.27
   0  29  -7   -1.22    4.73
   0  29   8    3.03    6.06
   0  29  -8   -4.40    4.98
   0  29   9   -1.03    6.01
   0  29  -9    0.99    4.73
   0  29  10    0.78    5.98
   0  29 -10    1.36    4.69
   0  29  11   -3.83    6.00
   0  29 -11    3.02    4.57
   0  29  12   -6.70    6.37
   0  29 -12    0.31    4.53
   0  29  13   -1.01    5.85
   0  29 -13   -1.91    4.29
   0  29  14   -0.81    5.61
   0  29 -14   -0.69    4.12
   0  29  15   -1.21    4.97
   0  29 -15   -2.85    4.19
   0  29  17   -0.51    4.86
   0  29  18   -1.07    4.63
   0  29  19   -1.57    4.75
   0  29  20    0.91    4.57
   0  29  21    0.55    4.38
   0  29  22   -3.40    4.21
   0  29  23   -1.10    3.79
   0  29  24    2.10    3.71
   0  29  26   -2.06    3.53
   0  29  27    0.85    3.71
   0  30   0   32.57   11.22
   0  30   1    6.08    5.52
   0  30  -1    2.81    4.64
   0  30   2   18.24    8.28
   0  30   3    1.04    6.11
   0  30  -3   -1.90    4.76
   0  30   4    0.83    6.20
   0  30  -4    4.46    5.35
   0  30   5    3.22    6.27
   0  30  -5    2.52    4.68
   0  30   6   -0.84    6.10
   0  30  -6    1.04    4.62
   0  30  -7   -0.55    4.97
   0  30   8    2.64    6.01
   0  30  -8   -1.97    4.67
   0  30   9   15.60    6.76
   0  30  -9   -0.23    4.77
   0  30  10    2.18    6.08
   0  30  11   15.51    6.87
   0  30 -11   -1.30    4.61
   0  30  12    4.53    6.12
   0  30 -12   -1.13    4.30
   0  30  13    2.98    5.68
   0  30 -13   -0.67    4.09
   0  30  14    0.31    4.87
   0  30 -14   -1.84    5.90
   0  30  15    0.53    5.07
   0  30  17   -1.18    4.78
   0  30  18   -2.16    4.72
   0  30  19   -0.81    4.63
   0  30  20    6.26    4.84
   0  30  21    2.22    3.74
   0  30  22    0.34    3.49
   0  30  23    1.16    3.58
   0  30  24    4.09    3.76
   0  31   0    1.25    6.18
   0  31   1    0.02    6.07
   0  31  -1    5.48    6.64
   0  31   2   -2.99    6.12
   0  31  -2    1.41    6.29
   0  31   3    0.73    6.12
   0  31  -3   -0.15    4.53
   0  31   4   -5.66    6.83
   0  31  -4   -1.23    4.57
   0  31   5    2.27    6.32
   0  31  -5   -0.04    4.40
   0  31   6   -2.06    6.14
   0  31  -6   -0.03    4.92
   0  31  -7   -1.27    4.59
   0  31   8    2.15    5.95
   0  31  -8    0.25    4.72
   0  31   9    2.66    5.85
   0  31  10   -1.93    5.92
   0  31 -10   -6.96    6.95
   0  31  11    3.26    5.80
   0  31 -11    1.57    6.23
   0  31  12    1.14    4.95
   0  31 -12   -0.78    6.02
   0  31  13   -2.04    4.96
   0  31 -13    0.00    5.81
   0  31  14    1.51    4.91
   0  31  15   -0.20    4.73
   0  31  16    2.26    4.73
   0  31  18   -0.31    4.52
   0  31  19   -1.04    4.55
   0  31  20    3.18    3.79
   0  31  21   -1.32    3.79
   0  31  22   -0.41    3.44
   0  31  23   -0.48    3.46
   0  32   0    2.20    6.32
   0  32   1   -0.90    6.14
   0  32  -1   -1.78    6.41
   0  32   2   -0.96    5.99
   0  32  -2    2.49    6.36
   0  32   3   -0.65    5.98
   0  32  -3   -1.94    6.36
   0  32   4    1.08    5.92
   0  32  -4    1.18    6.47
   0  32   5    0.58    5.70
   0  32  -5    0.34    6.25
   0  32   6   -2.37    6.14
   0  32  -6    1.76    6.45
   0  32   7   -1.10    5.96
   0  32  -7   -2.18    6.52
   0  32   9   -2.95    5.95
   0  32  -9   -2.66    6.84
   0  32  10    2.68    5.08
   0  32 -10   -1.05    6.37
   0  32  11    2.18    5.11
   0  32 -11    0.96    6.12
   0  32  12    1.40    4.97
   0  32 -12    1.26    5.99
   0  32  13    2.53    5.07
   0  32  14   -0.36    4.71
   0  32  15    0.99    4.73
   0  32  16    0.56    4.71
   0  32  17   -2.16    4.61
   0  32  19   -0.94    3.57
   0  32  20   -0.07    3.57
   0  33   0   -1.88    6.16
   0  33   1   -5.16    6.23
   0  33  -1    0.67    6.08
   0  33   2    0.78    6.00
   0  33  -2   -0.49    6.02
   0  33   3    0.41    5.85
   0  33  -3    2.14    6.27
   0  33   4   -0.56    5.69
   0  33  -4    1.71    6.36
   0  33   5   -3.94    5.76
   0  33  -5    0.48    6.39
   0  33   6   -2.21    5.54
   0  33  -6   -2.68    6.35
   0  33   7    1.63    5.68
   0  33   8    4.70    5.70
   0  33  -8   -1.51    6.47
   0  33  -9   -4.90    6.56
   0  33  10   -0.94    5.07
   0  33 -10   -0.90    6.37
   0  33  11   -2.25    4.96
   0  33 -11   -2.48    6.03
   0  33  12    1.05    4.75
   0  33  13   -5.76    6.03
   0  33  14   -1.93    4.81
   0  33  15    2.10    4.63
   0  33  16   -1.92    5.12
   0  34   0    2.34    5.92
   0  34   1   -0.06    5.81
   0  34  -1   -2.89    6.09
   0  34   2    1.43    6.44
   0  34  -2    4.37    6.31
   0  34   3    3.19    5.88
   0  34  -3    3.59    6.29
   0  34   4   -3.28    5.68
   0  34  -4   -1.22    6.41
   0  34   5    0.31    5.82
   0  34  -5   -1.45    6.13
   0  34   6    1.86    6.00
   0  34   7    0.72    5.75
   0  34  -7    6.07    6.46
   0  34   8   -1.42    5.10
   0  34  -8    0.60    6.17
   0  34   9   -1.75    4.93
   0  34  -9   -2.83    6.33
   0  34 -10    5.17    6.46
   0  34  11    2.21    4.75
   0  34  12   -1.24    4.73
   0  34  13   -2.47    4.62
   0  35   0   -1.51    6.37
   0  35   1   -5.08    6.33
   0  35  -1   -1.83    6.00
   0  35   2   -0.91    6.18
   0  35  -2   -2.49    6.01
   0  35   3   -2.77    6.15
   0  35  -3   -0.12    6.00
   0  35   4   -0.47    5.88
   0  35  -4   -0.41    5.93
   0  35   5   -4.02    5.99
   0  35  -5    1.77    6.04
   0  35   6    3.01    5.68
   0  35  -6    1.39    6.12
   0  35   7    0.63    5.67
   0  35  -7   -2.34    6.18
   0  35   8    2.03    5.50
   0  35  -8    2.82    6.62
   0  35  -9   -1.12    6.47
   0  36   0   -0.74    5.95
   0  36   1    6.76    6.18
   0  36  -1    0.64    6.05
   0  36   2   -3.02    5.84
   0  36  -2    3.35    6.17
   0  36  -4   -5.38    6.56
   0  36  -5    1.12    6.13
   0  36  -6   -0.74    6.19
   0  36  -7    3.71    6.57
   0  36  -8    2.08    6.31
  -1   0   0    1.40    3.03
   1   0   1   -5.88    4.40
  -1   0  -1    1.74    2.78
   1   0  -1    2.38    4.13
  -1   0   1   -1.86    2.57
   1   0   2   41.62   12.40
  -1   0  -2   49.05   12.19
   1   0  -2   58.40   12.60
  -1   0   2   57.69   12.18
   1   0   3    0.89    3.63
  -1   0  -3   -0.85    2.85
  -1   0   3   -0.38    3.60
   1   0   4  748.80  136.46
  -1   0  -4  771.22  136.40
  -1   0   4  449.57  136.27
   1   0   5    2.15    3.94
  -1   0  -5    1.04    2.88
  -1   0   5    0.39    1.90
   1   0   6  979.77  137.55
  -1   0  -6  867.56  137.04
   1   0  -6  499.09  136.83
  -1   0   6  555.41  136.70
   1   0   7    4.63    5.67
   1   0  -7    0.17    2.62
   1   0   8   16.16    6.75
   1   0  -8    0.51    2.08
  -1   0   8    1.23    1.65
   1   0   9   -1.84    4.33
  -1   0   9    1.72    2.59
   1   0 -10    0.06    2.14
  -1   0  10   -4.25    3.44
   1   0  11    1.86    4.31
   1   0 -11    0.75    2.12
  -1   0  11   -1.10    1.83
   1   0  12  270.09   39.80
   1   0 -12  152.17   38.87
  -1   0  12  178.84   38.57
   1   0  13    0.36    4.34
   1   0 -13    0.68    2.76
  -1   0  13   -1.07    1.65
   1   0  14    9.67    5.76
   1   0 -14   -3.38    4.14
  -1   0  14    0.08    1.54
   1   0  15    1.85    4.57
  -1   0  15   -0.98    2.09
   1   0  16    1.39    4.65
  -1   0  16    0.68    1.59
   1   0  17   -0.90    4.90
  -1   0  18    3.25    2.71
   1   0  19   -3.80    5.72
  -1   0  19    0.46    2.51
  -1   0  20   89.57   20.08
   1   0  21    1.36    6.13
  -1   0  21    0.86    3.18
   1   0  22   66.58   14.84
  -1   0  22   35.22   12.16
   1   0  23    2.13    6.62
  -1   0  23    3.37    4.21
   1   0  24  200.05   31.61
  -1   0  24  101.62   29.66
   1   0  25    5.82    7.72
   1   0  26    6.90    7.12
  -1   0  26   -1.25    5.26
   1   0  27   -1.84    7.06
  -1   0  27    2.42    5.49
  -1   0  28    0.36    5.64
   1   0  29   -5.63    8.18
  -1   0  29   -3.02    5.09
   1   0  30    2.78    7.22
  -1   0  30    1.94    5.15
   1   0  31    3.04    7.34
   1   0  32    1.50    7.41
   1   0  33    2.70    8.43
   1   1   0   -8.45    4.40
  -1  -1   0   -1.13    2.56
  -1   1   0   -0.23    3.61
  -1  -1  -1  247.03   59.28
  -1   1   1  410.50   60.55
  -1   1  -1  300.07   59.69
   1  -1   1  340.20   59.95
  -1  -1   1  261.45   59.29
   1   1  -1  282.89   59.37
   1   1   2  236.89   56.50
  -1  -1  -2  245.80   56.32
   1  -1   2  317.87   56.97
  -1  -1   2  272.22   56.31
   1   1  -2  285.25   56.36
   1   1   3   41.01   11.11
  -1   1   3   43.47   11.56
  -1   1  -3   42.99   11.17
   1  -1   3   49.02   12.17
  -1  -1   3   42.95   10.31
   1   1  -3   55.38   10.95
   1   1   4 1912.23  394.03
  -1  -1  -4 1764.03  393.85
   1  -1  -4 1204.15  394.10
  -1   1   4 1484.55  393.85
  -1   1  -4 2298.62  394.47
   1  -1   4 2416.81  394.60
  -1  -1   4 2839.75  394.67
   1   1  -4 4227.77  403.30
   1   1   5 3446.31  723.32
  -1  -1  -5 3305.88  722.98
   1  -1  -5 2642.60  723.23
  -1   1   5 3113.48  723.26
  -1   1  -5 4050.11  723.80
   1  -1   5 4072.70  724.12
  -1  -1   5 6223.73  727.43
   1   1   6 2460.22  461.20
   1  -1  -6 1893.90  460.88
  -1   1   6 2070.68  460.94
  -1   1  -6 2959.26  461.97
   1  -1   6 2903.42  461.88
  -1  -1   6 1881.57  460.73
   1   1   7   -1.02    2.89
   1  -1  -7    2.07    2.70
  -1   1   7    0.17    2.18
   1  -1   7    3.35    5.34
   1   1   8 1041.41  149.95
   1  -1  -8  640.38  149.56
   1  -1   8 1118.83  150.22
  -1  -1   8  754.17  149.32
   1   1  -8  466.99  149.33
   1   1   9   85.36   14.93
  -1   1   9   65.00   14.19
   1  -1   9   77.33   15.18
  -1  -1   9   61.04   13.15
   1   1  -9   40.70   13.76
   1   1  10  104.00   20.79
   1  -1 -10   98.50   20.51
  -1   1  10   91.37   20.21
  -1  -1  10   88.03   19.48
   1   1 -10   92.86   20.08
   1  -1 -11   61.77   16.41
  -1   1  11   79.39   16.07
   1  -1  11  113.63   17.55
  -1  -1  11   68.80   15.19
   1   1 -11   60.04   15.91
   1   1  12   60.86   11.93
  -1   1  12   44.26   10.66
   1  -1  12   47.05   12.62
  -1  -1  12   43.33    9.85
   1   1 -12   37.30   10.75
   1   1  13   26.17    8.03
  -1   1  13   17.49    5.64
   1  -1  13   24.72    8.80
  -1  -1  13   14.27    5.11
   1   1 -13   16.21    6.20
   1   1  14  346.77   52.08
  -1   1  14  234.12   51.17
   1  -1  14  330.64   52.26
  -1  -1  14  214.06   51.11
   1   1 -14  219.64   51.26
   1   1  15   91.42   17.34
  -1   1  15   75.71   15.55
   1  -1  15   69.40   17.69
  -1  -1  15   60.29   15.61
   1   1 -15   67.69   15.90
   1   1  16   27.14    8.50
  -1   1  16   18.13    5.81
   1  -1  16   25.51    8.14
  -1   1  17  172.99   36.21
   1  -1  17  208.58   37.65
  -1  -1  17  143.10   36.35
   1   1 -17  182.37   36.48
   1   1  18   34.17    9.82
   1  -1  18   32.36   10.24
  -1  -1  18   18.37    7.39
   1   1 -18   19.99    7.07
   1   1  19   97.49   17.04
  -1   1  19   64.86   14.39
   1  -1  19   70.60   17.06
  -1  -1  19   43.13   15.01
   1   1  20   49.56   12.00
  -1   1  20   28.33    8.32
  -1  -1  20   24.45    8.80
  -1   1  21   21.89    7.12
   1  -1  21   29.76    9.95
  -1  -1  21   15.81    6.86
   1   1  22  372.56   56.32
  -1   1  22  231.30   54.78
   1  -1  22  344.91   55.98
  -1  -1  22  200.88   54.90
   1   1  23    2.69    6.62
  -1   1  23    2.40    3.38
   1  -1  23   10.68    6.27
  -1  -1  23   -0.61    4.48
   1   1  24  140.74   24.97
  -1   1  24   79.09   22.58
   1  -1  24  103.35   24.47
   1   1  25   -0.36    7.15
  -1   1  25    1.21    4.14
   1  -1  25   -0.62    5.89
  -1  -1  25    1.42    4.08
   1   1  26   11.10    7.86
   1  -1  26   10.79    6.55
  -1  -1  26    3.07    4.44
   1   1  27    6.47    7.99
  -1   1  27    0.93    5.88
   1  -1  27    6.32    6.73
  -1  -1  27    6.47    4.09
   1   1  28   26.77   10.71
  -1   1  28   11.64    8.37
   1  -1  28   30.28    9.21
  -1  -1  28   10.62    7.22
  -1   1  29    3.77    6.77
   1  -1  29    8.33    8.21
  -1  -1  29    0.74    4.78
   1   1  30   31.47   12.06
  -1   1  30   15.32   10.34
   1  -1  30   40.19   12.82
   1   1  31    4.54    7.93
  -1   1  31   -4.81    7.42
   1  -1  31    1.06    7.52
   1   1  32   11.95    8.13
   1  -1  32    6.93    8.72
   1   1  33   -0.18    7.59
   1   1  34    4.47    8.26
   1   2   0    2.14    2.55
  -1  -2   0    0.13    1.09
  -1  -2  -1    0.72    1.17
  -1   2   1   -1.78    4.76
  -1  -2   1    4.00    2.29
   1   2  -1    2.95    1.68
   1   2   2 1616.13  328.68
  -1  -2  -2 1492.43  328.60
   1  -2  -2 1165.98  329.93
  -1   2   2 1274.95  329.03
  -1   2  -2 2444.05  331.02
   1  -2   2 2691.88  334.72
  -1  -2   2 1576.15  328.55
   1   2  -2 1620.51  328.77
   1   2   3  186.34   42.62
  -1  -2  -3  168.44   42.47
   1  -2  -3  163.21   43.05
  -1   2   3  190.95   43.22
  -1   2  -3  277.44   43.40
   1  -2   3  296.88   44.01
  -1  -2   3  215.00   42.36
   1   2  -3  203.32   42.49
   1   2   4    0.05    1.82
   1  -2  -4   -0.28    2.45
  -1   2   4   -0.28    3.41
  -1   2  -4    0.94    4.26
   1  -2   4    0.90    5.13
  -1  -2   4    0.32    0.78
   1   2  -4   -0.61    2.04
   1   2   5    3.46    2.48
   1  -2  -5   -2.72    4.63
  -1   2   5    2.97    3.50
  -1   2  -5   12.13    6.08
   1  -2   5    5.63    5.15
  -1  -2   5    2.19    1.71
   1   2  -5    1.85    2.24
   1   2   6   64.15   14.55
   1  -2  -6   60.53   15.47
  -1   2   6   66.30   15.46
  -1   2  -6   57.84   15.13
   1  -2   6   76.78   16.61
   1   2   7  369.92   77.50
   1  -2  -7  307.07   77.65
  -1   2   7  343.42   77.64
   1  -2   7  506.55   78.16
   1   2   8  130.41   27.80
  -1   2   8   97.40   27.94
   1  -2   8  175.10   28.60
   1   2   9    0.72    2.42
   1   2  10   11.24    5.07
  -1   2  10    5.59    2.72
   1  -2  10    6.26    4.58
  -1  -2  10    1.56    2.41
   1   2  11   67.91   10.98
  -1   2  11   61.33   11.04
   1  -2  11   66.76   12.18
  -1  -2  11   29.85    9.37
   1   2 -11   35.56    9.24
  -1   2  12    5.85    3.92
   1  -2  12   12.49    5.81
  -1  -2  12    3.20    3.20
   1   2 -12    9.58    3.94
   1   2  13   -0.56    3.30
  -1   2  13    0.90    2.27
   1  -2  13   -0.40    3.44
  -1  -2  13   -0.48    2.47
   1   2 -13    0.44    2.12
   1   2  14    7.46    4.52
  -1   2  14    8.53    2.97
   1  -2  14    9.35    4.67
  -1  -2  14    5.27    3.06
   1   2 -14    5.00    2.20
  -1   2  15   14.94    5.37
   1  -2  15   29.15    8.75
   1   2 -15   12.54    5.48
   1   2  16  330.92   52.67
  -1   2  16  258.74   51.83
   1  -2  16  256.51   52.72
  -1  -2  16  197.60   51.76
   1   2  17    2.42    3.82
  -1   2  17    3.79    2.33
   1  -2  17    4.29    5.18
  -1  -2  17    1.97    2.64
   1   2 -17    6.13    3.56
   1   2  18   44.99   10.06
  -1   2  18   28.81    7.42
   1  -2  18   39.52   10.80
  -1  -2  18   22.86    8.27
   1   2 -18   22.49    7.55
   1   2  19   54.09   11.94
  -1  -2  19   39.57   10.00
   1   2 -19   31.27    9.49
   1   2  20    4.20    4.64
  -1   2  20    4.36    2.43
   1  -2  20    1.19    4.69
  -1  -2  20    2.66    3.09
   1   2 -20    2.01    2.54
   1   2  21   -5.19    5.13
  -1   2  21   -0.65    2.24
  -1  -2  21    1.22    2.76
   1   2 -21    0.52    2.18
   1  -2  22    3.53    5.40
  -1  -2  22    1.90    2.85
   1   2  23    6.53    6.37
  -1   2  23    4.88    3.16
   1  -2  23    5.55    5.54
   1   2 -23   -0.14    2.27
   1   2  24   13.49    6.93
  -1   2  24    5.14    4.01
   1  -2  24   17.37    7.85
  -1  -2  24    9.84    5.67
   1   2  25  275.04   40.07
  -1   2  25  187.31   37.93
   1  -2  25  189.10   39.57
  -1  -2  25  124.04   37.66
   1   2  26   15.46    8.07
  -1   2  26    2.87    4.56
   1  -2  26   14.00    6.98
  -1  -2  26    4.51    5.08
   1   2  27   67.34   14.54
  -1   2  27   30.95   10.70
  -1  -2  27   19.54    9.92
   1   2  28    9.43    8.36
  -1   2  28    0.82    5.18
   1  -2  28    1.76    7.29
  -1  -2  28    0.56    4.98
   1   2  29   10.57    9.93
  -1   2  29   12.26    8.40
   1  -2  29   10.15    8.21
   1   2  30    0.66    8.66
  -1   2  30    7.36    7.03
   1  -2  30    9.06    8.31
   1   2  31    1.89    8.79
  -1   2  31    7.03    7.97
   1  -2  31   -2.34    8.84
   1   2  32   -3.96    8.22
   1  -2  32    1.62    9.40
   1   2  33    0.60    8.38
   1   2  34    3.31    8.57
   1   3   0   -0.11    1.24
  -1  -3   0    1.39    2.24
  -1   3   0   -0.82    3.85
   1   3   1   39.08    8.48
  -1  -3  -1   43.70    8.63
   1  -3  -1   15.87   10.53
  -1   3   1   22.41   11.26
  -1  -3   1   36.18    8.46
   1   3  -1   36.35    8.39
  -1  -3  -2  260.45   50.02
   1  -3  -2  206.15   50.74
  -1   3   2  229.92   50.96
  -1   3  -2  353.04   53.04
  -1  -3   2  202.93   49.90
   1   3  -2  254.27   49.90
   1   3   3  163.82   36.87
   1  -3  -3  167.12   37.67
  -1   3   3  176.33   37.94
  -1   3  -3  295.55   38.82
  -1  -3   3  165.55   36.74
   1   3  -3  174.29   36.67
   1   3   4 1043.54  216.37
  -1   3   4 1014.52  216.73
  -1   3  -4 1915.95  218.68
   1  -3   4 2355.63  229.32
  -1  -3   4 1324.83  216.58
   1   3  -4  848.92  216.14
   1   3   5    1.08    2.23
  -1   3   5    0.42    3.36
  -1   3  -5    3.40    4.73
   1  -3   5   -3.98    6.77
   1   3  -5    0.60    1.36
   1   3   6  283.31   67.73
  -1   3   6  330.34   68.29
   1  -3   6  433.86   69.15
  -1  -3   6  344.59   67.61
   1   3  -6  309.30   67.51
   1   3   7  212.42   52.22
  -1   3   7  209.83   52.69
   1  -3   7  362.77   53.59
   1   3  -7  252.53   51.93
   1   3  -7  248.52   51.92
   1   3  -7  246.77   51.92
   1   3   8  684.16  157.98
  -1   3   8  722.93  158.27
   1  -3   8 1131.22  159.33
   1   3   9  412.14   84.73
  -1   3   9  380.95   85.01
   1   3  10  365.18   84.56
   1  -3  10  514.85   85.57
   1   3  11  129.91   29.72
  -1   3  11  132.98   30.10
   1  -3  11  169.92   31.15
  -1   3  12  170.45   41.04
   1  -3  12  232.29   41.97
   1   3  13    3.28    2.72
  -1   3  13    0.05    3.15
   1  -3  13   11.58    6.15
  -1   3  14   57.49   14.49
   1  -3  14   67.83   16.75
   1   3  15   76.27   15.61
  -1   3  15   54.62   15.14
   1  -3  15   72.72   17.85
   1   3  16  109.58   19.64
  -1   3  16   96.76   19.07
   1  -3  16   91.63   20.85
  -1  -3  16   64.21   18.70
   1   3  17   12.00    5.49
  -1   3  17    8.74    4.06
   1  -3  17   10.78    6.80
  -1  -3  17    0.70    2.47
   1   3 -17    2.92    2.44
   1   3  18    2.87    3.55
  -1   3  18    1.69    2.57
  -1  -3  18    0.16    2.62
   1   3 -18    0.53    1.39
   1   3  19   25.76    8.02
   1  -3  19   18.14    8.21
  -1  -3  19   12.95    6.55
   1   3 -19   15.49    5.33
   1   3  20   72.24   13.78
  -1   3  20   50.50   11.53
   1  -3  20   63.23   15.63
  -1  -3  20   43.44   12.06
   1   3 -20   40.08   11.07
   1   3  21   13.61    5.74
  -1   3  21   11.68    3.73
   1  -3  21   24.20    9.57
  -1  -3  21   18.04    6.87
   1   3 -21    6.78    4.43
  -1   3  22   46.18   11.34
   1   3  23   45.95   11.66
  -1   3  23   38.77    9.22
   1  -3  23   28.37   10.17
  -1  -3  23   17.76    9.82
   1   3 -23   34.53    8.46
   1   3  24   80.71   16.44
  -1   3  24   67.76   13.45
   1  -3  24   60.64   17.77
  -1  -3  24   28.05   13.68
   1   3 -24   52.28   12.47
   1   3  25   53.29   12.42
  -1   3  25   34.80    8.56
   1  -3  25   38.81   13.00
  -1  -3  25    3.94    6.87
   1   3 -25   22.04    6.53
   1   3  26   12.66    7.28
  -1   3  26   14.34    6.21
  -1  -3  26   -0.02    3.30
   1   3 -26    0.35    1.74
   1   3  27   16.90    8.88
   1  -3  27    9.11    8.35
   1   3  28   17.60    9.28
  -1   3  28   11.52    5.93
   1  -3  28    6.36    8.67
   1   3  29   -0.51    8.19
  -1   3  29    0.98    5.18
   1  -3  29   -2.00    8.71
  -1   3  30    8.50    7.04
   1  -3  30   19.26    9.47
   1   3  31    9.84    9.02
  -1   3  31   13.90    9.11
   1  -3  31    1.87    8.96
   1   3  32    1.28    9.15
  -1   3  32    0.73    7.27
   1   3  33   -4.05   10.16
   1   3  34    7.65   10.80
   1   3  35    4.16    9.21
   1   4   0   -0.76    1.78
  -1  -4   0   -0.01    2.15
   1   4   1 1026.65  122.70
  -1   4   1  614.58  123.04
  -1   4  -1  553.14  122.98
  -1  -4   1  708.70  122.53
   1   4  -1  402.48  122.21
  -1   4   2 1422.87  240.78
  -1   4  -2 1173.97  241.21
  -1  -4   2 1673.15  240.43
   1   4  -2  910.36  239.79
   1   4   3 1202.40  286.92
  -1   4   3 1232.15  287.39
  -1  -4   3 1412.92  287.13
   1   4  -3 1683.24  287.13
   1   4   4    8.38    4.32
  -1   4   4    6.08    4.42
   1   4  -4    7.67    3.83
   1   4   5   32.75    9.30
  -1   4   5   41.72   11.63
  -1  -4   5   33.12    8.80
   1   4  -5   38.45    8.34
   1   4   6  179.56   25.94
  -1   4   6  195.13   27.34
  -1  -4   6  154.80   25.78
   1   4  -6   83.35   25.33
   1   4   7   78.82   16.35
  -1   4   7   83.83   17.79
   1  -4   7  163.54   20.84
  -1  -4   7   50.13   16.42
   1   4   8  132.89   27.42
  -1   4   8  143.28   28.39
   1   4  -8  124.51   26.84
   1   4   9  109.98   27.07
  -1   4   9  132.43   28.08
   1  -4   9  196.12   29.72
   1   4  10   81.95   19.25
   1  -4  10  114.51   22.52
   1   4  11  199.24   46.14
  -1   4  11  233.06   46.70
   1  -4  11  250.67   47.77
  -1   4  12   57.76   14.49
   1  -4  12   57.12   17.54
  -1   4  13  220.56   47.81
   1  -4  13  226.69   48.85
   1   4  14   42.44   11.07
  -1   4  14   46.13   11.72
   1  -4  14   48.66   14.56
   1   4  15    1.18    2.33
  -1   4  15    3.69    2.79
   1  -4  15    2.39    5.49
   1   4  16    3.43    3.15
   1  -4  16    0.87    6.61
   1   4  17    7.98    3.64
  -1   4  17    4.22    3.42
   1  -4  17    9.80    6.89
   1   4  18    0.71    3.05
  -1   4  18   -0.13    2.89
   1   4  19   61.92   15.54
  -1   4  19   65.41   14.65
   1  -4  19   57.20   18.31
   1   4  20   78.07   17.54
   1  -4  20   59.50   19.94
   1   4  21   65.58   14.52
  -1   4  21   49.89   12.79
   1  -4  21   48.55   16.76
   1   4  22  103.47   20.95
  -1   4  22   84.59   19.44
   1  -4  22   68.42   22.36
  -1   4  23  117.81   25.86
   1   4  24   26.04    9.07
  -1   4  24   23.52    7.77
   1   4  25   21.61    8.39
  -1   4  25   18.03    6.83
   1  -4  25   15.51   10.60
   1   4  26   28.62   10.57
  -1   4  26   13.70    5.43
   1  -4  26    2.65    8.48
   1   4  27    5.94    6.31
  -1   4  27    0.54    3.85
   1  -4  27    0.72    9.46
   1   4  28    2.55    7.46
   1  -4  28    9.13    8.73
   1   4  29    3.28    7.65
  -1   4  29    2.21    4.89
   1  -4  29    2.02    8.72
   1   4  30   -0.71    8.13
  -1   4  30    0.07    5.38
   1  -4  30   -2.04    9.22
  -1   4  31    7.92    7.16
  -1   4  32   -1.72    6.20
   1   4  33   -4.92   10.14
  -1   4  33  -13.94    8.95
   1   4  34   -1.54   10.03
   1   4  35    0.17    9.95
   1   5   0    0.54    2.34
   1   5   1 2752.43  490.13
  -1   5   1 2191.03  490.21
  -1   5  -1 2133.42  490.13
   1   5  -1 2255.15  489.87
   1   5   2    3.31    2.60
  -1   5   2    1.89    3.73
  -1   5  -2    5.88    6.89
   1   5  -2    2.16    2.40
  -1   5   3  181.20   40.54
  -1   5  -3  146.19   40.39
  -1  -5   3  165.94   39.44
   1   5  -3  213.97   39.31
   1   5   4  149.82   35.44
  -1   5   4  161.46   36.51
  -1   5  -4  153.87   36.73
   1   5  -4  180.77   35.26
   1   5   5  164.40   38.40
  -1   5   5  175.72   39.30
  -1   5  -5  156.14   39.70
  -1  -5   5  163.30   38.34
   1   5  -5  212.96   38.25
   1   5   6  471.09   96.44
  -1   5   6  412.16   96.90
  -1  -5   6  393.87   96.37
   1   5  -6  536.20   96.38
   1   5   7   29.29    7.63
  -1   5   7   23.43    9.59
  -1  -5   7   22.89    8.27
   1   5   8  309.27   59.73
  -1   5   8  304.52   60.42
  -1  -5   8  201.14   59.65
   1   5  -8  315.06   59.48
   1   5   9  196.82   39.47
  -1   5   9  183.15   40.12
   1   5  -9  179.13   39.07
  -1   5  10   31.47    8.89
   1   5 -10   14.71    5.14
   1   5 -10   36.39    6.33
   1   5 -11   42.68   10.36
   1   5 -11   59.97   10.58
   1   5  12   44.52   11.24
  -1   5  12   50.67   12.56
   1  -5  12   50.18   16.47
   1   5  13  146.69   32.29
   1  -5  13  164.44   35.00
  -1   5  14   67.77   18.19
   1  -5  14  106.09   21.42
   1   5  15   17.77    6.22
  -1   5  15   28.69    7.99
   1  -5  15   17.82    8.43
   1   5  16   60.61   14.42
  -1   5  16   59.57   15.09
   1  -5  16   71.77   19.11
   1   5  17  262.85   54.17
  -1   5  17  242.47   54.27
   1   5  18   16.94    6.07
  -1   5  18   16.15    5.84
   1  -5  18   27.72   11.86
   1   5  19   19.06    5.87
  -1   5  19    4.28    4.06
   1  -5  19   26.81   11.14
   1   5  20   51.47   13.06
  -1   5  20   44.90   12.25
   1  -5  20   55.77   16.98
   1   5  21  229.04   44.88
   1  -5  21  157.89   46.47
   1   5  22  279.78   58.08
  -1   5  22  271.71   57.46
   1  -5  22  238.28   59.43
   1   5  23    3.07    4.38
  -1   5  23   -1.34    2.62
   1  -5  23   -0.18    6.80
  -1   5  24   65.98   14.92
   1  -5  24   49.56   19.55
   1   5  25   35.00   11.54
  -1   5  25   36.99   10.29
   1   5  26  111.92   25.01
  -1   5  26   98.75   23.21
   1   5  27    6.44    6.03
  -1   5  27   -1.18    3.49
   1  -5  27   -0.08    8.62
   1   5  28   23.28    9.01
  -1   5  28   18.66    7.50
   1  -5  28   16.05   11.43
   1   5  29    3.33    6.78
  -1   5  29    1.86    4.41
   1  -5  29    2.53    9.36
   1   5  30    5.87    8.45
  -1   5  30    2.70    5.04
  -1   5  31    3.30    6.32
   1   5  32    6.05    8.97
  -1   5  32    1.95    5.82
   1   5  33   -1.85    9.12
  -1   5  33    3.82    6.41
   1   5  34    0.00    9.46
   1   5  35    9.45   10.33
   1   5  36    6.91   10.65
   1   6   0    5.29    4.58
  -1   6   0   -1.78    3.72
   1   6   1   24.31    7.20
  -1   6  -1   18.21    9.13
   1   6  -1   15.27    6.44
   1   6   2 1939.81  404.07
  -1   6   2 1797.40  404.20
  -1   6  -2 1767.88  404.23
   1   6  -2 2193.12  404.23
  -1   6   3    8.09    3.99
  -1   6  -3    2.05    3.66
   1   6  -3    4.66    2.55
  -1   6   4    3.32    4.97
  -1   6  -4    2.70    3.76
   1   6  -4    9.84    4.58
   1   6   5  173.90   23.42
  -1   6   5  151.63   24.54
  -1   6  -5  109.57   24.73
  -1  -6   5  125.50   23.08
   1   6  -5   50.77   22.54
   1   6   6   22.18    7.14
  -1   6   6   20.28    8.08
  -1   6  -6   10.72    6.38
  -1  -6   6   13.11    5.70
   1   6   7  115.60   25.79
  -1   6   7  112.08   26.75
  -1   6  -7  117.44   27.20
  -1  -6   7  113.92   26.08
   1   6  -7  122.45   25.41
  -1   6   8   -1.34    3.77
  -1  -6   8   -0.49    3.18
   1   6  -8    0.12    2.37
   1   6   9    0.90    2.71
  -1   6   9    1.89    3.33
  -1  -6   9    0.97    3.08
   1   6  -9    3.42    2.73
   1   6  10  306.86   37.69
   1   6 -10  132.67   36.94
   1   6  11    9.72    3.40
  -1   6  11    7.80    3.48
   1   6 -11    1.95    1.88
   1   6 -11    7.17    5.30
   1   6  12  160.02   22.27
   1   6 -12  100.43   21.39
   1   6 -12   76.36   21.55
   1   6  13   61.77    8.35
  -1   6  13   52.55   10.10
   1   6 -13   16.98    6.57
  -1   6  14    0.26    3.62
   1   6  15    2.22    2.16
  -1   6  15    1.49    3.83
   1   6  16    0.50    1.99
  -1   6  16    0.40    3.16
   1   6  17   12.28    4.97
  -1   6  17   14.21    4.69
   1   6  18    3.23    2.75
  -1   6  18    5.66    3.81
   1  -6  18    9.85    9.28
   1   6  19    1.64    2.78
  -1   6  19    4.21    3.66
   1  -6  19   13.39    7.79
   1   6  20   13.44    4.02
  -1   6  20    3.14    3.84
   1  -6  20    9.73    7.91
   1   6  21   11.06    4.52
  -1   6  21   15.01    5.69
   1  -6  21    6.18    8.19
   1   6  22  121.94   25.21
  -1   6  22  110.34   24.46
   1  -6  22   76.53   28.32
   1   6  23   34.71   10.46
  -1   6  23   35.45    9.41
   1  -6  23   20.41   11.41
  -1   6  24    2.51    2.66
   1   6  25   13.02    6.76
  -1   6  25    7.21    4.72
   1   6  26   36.24   11.96
  -1   6  26   41.14   10.99
   1   6  27   -0.18    5.26
  -1   6  27    0.74    3.21
   1   6  28   29.90   11.05
  -1   6  28   30.71    9.90
   1   6  29   -2.11    6.17
   1   6  30   20.22    9.56
  -1   6  30   23.05    8.71
   1   6  31    7.75    7.19
  -1   6  31   -2.88    4.82
  -1   6  32   -1.67    5.60
   1   6  33    1.30    8.73
  -1   6  33    7.15    6.38
   1   6  34    3.09    9.48
  -1   6  34    2.15    6.44
   1   6  35   -3.99    9.97
   1   6  36    1.16   10.02
   1   7   0   -0.26    2.40
  -1   7   0    0.67    4.75
   1   7   1  212.78   40.64
  -1   7  -1  169.57   41.74
   1   7  -1  175.37   40.46
   1   7   2   28.03    9.19
  -1   7   2   35.63   13.88
  -1   7  -2   30.00   11.60
   1   7  -2   32.26    9.04
   1   7   3  686.90  120.34
  -1   7   3  517.43  120.53
  -1   7  -3  550.73  120.64
   1   7  -3  528.91  120.02
  -1   7   4   57.10   16.34
  -1   7  -4   43.32   16.19
   1   7  -4   63.55   13.81
   1   7   5    6.71    3.83
  -1   7   5    7.93    4.71
  -1   7  -5   18.11    8.16
   1   7  -5   13.11    5.29
  -1   7  -6   85.77   21.53
   1   7   7    5.89    3.13
  -1   7  -7   -1.98    5.59
   1   7  -7    8.34    3.57
   1   7   8  232.27   56.99
  -1   7   8  221.36   57.58
  -1   7  -8  232.90   57.83
  -1  -7   8  214.06   57.12
   1   7  -8  410.81   57.04
   1   7   9   13.09    5.51
  -1   7   9   22.27    8.26
  -1  -7   9    9.18    5.93
   1   7  -9   18.70    5.73
   1   7  10  641.56  133.51
  -1   7  10  602.29  133.92
  -1   7 -10  535.17  134.20
  -1  -7  10  453.91  133.70
   1   7 -10  816.45  133.49
   1   7  11    7.75    3.96
  -1   7  11    8.39    4.07
  -1   7 -11   12.84    6.51
   1   7 -11    7.14    3.86
   1   7  12    3.71    2.24
   1   7 -12    2.16    2.03
   1   7 -12   -0.82    3.42
   1   7  13    2.38    2.14
  -1   7  13    1.99    3.13
   1   7 -13    0.99    2.10
   1   7  14   13.84    4.08
  -1   7  14    8.80    4.27
   1   7 -14    1.18    2.38
   1   7 -15    6.17    3.50
   1   7 -15   30.31    4.18
   1   7  16  116.63   23.52
  -1   7  16   90.42   24.12
   1   7  17   55.64   13.46
  -1   7  17   57.82   14.43
   1   7  18    3.63    2.49
  -1   7  18    4.87    3.73
   1   7  19   21.56    7.30
  -1   7  19   31.04    8.62
   1   7  20  168.52   37.43
  -1   7  20  175.93   37.62
   1   7  21   33.68    9.41
  -1   7  21   28.09    9.68
   1   7  22   94.83   21.95
   1   7  23    2.19    3.76
  -1   7  23    0.85    2.63
   1   7  24   -0.73    3.95
  -1   7  24   -0.05    2.59
  -1   7  25   13.14    4.40
   1   7  26   89.05   19.78
  -1   7  26   72.82   18.29
   1   7  27   -0.59    5.09
  -1   7  27    0.52    3.17
   1   7  28    9.03    6.24
  -1   7  28   11.22    4.88
   1   7  29    2.35    5.92
  -1   7  29    1.11    3.98
   1   7  30   45.58   14.75
   1   7  31    6.66    7.16
   1   7  32   -1.74    7.19
  -1   7  32   -2.35    4.94
   1   7  33    3.57    8.28
  -1   7  33   -1.66    5.70
   1   7  34   -0.05    8.58
  -1   7  34   -1.73    5.88
   1   7  35    3.49    9.95
   1   7  36   -1.18    9.96
   1   7  37    2.57   10.42
   1   8   0    2.94    3.55
  -1   8   0    2.15    4.93
   1   8   1  209.74   32.88
  -1   8   1  143.31   33.85
  -1   8  -1  164.55   34.21
   1   8  -1  102.43   32.55
   1   8   2   10.80    4.31
  -1   8  -2   14.28    7.78
   1   8  -2   18.38    6.93
  -1   8  -3  287.14   67.89
   1   8  -3  327.31   66.97
   1   8   4   -0.74    3.05
  -1   8   4    0.74    3.99
  -1   8  -4   -0.17    3.73
   1   8  -4    2.30    3.26
  -1   8   5   92.11   30.86
  -1   8  -5   93.00   30.96
   1   8  -5  185.00   29.89
   1   8   6  131.59   30.65
  -1   8   6  146.37   31.74
  -1   8  -6  145.11   32.18
   1   8   7  128.55   27.57
  -1   8   7  115.16   28.42
  -1   8  -7  106.65   28.77
   1   8  -7  130.68   27.08
   1   8   8   15.49    6.71
  -1   8   8   16.07    7.89
   1   8  -8   28.88    7.27
   1   8   9   27.20    7.00
  -1   8   9    7.86    5.36
  -1   8  -9   14.18    5.74
   1   8  -9   22.35    6.49
   1   8  10   60.93   14.72
  -1   8  10   51.30   15.98
  -1   8 -10   62.11   17.01
   1   8 -10   67.00   14.35
   1   8  11   10.05    4.63
  -1   8  11   13.24    6.44
  -1   8 -11   13.43    5.85
   1   8 -11   13.96    5.05
   1   8  12   24.34    7.35
  -1   8  12   26.23    8.80
  -1   8 -12   18.74    7.53
   1   8 -12   21.41    6.57
   1   8  13  230.70   41.32
  -1   8 -13  238.44   42.39
   1   8 -13  240.75   40.92
   1   8 -13   81.48   41.13
   1   8  14   40.96   10.65
  -1   8  14   47.00   12.16
  -1   8 -14   36.55   12.32
   1   8  15   45.55   12.21
  -1   8  15   49.62   13.32
  -1   8 -15   60.35   14.49
  -1   8  16   36.71    7.93
  -1   8 -16   36.07    8.99
   1   8 -16    3.06    2.36
   1   8 -16    0.50    2.02
   1   8  17  204.12   42.19
  -1   8  17  201.69   42.89
  -1   8 -17  169.90   43.26
   1   8  18    1.52    2.39
  -1   8  18    4.20    3.80
  -1   8 -18    8.34    5.10
   1   8  19    0.33    2.54
  -1   8  19    2.02    3.94
   1   8  20   -1.41    2.85
  -1   8  20   -0.14    4.12
   1   8  21  116.87   29.11
  -1   8  21  153.05   29.64
   1   8  22    1.02    3.07
  -1   8  22    1.78    3.78
   1   8  23   32.81   10.02
   1   8  24    3.45    4.52
  -1   8  24   -0.27    2.90
  -1   8  25    0.57    3.01
   1   8  26    3.77    4.70
  -1   8  26    1.01    2.83
   1   8  27    1.25    4.71
  -1   8  27   -1.87    3.31
  -1   8 -27   -1.06    4.20
   1   8  28   -6.17    5.45
  -1   8  28    1.49    3.62
  -1   8 -28   -0.50    4.14
   1   8  29    3.94    5.78
  -1   8  29    3.73    3.97
  -1   8 -29    2.06    4.41
   1   8  30   -0.47    5.99
  -1   8  30   -2.15    3.86
   1   8  31   28.93   11.22
  -1   8  31   15.26    6.87
   1   8  32    5.68    6.92
  -1   8  32    2.24    4.79
  -1   8  33    4.90    5.38
   1   8  34    7.19    7.77
  -1   8  34   -0.46    5.86
   1   8  35    3.62    8.84
  -1   8  35   -1.48    6.20
   1   8  36    2.16    9.34
   1   8  37    2.71    9.88
  -1   9   0    0.20    4.58
  -1   9   1  201.83   42.55
  -1   9  -1  198.85   42.47
   1   9  -1  181.92   41.39
   1   9   2   18.83    7.16
  -1   9   2    8.67    5.24
  -1   9  -2    9.35    6.29
   1   9  -2   21.05    7.30
   1   9   3    2.66    3.03
   1   9  -3    4.40    4.20
   1   9   4  324.62   80.01
  -1   9   4  249.11   80.54
   1   9  -4  570.11   80.33
  -1   9   5   -0.42    4.75
  -1   9  -5    0.56    3.96
   1   9   6    8.35    3.50
  -1   9   6    8.56    4.53
  -1   9  -6    9.33    5.84
   1   9  -6    9.73    4.65
   1   9   7   70.69   18.37
  -1   9   7   53.52   19.49
  -1   9  -7   84.74   20.22
   1   9  -7   90.04   17.81
   1   9   8  462.58   96.71
  -1   9   8  444.87   97.13
   1   9  -8  454.10   96.47
   1   9   9  176.68   44.63
  -1   9   9  210.40   45.41
  -1   9  -9  219.24   45.75
   1   9  -9  230.07   44.57
   1   9  10   27.56    8.08
  -1   9  10   20.73    7.31
  -1   9 -10   19.22    7.26
   1   9 -10   24.61    7.30
   1   9  11    3.67    3.21
  -1   9  11    4.69    3.71
  -1   9 -11    5.53    3.90
   1   9 -11    8.10    2.96
   1   9  12  362.86   51.82
  -1   9  12  196.56   52.01
  -1   9 -12  219.76   52.24
   1   9 -12  209.76   51.13
   1   9  13    1.20    2.84
  -1   9  13    3.96    3.72
  -1   9 -13    1.21    4.18
   1   9 -13    1.62    2.00
   1   9  14    0.40    2.59
  -1   9 -14    1.97    3.86
   1   9 -14    0.54    2.17
   1   9 -14   -3.77    4.41
   1   9  15   36.92   10.33
  -1   9  15   37.36   11.84
  -1   9 -15   54.29   13.07
  -1   9  16   14.36    5.38
  -1   9 -16   23.50    5.81
   1   9 -16   -1.29    1.89
   1   9 -16   -0.28    2.98
   1   9  17   12.76    4.12
  -1   9  17   16.42    6.26
   1   9 -17    0.00    1.10
   1   9 -17   -0.03    1.89
   1   9  18   21.65    5.20
  -1   9  18   25.04    6.30
  -1   9 -18   30.65    8.52
   1   9 -18    3.24    2.48
   1   9  19   33.87   10.32
  -1   9  19   38.82   11.61
  -1   9 -19   50.72   12.49
   1   9  20   25.45    7.89
  -1   9  20   29.12    9.52
  -1   9 -20   30.93    9.86
   1   9  21   -1.36    2.92
  -1   9  21    1.39    4.15
  -1   9 -21    1.16    4.29
   1   9  22   -0.47    3.10
  -1   9  22    4.21    4.18
  -1   9 -22    2.44    4.54
   1   9  23   13.68    4.39
  -1   9 -23    5.65    4.92
   1   9  24    7.07    4.05
  -1   9  24    3.03    4.17
   1   9  25    4.15    4.30
  -1   9  25    3.27    3.19
  -1   9 -25    7.99    4.90
  -1   9  26   29.02    7.70
  -1   9 -26    9.91    6.09
   1   9  27    2.43    4.69
  -1   9  27   -0.35    2.94
  -1   9 -27   -2.80    4.21
   1   9  28    0.55    4.85
  -1   9  28    4.56    3.60
  -1   9 -28    0.12    3.79
   1   9  29    1.93    5.16
  -1   9  29    0.94    3.59
   1   9  30   -1.01    5.81
  -1   9  30    0.15    3.65
   1   9  31   -1.79    6.06
   1   9  32   -0.88    6.39
  -1   9  32    2.24    4.34
   1   9  33    8.05    7.93
  -1   9  33    6.08    5.26
   1   9  34    5.94    7.58
  -1   9  34    4.10    5.45
   1   9  35    1.96    7.75
  -1   9  35    0.64    5.52
   1   9  36  -10.61    9.42
  -1   9  36    0.79    6.27
   1   9  37    1.76    9.48
   1   9  38    0.59   10.02
   1  10   0    0.98    3.72
  -1  10   0    0.17    3.79
   1  10   1   35.36   20.42
  -1  10   1  106.41   22.80
  -1  10  -1  124.63   23.16
   1  10  -1  150.85   21.23
   1  10   2  142.76   33.04
  -1  10   2  161.00   34.24
  -1  10  -2  155.24   34.46
   1  10   3   90.67   20.01
  -1  10  -3   73.61   21.96
   1  10   4   52.05   11.19
  -1  10   4   26.72   12.25
  -1  10  -4   35.49   13.02
   1  10  -4   31.89   10.54
   1  10   5  126.53   29.27
  -1  10   5  147.95   30.49
  -1  10  -5  122.16   30.18
  -1  10   6  136.64   30.91
  -1  10  -6  132.77   31.35
   1  10  -6  135.77   29.84
   1  10   7   92.26   18.63
  -1  10   7   73.09   19.56
   1  10  -7   68.74   18.03
   1  10   8  208.87   44.13
  -1  10   8  168.97   44.63
  -1  10  -8  192.27   45.16
   1  10  -8  224.63   43.88
   1  10   9   64.76   12.79
  -1  10   9   35.18   13.44
  -1  10  -9   33.16   14.14
   1  10  -9   49.09   12.09
   1  10  10  251.02   48.57
  -1  10  10  223.68   49.23
  -1  10 -10  237.31   49.76
   1  10 -10  203.26   48.26
   1  10  11   93.63   22.65
  -1  10  11  104.47   24.17
  -1  10 -11  106.20   24.92
   1  10 -11  103.94   22.50
   1  10  12  175.71   68.28
  -1  10  12  483.67   69.63
  -1  10 -12  452.56   69.95
   1  10 -12  408.15   68.49
   1  10  13    5.66    3.31
  -1  10  13    6.10    4.23
   1  10  14    4.31    3.59
   1  10 -14    1.81    2.04
   1  10  15   17.65    5.21
  -1  10  15   20.26    6.70
   1  10 -15    5.50    3.99
   1  10  16   13.51    4.32
  -1  10  16   14.40    5.75
   1  10 -16    0.00    2.22
   1  10 -16   -1.06    4.02
  -1  10  17   18.52    6.47
   1  10 -17    1.07    1.93
   1  10 -17   -4.45    3.69
   1  10  18    1.39    2.45
  -1  10  18   -2.80    3.83
   1  10 -18    0.37    1.45
   1  10  19    6.16    3.30
  -1  10  19   10.63    4.19
   1  10 -19   -3.43    2.19
   1  10 -19    0.08    1.35
   1  10  20   53.48   13.59
  -1  10  20   56.85   15.05
   1  10  21    1.02    2.93
  -1  10  21    4.15    4.48
   1  10  22   38.89   11.60
  -1  10  22   48.23   12.67
   1  10  23    0.55    3.20
  -1  10  23    2.32    4.31
   1  10  24   22.85    7.54
   1  10  25    4.52    3.96
  -1  10  25    7.07    4.53
   1  10  26   28.47    9.25
  -1  10  26   31.37    8.66
  -1  10 -26   15.69    8.81
   1  10  27   14.20    6.06
  -1  10  27   14.35    4.64
  -1  10 -27    3.79    4.87
   1  10  28    9.11    5.19
  -1  10  28    6.09    3.46
  -1  10 -28   -1.03    3.56
   1  10  29    8.43    5.79
  -1  10  29   10.79    4.64
   1  10  30    6.34    5.83
  -1  10  30   11.32    4.86
   1  10  31   -2.04    5.85
  -1  10  31    0.93    4.35
   1  10  32    3.80    6.29
  -1  10  32   -2.35    4.16
   1  10  33    0.69    6.73
  -1  10  33   -0.38    4.32
  -1  10  34    2.07    5.10
   1  10  35   -3.44    7.44
  -1  10  35   -0.78    5.51
   1  10  36    1.16    7.71
  -1  10  36    2.79    5.89
   1  10  37   -1.85    8.38
   1  11   0   -2.63    3.87
  -1  11   0   -1.66    5.15
   1  11   1    7.92    4.53
  -1  11   1   14.08    7.52
  -1  11  -1   10.00    5.36
   1  11  -1    9.48    4.86
   1  11   2   55.81   12.39
  -1  11   2   41.79   14.12
  -1  11  -2   29.93   13.13
   1  11  -2   45.65   12.35
   1  11   3   60.39   17.60
  -1  11   3   63.68   19.28
  -1  11  -3   54.26   19.05
   1  11  -3  107.07   18.01
   1  11   4   78.45   17.98
  -1  11  -4   64.73   19.36
   1  11   5   58.29   15.73
  -1  11   5   59.96   17.48
  -1  11  -5   61.79   17.31
   1  11  -5   68.09   15.49
  -1  11   6   91.80   24.50
  -1  11  -6  110.86   24.81
   1  11   7    9.25    4.49
  -1  11   7    4.81    5.08
   1  11  -7   12.41    5.47
   1  11   8  123.26   31.92
  -1  11   8  153.63   33.23
  -1  11  -8  142.65   33.19
   1  11  -8  161.79   31.89
   1  11   9    5.60    3.55
  -1  11   9    5.26    5.16
  -1  11  -9    4.84    6.04
   1  11  -9    7.74    3.08
   1  11  10  105.90   21.93
  -1  11  10   98.85   22.74
  -1  11 -10   83.05   23.55
   1  11 -10   87.67   21.34
   1  11  11   37.11   10.82
  -1  11  11   31.34   10.92
  -1  11 -11   38.40   12.70
   1  11 -11   45.36   10.38
   1  11  12   76.81   17.06
  -1  11  12   59.76   17.50
  -1  11 -12   57.51   19.15
   1  11 -12   75.80   16.48
   1  11  13   -2.49    3.17
  -1  11  13   -4.05    5.18
  -1  11 -13   -0.43    4.02
   1  11  14    1.95    3.01
  -1  11  14    5.24    4.82
  -1  11 -14    5.12    4.88
   1  11 -14   -0.45    2.12
   1  11  15   -0.04    2.89
  -1  11 -15    3.87    3.91
   1  11 -15   -2.09    2.62
   1  11  16   24.90    6.08
  -1  11  16   19.07    6.79
   1  11 -16    1.93    3.18
  -1  11  17   17.37    5.80
  -1  11 -17   25.08    8.48
   1  11 -17   -0.62    2.33
   1  11  18    9.77    3.20
  -1  11  18    6.29    3.62
  -1  11 -18   15.84    5.31
   1  11 -18   -0.04    1.96
   1  11 -18   -0.23    3.27
   1  11  19   39.51   12.02
  -1  11  19   49.35   13.56
  -1  11 -19   66.24   14.93
   1  11  20   18.42    4.64
  -1  11  20   21.72    6.52
  -1  11 -20   14.27    5.44
   1  11 -20    0.00    2.12
   1  11  21    3.22    3.05
  -1  11  21    3.72    4.77
  -1  11 -21    1.13    4.21
   1  11  22    8.39    3.88
  -1  11  22   10.63    5.36
  -1  11 -22    8.02    4.88
   1  11  23    2.65    3.28
  -1  11  23    1.97    4.46
   1  11  24   13.75    5.32
  -1  11  24   17.99    6.85
  -1  11 -24    7.24    5.69
   1  11  25   26.95    8.60
  -1  11  25   33.81   10.15
   1  11  26   30.67    9.35
  -1  11  26   34.77   10.26
  -1  11  27    1.26    3.21
  -1  11 -27    1.79    3.80
   1  11  28   23.96    9.58
  -1  11  28   27.72    8.79
   1  11  29   16.27    7.44
  -1  11  29   18.91    7.08
   1  11  30    0.48    5.04
  -1  11  30   -0.47    3.69
   1  11  31    4.09    5.86
  -1  11  31   -0.04    3.83
   1  11  32    6.34    6.23
   1  11  33   -3.92    6.37
  -1  11  33    0.82    4.26
  -1  11  34    1.03    4.57
   1  11  35    4.51    7.27
  -1  11  35    1.31    5.30
  -1  11  36   -0.01    5.57
   1  11  37    6.35    9.04
   1  11  38   -0.67    9.42
   1  11  39    4.13   10.75
   1  12   0   -1.27    3.77
  -1  12   0    2.93    4.12
   1  12   1   46.18   12.68
  -1  12   1   40.31   13.44
  -1  12  -1   42.13   13.96
   1  12  -1   50.55   12.69
   1  12   2   21.06    7.57
  -1  12   2   32.55   10.26
  -1  12  -2   23.59    8.91
   1  12  -2   15.27    7.41
   1  12   3    8.73    3.61
  -1  12   3   10.12    6.89
  -1  12  -3    4.87    4.23
   1  12  -3    9.17    4.61
   1  12   4   -1.12    2.81
  -1  12  -4    0.77    3.76
   1  12   5    2.17    2.88
  -1  12   5    1.85    4.10
  -1  12  -5    3.20    4.37
   1  12  -5    2.95    3.12
   1  12   6   74.38   18.39
  -1  12   6   61.39   19.67
   1  12  -6   85.63   18.38
  -1  12   7    8.07    4.32
  -1  12  -7    5.80    4.41
   1  12  -7    7.85    4.72
   1  12   8   11.68    4.31
  -1  12   8    9.09    4.89
  -1  12  -8   10.40    5.01
   1  12  -8   17.47    6.74
   1  12   9    2.42    3.23
  -1  12   9    1.87    3.64
  -1  12  -9   -1.94    4.09
   1  12  10    1.74    3.40
  -1  12  10    2.36    3.73
  -1  12 -10    6.13    5.16
   1  12 -10    4.58    2.86
   1  12  11   -3.16    3.21
  -1  12  11   -4.18    5.02
  -1  12 -11   -1.29    5.13
   1  12 -11    0.31    2.51
   1  12  12    4.23    3.54
  -1  12  12    4.06    4.28
  -1  12 -12    4.69    4.88
   1  12 -12    2.56    2.66
   1  12  13   41.07   11.30
  -1  12  13   44.25   12.64
  -1  12 -13   35.16   12.01
   1  12 -13   38.48   10.49
   1  12  14    1.32    3.19
  -1  12  14    1.25    3.62
  -1  12 -14    3.23    4.46
   1  12 -14   -0.70    2.30
   1  12  15   75.67   12.73
  -1  12 -15   61.04   15.05
   1  12 -15   27.39   11.17
   1  12  16    8.02    3.63
  -1  12  16    9.21    5.15
  -1  12 -16   10.79    4.53
   1  12 -16    1.91    3.23
   1  12  17   59.79   13.64
  -1  12  17   47.18   14.39
  -1  12 -17   47.68   15.00
  -1  12  18    1.82    3.66
  -1  12 -18    2.91    4.14
   1  12 -18    0.60    2.49
   1  12  19   40.35   10.44
  -1  12  19   38.48   11.87
  -1  12 -19   33.10   11.40
   1  12  20    8.07    3.19
  -1  12  20    3.01    4.21
  -1  12 -20    6.32    4.05
   1  12 -20   -0.94    1.55
   1  12 -20    1.15    2.77
   1  12  21    1.24    2.86
  -1  12  21    1.74    4.75
  -1  12 -21    1.69    3.98
   1  12 -21   -1.69    2.72
   1  12  22   -0.33    3.61
  -1  12  22    1.49    4.68
  -1  12 -22    0.35    3.82
   1  12  23    2.34    3.47
  -1  12  23    1.53    4.64
  -1  12 -23    2.18    3.77
   1  12  24   37.56   10.41
  -1  12  24   42.24   11.32
  -1  12 -24   24.40   10.56
   1  12  25    9.37    4.57
  -1  12 -25    2.03    3.93
   1  12  26    6.74    4.13
  -1  12  26    8.08    4.80
  -1  12 -26    1.38    3.71
   1  12  27   10.36    5.52
  -1  12  27    8.28    4.66
   1  12  28    3.83    4.53
  -1  12  28    4.09    3.54
   1  12  29    0.47    4.42
  -1  12  29   -0.64    3.31
   1  12  30    0.60    5.30
  -1  12  30    1.89    3.79
   1  12  31   10.39    6.76
  -1  12  31   10.38    4.99
   1  12  32    0.63    5.46
  -1  12  32   -1.15    4.02
   1  12  33    0.08    6.12
  -1  12  33    0.75    4.17
   1  12  34   -0.93    6.59
  -1  12  34    6.82    5.45
  -1  12  35   -0.47    4.69
   1  12  36    1.11    7.87
  -1  12  36   -1.53    5.40
   1  12  37   -2.20    8.44
   1  12  38    0.60    8.99
   1  12  39   -4.91    9.77
   1  13   0   -2.68    3.86
  -1  13   0    1.31    4.08
   1  13   1   10.51    5.76
  -1  13   1   13.27    7.11
  -1  13  -1   13.74    5.42
   1  13  -1   15.49    6.44
   1  13   2   51.58   13.19
  -1  13   2   58.71   15.38
  -1  13  -2   38.23   13.71
   1  13  -2   48.57   13.29
   1  13   3   61.24   16.24
  -1  13   3   62.37   17.72
  -1  13  -3   74.60   17.95
   1  13   4    3.81    3.22
  -1  13   4    7.37    4.61
  -1  13  -4    5.84    5.30
   1  13  -4    7.45    4.54
   1  13   5    3.22    3.10
  -1  13  -5    4.63    4.04
   1  13  -5    3.21    3.33
   1  13   6  218.20   46.69
  -1  13   6  186.47   47.12
   1  13  -6  229.18   46.48
   1  13   7    6.75    3.69
  -1  13   7    8.00    4.54
  -1  13  -7   13.66    5.15
   1  13  -7   10.25    4.48
  -1  13   8   57.04   18.70
  -1  13  -8   81.06   19.75
   1  13  -8   79.23   17.87
   1  13   9   -0.86    3.38
  -1  13   9   -0.26    3.97
  -1  13  -9    0.46    4.35
   1  13  -9   -0.61    3.50
   1  13  10  296.38   70.57
  -1  13  10  335.41   71.28
  -1  13 -10  322.13   71.23
   1  13 -10  364.47   70.63
   1  13  11  136.41   27.32
  -1  13  11  123.19   28.44
  -1  13 -11  109.94   28.58
   1  13 -11  111.78   26.86
   1  13  12   22.74    8.64
  -1  13  12   33.22   10.48
  -1  13 -12   34.44   11.70
   1  13  13   57.14   14.93
  -1  13  13   67.28   16.67
  -1  13 -13   56.02   17.46
   1  13  14   26.75   19.32
  -1  13  14  141.53   21.83
  -1  13 -14  151.97   23.67
   1  13 -14  126.98   19.95
   1  13  15   48.70   12.78
  -1  13  15   43.74   13.96
   1  13  16  112.81   23.30
  -1  13 -16   81.75   24.69
   1  13  17   56.60   13.46
  -1  13  17   46.08   14.56
  -1  13 -17   49.69   15.22
   1  13  18   37.21    7.51
  -1  13  18   36.47    8.99
  -1  13 -18   37.34    9.72
   1  13 -18    1.80    3.40
  -1  13  19    3.86    3.75
  -1  13 -19   -1.18    4.10
   1  13 -19    1.80    2.31
   1  13  20   13.15    4.55
  -1  13  20   15.21    5.47
  -1  13 -20   14.19    4.76
   1  13 -20    0.08    1.96
   1  13  21   16.08    5.03
  -1  13  21   20.57    7.41
  -1  13 -21   27.34    8.29
   1  13 -21   -0.20    1.45
   1  13  22   11.79    3.44
  -1  13  22    9.93    5.44
   1  13 -22    0.02    1.02
   1  13  23    2.33    3.30
  -1  13  23    5.44    5.09
  -1  13 -23    1.01    3.72
   1  13  24    0.34    3.42
  -1  13  24   -1.04    5.05
  -1  13 -24    1.57    3.73
   1  13  25    1.92    3.57
  -1  13  25    2.26    4.79
  -1  13 -25    1.71    3.88
   1  13  26   70.32   12.44
  -1  13 -26   17.39   10.18
   1  13  27    1.65    3.82
  -1  13  27   -0.48    3.35
  -1  13  28   -0.18    3.31
   1  13  29    5.85    4.62
  -1  13  29    2.23    3.50
   1  13  30   35.84   13.49
  -1  13  30   51.22   12.92
   1  13  31    1.03    5.10
  -1  13  31   -1.31    3.91
   1  13  32   -1.55    5.43
  -1  13  32    0.24    3.91
   1  13  34   -4.48    6.80
  -1  13  34    2.93    4.35
   1  13  36   -5.10    7.52
  -1  13  36    0.86    5.30
   1  13  37   -1.64    8.13
  -1  13  37    2.51    5.80
   1  13  38    6.19    8.93
   1  13  39   -3.54    9.31
   1  14   0   -2.27    3.93
  -1  14   0    0.02    4.11
   1  14   1    4.03    4.26
  -1  14   1    6.61    4.63
  -1  14  -1    7.29    4.68
   1  14  -1    7.41    4.50
   1  14   2   27.76    8.70
  -1  14   2   20.41    6.98
  -1  14  -2   19.86    8.36
   1  14  -2   17.26    7.31
   1  14   3    5.30    3.48
  -1  14   3    7.79    4.53
  -1  14  -3    5.28    4.79
   1  14   4   15.25    5.69
  -1  14   4   13.00    6.51
  -1  14  -4   18.64    7.96
   1  14  -4   19.50    7.69
   1  14   5    3.12    3.41
   1  14  -5    9.95    4.80
   1  14   6    1.84    3.06
  -1  14  -6    0.19    4.17
   1  14  -6    1.32    3.83
   1  14   7    9.11    3.86
  -1  14   7    5.87    4.46
  -1  14  -7    5.61    5.25
   1  14  -7   10.09    4.61
  -1  14   8   49.50   13.38
  -1  14  -8   28.20   11.00
   1  14  -8   41.48   11.66
   1  14   9   25.64    9.22
  -1  14   9   26.66    8.79
  -1  14  -9   28.26    9.98
   1  14  -9   39.23   10.98
   1  14  10   45.31   13.95
  -1  14  10   54.07   15.91
  -1  14 -10   46.86   15.56
   1  14 -10   70.57   14.94
   1  14  11   -0.59    3.42
  -1  14  11    0.70    4.37
  -1  14 -11    5.13    5.34
   1  14 -11    4.09    3.54
   1  14  12   15.86    5.33
  -1  14  12   14.80    6.53
  -1  14 -12   12.16    6.29
   1  14 -12   20.83    7.17
   1  14  13   27.33    8.07
  -1  14  13   14.58    6.52
  -1  14 -13   14.91    7.54
   1  14 -13   26.82    7.62
   1  14  14    1.12    3.51
  -1  14  14    4.37    4.98
  -1  14 -14    1.64    4.97
   1  14 -14   -0.93    3.60
   1  14  15    4.50    4.07
  -1  14  15    4.75    5.10
  -1  14 -15    1.40    4.41
   1  14  16   14.53    5.38
  -1  14  16    5.71    5.20
  -1  14 -16    7.76    4.73
   1  14 -16    1.41    3.33
   1  14  17    2.33    3.51
  -1  14 -17    3.16    4.36
   1  14 -17   -1.10    2.94
   1  14  18   -0.20    3.21
  -1  14  18    1.50    3.52
  -1  14 -18   -1.95    4.31
   1  14 -18   -1.78    2.80
  -1  14  19    8.48    4.08
  -1  14 -19    8.49    4.61
   1  14 -19   -0.38    2.30
   1  14  20   -0.85    2.64
  -1  14  20    3.24    4.44
  -1  14 -20   -3.25    4.36
   1  14 -20   -1.64    2.03
   1  14  21    0.57    2.69
  -1  14  21   -2.11    5.14
  -1  14 -21    1.32    4.31
   1  14 -21   -0.76    1.84
   1  14  22    4.08    3.06
  -1  14  22   -1.79    5.08
  -1  14 -22    3.39    4.45
   1  14 -22    0.04    1.14
   1  14  23    3.58    3.48
  -1  14  23    3.50    5.11
  -1  14 -23    0.26    3.88
   1  14  24   13.31    4.80
  -1  14  24   21.03    6.71
  -1  14 -24    7.95    4.95
   1  14  25   10.32    4.27
  -1  14  25    4.47    5.44
  -1  14 -25    3.13    4.28
   1  14  26    4.23    4.66
  -1  14 -26   -1.02    4.07
   1  14  27    1.48    3.95
  -1  14  27    8.24    5.04
   1  14  28    3.90    4.27
  -1  14  28    5.75    3.85
   1  14  29    9.83    4.99
  -1  14  29    5.93    4.43
   1  14  30    1.65    4.62
  -1  14  30   -1.76    3.46
  -1  14  31    1.40    3.91
   1  14  32    2.37    5.64
  -1  14  32    0.82    3.99
   1  14  33    8.93    7.59
   1  14  34   -3.13    6.05
  -1  14  34   -1.77    4.95
   1  14  35   -2.09    6.99
  -1  14  35    2.58    4.62
   1  14  36   -2.02    7.16
  -1  14  36    0.48    4.89
   1  14  37   -3.30    7.59
  -1  14  37   -1.16    5.63
   1  14  38   -2.66    8.52
   1  14  39   -7.12    9.38
   1  14  40   -3.81    9.51
   1  15   0    0.42    4.08
  -1  15   0   -0.82    4.26
   1  15   1    1.56    4.18
  -1  15   1    6.04    4.45
  -1  15  -1    7.76    4.72
   1  15  -1    2.85    4.57
   1  15   2    1.78    4.20
  -1  15   2    3.77    4.22
  -1  15  -2    2.30    4.35
   1  15   3   12.64    4.58
  -1  15   3   10.71    5.17
  -1  15  -3    7.42    5.17
   1  15  -3   14.44    5.92
   1  15   4   53.23   15.13
  -1  15   4   49.89   15.42
  -1  15  -4   57.98   16.19
   1  15  -4   61.16   15.06
   1  15   5   16.47    5.49
  -1  15   5   22.18    7.45
   1  15  -5   14.17    6.59
   1  15   6   -0.69    2.99
  -1  15  -6    0.90    5.14
   1  15  -6   -0.96    4.39
   1  15   7    1.75    3.13
  -1  15   7    4.35    4.14
  -1  15  -7    0.75    4.48
   1  15  -7    1.24    4.75
   1  15   8   85.85   23.37
  -1  15   8   87.93   24.64
  -1  15  -8   86.82   24.10
   1  15  -8  122.77   23.20
  -1  15   9    2.86    4.24
  -1  15  -9    6.99    5.91
   1  15  -9    5.04    4.84
   1  15  10   46.42   14.76
  -1  15  10   53.12   16.76
  -1  15 -10   58.53   17.42
   1  15 -10   82.67   16.13
   1  15  11    1.08    3.98
  -1  15  11   18.80    5.29
  -1  15 -11   22.40    8.65
   1  15  12  227.12   36.72
  -1  15  12  214.56   37.71
  -1  15 -12  211.31   37.70
   1  15 -12   91.59   35.66
   1  15  13    9.82    4.31
  -1  15  13   12.73    5.75
  -1  15 -13    7.61    5.38
   1  15 -13    1.64    4.11
   1  15  14   30.96    8.13
  -1  15  14   19.00    7.28
   1  15 -14   -0.15    4.26
   1  15  15    4.92    4.25
  -1  15  15   22.25    6.40
  -1  15 -15    9.19    4.88
   1  15 -15   -0.26    3.81
   1  15  16  101.30   20.37
  -1  15  16   70.84   20.96
  -1  15 -16   75.43   21.57
   1  15  17   28.73    6.90
  -1  15 -17   13.04    5.79
   1  15 -17    3.20    4.05
   1  15  18    1.10    3.38
  -1  15  18   -0.16    3.98
  -1  15 -18   -1.21    4.29
   1  15  19    3.27    2.87
  -1  15  19    9.71    4.25
  -1  15 -19    4.07    5.23
   1  15 -19   -0.90    2.39
  -1  15  20    8.42    5.24
  -1  15 -20    2.32    4.23
   1  15 -20   -0.92    2.20
   1  15  21   62.84   12.79
  -1  15  21   31.12   11.93
   1  15  22    4.65    3.81
  -1  15  22   -0.65    5.07
  -1  15 -22   -0.73    4.39
   1  15 -22    0.18    1.51
   1  15  23   11.26    4.98
  -1  15  23    1.97    5.19
  -1  15 -23    0.47    4.39
   1  15  24   12.14    4.67
  -1  15  24    6.85    5.47
  -1  15 -24   -0.54    4.43
   1  15  25    0.44    3.50
  -1  15  25    2.40    5.00
  -1  15 -25   -0.72    4.07
   1  15  26    8.79    5.32
  -1  15  26   15.91    6.09
   1  15  27    4.57    4.04
  -1  15  27    1.16    4.75
   1  15  28    4.26    4.50
  -1  15  28    5.21    3.93
  -1  15  29   -1.59    3.54
   1  15  30    3.39    4.55
  -1  15  30    2.37    3.57
   1  15  31   -0.34    4.57
   1  15  32   -0.74    5.31
  -1  15  32   -1.00    4.26
   1  15  33   -3.97    6.30
  -1  15  33   -0.69    4.47
   1  15  34   -1.06    5.81
  -1  15  34    2.23    4.75
   1  15  35    0.97    6.09
  -1  15  35    0.18    4.47
  -1  15  36    3.56    4.99
   1  15  37    0.98    7.30
  -1  15  37   -0.12    5.09
   1  15  38    4.30    7.96
  -1  15  38    3.34    6.03
   1  15  39    5.58    8.96
   1  15  40   -5.52    9.52
   1  16   0    4.49    4.43
  -1  16   0   -0.03    4.19
   1  16   1   14.86    6.81
  -1  16   1   11.95    5.95
  -1  16  -1   10.62    5.88
   1  16   2    6.77    4.65
  -1  16   2    9.39    4.89
  -1  16  -2    5.55    4.73
   1  16  -2    1.85    4.52
   1  16   3    6.80    3.61
  -1  16   3    2.12    4.33
  -1  16  -3    3.63    4.62
   1  16  -3    3.95    4.82
   1  16   4    0.97    3.19
  -1  16   4    0.35    4.11
   1  16  -4   -0.15    4.47
   1  16   5    9.18    4.49
  -1  16   5    8.58    5.40
  -1  16  -5    3.52    4.83
   1  16  -5    5.20    5.27
   1  16   6   -1.77    3.52
  -1  16   6   -0.30    4.64
  -1  16  -6    0.59    4.61
   1  16  -6    1.87    4.86
   1  16   7   54.04   13.82
  -1  16  -7   51.76   15.30
   1  16  -7   40.64   14.10
   1  16   8    1.35    3.71
  -1  16   8    3.18    4.72
  -1  16  -8    3.21    5.46
   1  16  -8    3.51    5.26
  -1  16   9   -0.55    4.16
  -1  16  -9   -0.08    6.00
   1  16  -9    2.46    5.24
   1  16  10    0.60    3.82
  -1  16  10    5.98    4.53
  -1  16 -10    1.50    5.70
   1  16 -10   -0.03    4.79
   1  16  11    2.13    3.82
  -1  16  11    8.00    5.07
  -1  16 -11    2.30    5.57
   1  16  12   28.90    8.65
  -1  16  12   23.63    6.25
  -1  16 -12   25.96    9.94
   1  16 -12    3.84    5.44
   1  16  13   -2.01    3.75
  -1  16  13   -0.66    5.21
   1  16 -13   -0.02    3.99
   1  16  14  103.95   19.48
  -1  16  14   50.99   19.71
  -1  16 -14   72.44   21.03
   1  16  15   -1.15    3.77
  -1  16  15   -5.16    5.82
  -1  16 -15   -0.94    5.23
   1  16 -15   -2.40    3.92
   1  16  16   25.69    7.06
  -1  16  16    9.80    5.66
  -1  16 -16   32.23    8.73
   1  16 -16   -0.95    4.06
   1  16  17    0.30    3.55
  -1  16  17   -1.67    3.80
  -1  16 -17   -1.56    4.95
   1  16 -17    1.15    3.48
   1  16  18    5.74    4.41
  -1  16 -18    4.05    4.91
   1  16 -18    0.83    2.91
   1  16  19    3.01    3.56
  -1  16  19   -3.66    4.45
  -1  16 -19    0.01    4.68
   1  16 -19   -0.73    2.59
  -1  16  20    3.61    3.94
  -1  16 -20    2.18    4.77
   1  16 -20   -0.39    2.31
   1  16  21    3.53    3.03
  -1  16  21   -3.99    6.05
  -1  16 -21    0.84    4.58
   1  16 -21    1.77    2.13
   1  16  22   10.03    4.03
  -1  16  22    8.36    5.79
  -1  16 -22    6.58    5.04
   1  16  23   -1.30    2.98
  -1  16  23   -1.85    5.15
  -1  16 -23   -0.12    4.26
   1  16  24    0.51    3.68
  -1  16  24    0.48    5.01
  -1  16 -24    2.62    4.45
   1  16  25    3.95    3.77
  -1  16  25    5.93    6.02
  -1  16 -25    3.34    4.54
   1  16  26    1.54    3.64
  -1  16  26   -0.06    5.08
   1  16  28   -0.79    4.47
  -1  16  28    0.06    3.50
   1  16  30    0.30    4.34
  -1  16  30    1.97    3.99
   1  16  31   -0.36    4.66
  -1  16  31    6.65    4.62
   1  16  32    1.18    5.25
  -1  16  32    4.08    4.42
   1  16  33    2.95    5.81
  -1  16  33    4.77    5.67
   1  16  34    5.43    6.72
   1  16  35    3.17    6.12
  -1  16  35    0.64    4.44
  -1  16  36    0.28    4.78
   1  16  37    0.33    7.12
  -1  16  37   -2.61    5.06
   1  16  38   -0.35    7.59
  -1  16  38    2.81    6.09
   1  16  39   -5.68    8.38
   1  16  40   -1.44    8.91
   1  17   0   -2.74    4.61
  -1  17   0   -0.77    5.87
   1  17   1    2.67    4.40
  -1  17   1    1.48    4.64
  -1  17  -1    4.58    4.67
   1  17   2   -1.34    3.34
  -1  17   2   -0.24    5.08
  -1  17  -2    0.72    4.66
   1  17  -2    2.04    4.64
   1  17   3    5.78    4.31
  -1  17   3    2.91    4.71
  -1  17  -3    8.03    5.00
   1  17  -3    0.78    4.99
   1  17   4   28.36    8.82
  -1  17   4   29.81    9.95
   1  17  -4   15.01    7.79
   1  17   5    7.74    4.14
  -1  17   5   12.31    6.24
  -1  17  -5   10.77    5.51
   1  17  -5    4.91    6.24
   1  17   6   31.14    8.65
  -1  17   6   25.98    9.31
  -1  17  -6   25.60   10.44
   1  17  -6   12.38    7.82
   1  17   7    1.06    3.23
  -1  17  -7   -0.98    5.58
   1  17  -7   -0.99    4.97
   1  17   8   99.52   23.36
  -1  17   8  106.32   24.61
  -1  17  -8  113.36   24.95
   1  17  -8   75.48   23.25
   1  17   9   21.62    7.37
  -1  17   9   25.30    8.61
  -1  17  -9   37.95    9.89
   1  17  -9   12.32    8.23
  -1  17  10   27.32    9.73
  -1  17 -10   40.32   12.54
   1  17  11    5.06    4.80
  -1  17  11    4.68    5.00
  -1  17 -11    8.59    6.37
   1  17 -11    3.75    4.95
   1  17  12  217.78   35.87
  -1  17  12  111.37   35.56
  -1  17 -12  146.82   36.87
   1  17  13   -0.89    3.89
  -1  17  13    1.78    5.40
   1  17 -13   -1.20    4.08
   1  17  14   21.10    6.98
  -1  17  14   28.00    8.68
  -1  17 -14   16.83    7.03
   1  17 -14   -0.82    4.54
   1  17  15    0.11    3.88
  -1  17  15    5.18    5.41
  -1  17 -15    3.20    5.83
   1  17 -15   -0.33    3.81
   1  17  16   -1.32    3.76
  -1  17  16    1.34    5.74
  -1  17 -16    3.58    5.50
   1  17 -16    0.70    3.63
   1  17  17   32.41    9.53
  -1  17  17   22.48    8.96
  -1  17 -17   27.98    9.60
   1  17  18    3.81    3.84
  -1  17 -18    4.41    5.37
   1  17 -18    0.62    2.88
   1  17  19    2.54    3.74
  -1  17  19    3.75    3.92
  -1  17 -19    1.45    5.49
   1  17 -19   -0.99    2.69
   1  17  20    8.91    4.16
  -1  17  20    4.63    4.01
   1  17 -20   -1.74    2.65
  -1  17  21    0.66    4.56
  -1  17 -21    4.38    4.96
   1  17 -21    0.25    2.16
   1  17  22    5.25    3.60
  -1  17  22    5.02    5.49
  -1  17 -22    1.37    4.79
   1  17  23    6.14    3.53
  -1  17  23    5.72    5.51
  -1  17 -23    2.39    4.73
   1  17  24    7.92    4.03
  -1  17  24    8.92    6.24
  -1  17 -24    4.39    4.91
  -1  17  25    1.54    5.03
   1  17  26   26.06    8.32
  -1  17  26   19.29    8.84
   1  17  27    5.06    4.45
  -1  17  27    5.75    5.38
   1  17  28   36.49   12.04
  -1  17  28   47.63   12.46
   1  17  29   15.11    6.53
  -1  17  29    8.42    5.19
  -1  17  30    6.83    4.55
   1  17  31    3.35    4.75
  -1  17  31    1.27    4.04
   1  17  32    2.36    4.90
  -1  17  32    8.09    4.74
   1  17  33    0.30    5.33
  -1  17  33   -1.04    4.41
   1  17  34    1.48    5.64
   1  17  35   -0.56    5.91
  -1  17  35    5.83    4.92
   1  17  36    0.90    6.25
  -1  17  36   -1.41    4.71
   1  17  37    0.62    7.11
  -1  17  37    0.06    4.84
   1  17  38    0.97    7.35
  -1  17  38   -0.76    5.62
   1  17  39   -1.37    7.94
   1  17  40   -3.68    8.77
  -1  18   0   -1.59    4.55
   1  18   1    6.01    3.86
  -1  18   1    1.61    4.46
  -1  18  -1    2.52    4.95
   1  18  -1    8.78    5.10
   1  18   2    5.39    3.72
  -1  18   2    2.16    4.45
  -1  18  -2   -0.06    4.72
   1  18  -2    1.23    4.84
   1  18   3    5.52    4.19
  -1  18   3    5.97    5.07
   1  18  -3   -0.43    5.19
   1  18   4    1.67    3.45
  -1  18   4   -1.71    4.50
  -1  18  -4    0.25    4.61
   1  18  -4   -0.58    5.22
   1  18   5   19.61    6.55
  -1  18   5   21.71    7.39
  -1  18  -5   20.82    8.17
   1  18  -5    9.27    6.91
   1  18   6    1.10    3.44
  -1  18   6    6.17    4.67
  -1  18  -6    1.07    4.98
   1  18  -6    0.47    5.31
   1  18   7    1.34    3.46
  -1  18   7   -0.49    4.43
  -1  18  -7    7.33    6.37
   1  18  -7    4.04    5.95
   1  18   8    6.14    3.94
  -1  18  -8   19.28    7.31
   1  18  -8    4.20    5.57
   1  18   9   10.77    5.84
  -1  18   9   13.22    7.81
  -1  18  -9   11.98    6.61
   1  18  -9   -0.01    5.37
  -1  18  10    4.03    4.63
  -1  18 -10    4.07    6.52
  -1  18  11   34.01   10.84
  -1  18 -11   22.35    8.93
   1  18 -11    0.31    6.04
   1  18  12   25.69    6.62
  -1  18  12   18.11    7.56
   1  18 -12   -0.31    5.07
   1  18  13    9.07    5.11
  -1  18  13    6.43    6.11
  -1  18 -13   14.83    6.82
   1  18 -13   -0.77    4.42
   1  18  14   22.02    7.27
  -1  18  14    9.72    7.06
  -1  18 -14   32.43    9.83
   1  18 -14    4.06    4.93
   1  18  15    1.95    4.14
  -1  18  15    3.56    5.40
  -1  18 -15    0.39    6.30
   1  18 -15    0.92    3.97
   1  18  16    3.25    5.23
  -1  18  16   -2.52    5.40
  -1  18 -16   -0.58    6.18
   1  18 -16   -3.27    4.11
   1  18  17    6.19    4.37
  -1  18  17    3.80    4.08
  -1  18 -17    7.36    6.31
   1  18 -17   -0.04    3.00
   1  18  18    2.78    4.41
  -1  18  18    0.83    3.82
  -1  18 -18   -0.79    5.95
   1  18 -18    0.89    2.92
   1  18  19    1.31    3.73
  -1  18 -19   -2.28    6.37
   1  18 -19   -0.62    2.78
   1  18  20    2.21    3.09
  -1  18  20    1.92    3.93
  -1  18 -20   -0.12    5.45
   1  18 -20    2.38    2.74
  -1  18  21    3.51    5.13
  -1  18 -21    1.59    5.24
   1  18 -21   -1.28    2.28
   1  18  22    6.64    3.62
  -1  18  22   -1.83    5.44
  -1  18 -22    0.61    4.89
  -1  18  23   -3.25    5.36
  -1  18 -23   -6.40    5.21
   1  18  24    4.91    3.51
  -1  18 -24   -0.39    4.52
   1  18  25    5.94    4.40
  -1  18  25   -0.22    5.03
   1  18  26    8.23    4.67
  -1  18  26    9.43    5.76
   1  18  27    4.30    4.36
  -1  18  27    7.87    5.23
   1  18  28   -0.42    4.17
   1  18  29    1.25    4.09
  -1  18  29    0.31    3.99
  -1  18  30   -2.92    4.21
   1  18  31    1.72    4.51
  -1  18  31   -1.06    4.02
   1  18  32   -1.24    4.70
  -1  18  32    3.35    4.60
   1  18  33    0.17    5.29
  -1  18  33    2.72    4.64
   1  18  34    0.45    5.54
  -1  18  34   -1.61    4.77
   1  18  35   -3.32    6.00
  -1  18  35   -0.32    4.69
   1  18  36    2.51    6.40
  -1  18  36   -0.56    4.63
   1  18  37    1.47    7.15
  -1  18  37   -2.16    4.91
   1  18  38    1.88    7.49
  -1  18  38    4.04    5.38
   1  18  39    6.44    7.98
   1  18  40   -5.73    8.29
  -1  19   0    0.03    4.38
   1  19   1    1.78    3.61
  -1  19   1   -0.04    4.43
  -1  19  -1    4.49    5.12
   1  19  -1   -1.06    4.94
   1  19   2    6.78    4.35
  -1  19   2    5.67    5.01
   1  19  -2    5.00    5.96
   1  19   3   17.89    5.75
  -1  19   3   16.42    7.33
  -1  19  -3    9.49    6.24
   1  19  -3   12.59    6.31
   1  19   4   31.52    9.05
  -1  19   4   21.03    9.03
  -1  19  -4   27.64    8.81
   1  19  -4    7.54    6.98
   1  19   5   26.12    7.76
  -1  19   5   16.63    6.64
  -1  19  -5   19.61    7.23
   1  19  -5   -2.54    5.99
   1  19   6   29.92    8.62
  -1  19   6   37.35   10.60
  -1  19  -6   34.36   10.75
   1  19  -6    3.75    6.84
   1  19   7    0.40    3.41
  -1  19   7   -0.59    4.53
  -1  19  -7    0.46    6.59
   1  19  -7   -0.03    5.13
   1  19   8   13.47    6.57
  -1  19  -8   15.40    8.74
   1  19  -8    6.10    6.75
   1  19   9   -0.77    4.00
  -1  19  -9   -1.45    6.27
   1  19  10  113.03   27.31
  -1  19  10   99.70   28.88
  -1  19 -10  146.31   29.42
  -1  19  11    9.63    5.25
  -1  19 -11   21.18   10.09
   1  19 -11    0.58    5.78
   1  19  12    1.65    3.92
  -1  19  12   -1.88    5.69
   1  19 -12    2.09    5.49
   1  19  13    2.49    4.16
  -1  19  13   -0.32    5.52
  -1  19 -13   -0.07    6.50
   1  19 -13   -0.64    4.98
   1  19  14   19.12    7.10
  -1  19  14   14.86    7.45
  -1  19 -14   21.38    9.37
   1  19 -14    2.58    5.27
   1  19  15    0.31    3.98
  -1  19  15    3.83    5.53
  -1  19 -15    4.46    6.44
   1  19 -15    0.00    3.60
   1  19  16   32.08   13.72
  -1  19  16   75.18   16.43
  -1  19 -16   80.86   17.56
   1  19  17   20.24    5.66
  -1  19  17   10.97    4.81
  -1  19 -17    3.67    6.58
   1  19 -17    0.31    3.53
   1  19  18   -2.75    4.33
  -1  19  18   -0.31    3.94
  -1  19 -18   -1.75    6.20
   1  19 -18   -2.33    3.12
   1  19  19   -0.19    3.78
   1  19 -19   -0.81    2.85
   1  19  20    5.42    3.45
  -1  19  20   10.94    4.65
  -1  19 -20    4.10    6.37
   1  19 -20    1.47    2.69
  -1  19  21   -0.80    5.42
  -1  19 -21    4.78    6.16
  -1  19 -22    4.25    5.76
   1  19  23    1.77    3.22
  -1  19  23   -0.14    5.81
  -1  19 -23   -3.78    5.21
   1  19  24    4.24    3.69
  -1  19  24    9.51    6.45
   1  19  25    2.18    3.91
  -1  19  25    0.12    4.90
   1  19  26   11.76    5.06
  -1  19  26    7.35    5.61
   1  19  27    0.34    4.22
  -1  19  27   -2.70    4.88
   1  19  28   -0.56    4.17
   1  19  29    0.22    4.34
  -1  19  29   -1.85    4.09
   1  19  30    9.59    5.04
  -1  19  30    8.74    4.85
   1  19  31   -0.88    4.42
  -1  19  31   -0.34    4.04
   1  19  32   -0.07    4.90
  -1  19  32   -3.31    4.61
   1  19  33    1.80    4.90
  -1  19  33   -0.98    4.41
   1  19  34    6.81    5.83
  -1  19  34    2.65    5.05
   1  19  35   -3.66    6.10
   1  19  36   -0.49    6.17
  -1  19  36   -1.18    4.62
  -1  19  37    1.55    4.87
   1  19  38   -5.43    8.59
  -1  19  38    1.58    5.14
   1  19  39    0.45    7.43
  -1  19  39    0.95    5.77
   1  19  40   -4.02    8.10
   1  19  41    0.23    8.71
   1  20   0   -2.08    3.80
  -1  20   0   -0.82    4.58
  -1  20   1   -0.15    4.48
  -1  20  -1    0.17    4.76
   1  20  -1    0.78    3.73
   1  20   2    2.16    3.74
  -1  20   2    2.21    4.81
   1  20  -2    0.41    4.00
   1  20   3   59.84   14.38
  -1  20   3   53.03   15.75
  -1  20  -3   39.48   13.96
   1  20  -3   38.91   13.49
   1  20   4    1.71    3.64
  -1  20   4    0.53    4.78
  -1  20  -4    3.24    5.07
   1  20  -4   -1.96    5.31
   1  20   5   -0.48    3.47
  -1  20   5   -1.19    4.82
  -1  20  -5   -5.53    6.34
   1  20  -5    4.16    5.37
   1  20   6    1.65    3.88
  -1  20   6    1.45    4.65
  -1  20  -6    3.04    6.21
   1  20  -6    2.25    5.48
   1  20   7   13.28    5.40
  -1  20   7   17.39    8.07
  -1  20  -7   20.67    9.81
   1  20  -7   17.88    7.78
   1  20   8    0.71    4.23
  -1  20   8    5.70    5.14
  -1  20  -8    3.66    6.58
   1  20  -8    9.12    6.34
   1  20   9   -0.06    4.03
  -1  20  -9   -1.37    6.50
   1  20  -9   -0.09    5.76
   1  20  10    5.38    5.29
  -1  20  10   27.47    8.04
  -1  20 -10   26.07    8.59
   1  20 -10   15.32    8.12
   1  20  11    4.05    4.23
  -1  20  11    0.26    5.71
   1  20 -11   -0.06    5.38
  -1  20  12    2.62    5.78
  -1  20 -12    5.88    6.81
   1  20 -12   -0.01    5.23
   1  20  13    8.23    4.52
  -1  20  13    2.56    5.75
  -1  20 -13   15.79    8.92
   1  20 -13    0.67    4.50
   1  20  14   25.83    6.39
  -1  20  14   13.97    7.44
  -1  20 -14   29.31    9.98
   1  20 -14    0.00    4.85
   1  20  15   -0.23    4.08
  -1  20  15   -0.43    5.35
  -1  20 -15    6.37    7.28
   1  20 -15    1.35    4.50
   1  20  16   10.13    6.28
  -1  20  16    0.84    4.01
  -1  20 -16   -0.30    6.40
   1  20 -16   -0.54    3.83
   1  20  17   70.92   15.97
  -1  20  17   52.61   16.48
  -1  20 -17   47.80   17.35
   1  20  18    0.26    3.81
  -1  20  18    0.48    3.94
   1  20 -18    2.10    3.30
   1  20  19    1.83    4.13
  -1  20 -19    2.94    6.10
   1  20 -19   -0.76    2.65
   1  20  20    0.41    3.17
  -1  20 -20   -0.31    5.86
   1  20 -20   -0.42    2.55
   1  20  21    9.09    4.11
  -1  20  21   11.50    6.54
  -1  20 -21    1.02    6.13
  -1  20  22    3.57    5.84
  -1  20 -22    0.39    5.85
   1  20  23    1.16    3.21
  -1  20  23    1.65    5.84
  -1  20 -23   -0.22    4.74
   1  20  24    5.94    3.87
  -1  20  24    9.84    6.37
   1  20  25    1.14    4.08
  -1  20  25    3.56    5.11
   1  20  26    3.32    4.05
  -1  20  26    0.40    4.93
   1  20  27   -1.64    4.38
  -1  20  27    0.47    4.78
   1  20  28   -0.67    4.28
  -1  20  28   -0.75    4.71
   1  20  29    2.64    4.36
  -1  20  29   -1.92    4.17
   1  20  30    1.18    4.39
  -1  20  30   -0.29    4.00
  -1  20  31   -0.20    4.07
   1  20  32    4.47    4.78
  -1  20  32   -0.25    4.52
   1  20  33   -0.89    5.05
  -1  20  33   -2.64    4.53
   1  20  34    3.35    5.66
  -1  20  34   -1.15    4.59
   1  20  35   -2.53    5.70
   1  20  36    3.53    6.12
  -1  20  36    2.85    4.68
  -1  20  37   -2.40    4.83
   1  20  38   -0.23    7.41
  -1  20  38    1.09    5.12
   1  20  39   -5.77    7.78
  -1  20  39    2.71    5.81
   1  20  40   -0.67    7.73
   1  20  41   -0.65    7.93
   1  21   0    2.22    4.29
  -1  21   0   -0.90    4.89
   1  21   1   17.82    5.88
  -1  21   1    9.64    6.11
   1  21  -1    5.48    4.67
  -1  21   2    2.89    4.89
  -1  21  -2    7.12    5.22
   1  21  -2   -1.75    4.72
   1  21   3   23.11    8.47
  -1  21   3   23.50    9.61
  -1  21  -3   17.28    8.05
   1  21  -3   26.64    9.39
   1  21   4   37.76   13.03
  -1  21   4   43.80   13.67
  -1  21  -4   45.65   14.80
   1  21  -4   63.09   14.70
   1  21   5   30.34   10.25
  -1  21   5   35.04   11.94
  -1  21  -5   36.09   12.00
   1  21  -5   31.09   11.41
   1  21   6    4.69    3.91
  -1  21   6    3.92    4.91
  -1  21  -6   -0.68    6.44
   1  21  -6    5.38    5.17
   1  21   7   -0.76    4.31
  -1  21   7   -2.23    5.00
  -1  21  -7   -0.48    6.45
   1  21  -7    1.49    4.76
   1  21   8    7.37    5.44
  -1  21   8   23.93    7.58
  -1  21  -8   17.57    7.75
   1  21   9    1.99    4.54
  -1  21   9    4.95    5.20
  -1  21  -9    5.56    6.74
   1  21  -9    3.61    4.92
   1  21  10    0.09    4.20
  -1  21 -10    2.77    7.07
   1  21 -10   -3.29    4.79
   1  21  11   22.75    6.97
  -1  21  11   16.33    8.63
  -1  21 -11   23.47    9.63
   1  21 -11    9.64    6.92
  -1  21  12   10.98    6.99
  -1  21 -12   40.35   11.76
   1  21 -12    8.61    7.08
   1  21  13   -1.66    4.07
  -1  21  13    1.61    5.61
  -1  21 -13    3.96    7.14
   1  21 -13   -3.56    4.90
   1  21  14    2.91    4.73
  -1  21  14    2.26    5.68
  -1  21 -14    6.59    6.82
   1  21 -14    3.77    5.33
   1  21  15    0.03    4.15
  -1  21  15    1.58    4.11
  -1  21 -15    0.01    6.42
  -1  21 -16    1.86    6.48
   1  21 -16   -1.76    4.28
   1  21  17    7.00    4.61
  -1  21  17    7.21    5.05
  -1  21 -17   -1.86    7.05
   1  21 -17    0.30    3.98
   1  21  18    4.05    4.33
  -1  21  18    1.75    4.51
  -1  21 -18    5.36    6.45
   1  21 -18    0.00    3.56
   1  21  19    6.12    4.41
  -1  21  19    3.40    4.63
  -1  21 -19    1.91    6.32
   1  21 -19    1.35    3.14
   1  21  20    2.91    3.49
  -1  21 -20    7.85    6.38
   1  21  21    3.12    3.56
  -1  21  21    9.37    6.13
  -1  21 -21    3.26    5.33
   1  21  22    2.58    3.38
  -1  21  22    1.62    5.80
  -1  21 -22   -2.68    5.21
  -1  21  23   -1.00    5.63
   1  21  24   11.87    5.08
  -1  21  24   16.24    7.66
   1  21  25   -0.09    3.69
  -1  21  25    1.58    5.00
   1  21  26    3.62    4.53
  -1  21  26    2.12    5.03
   1  21  27   15.99    6.93
  -1  21  27   19.93    7.72
   1  21  28    8.64    4.88
  -1  21  28    5.90    5.17
   1  21  29   -0.03    4.41
   1  21  30   -1.58    4.25
  -1  21  30    0.46    4.00
  -1  21  31   -0.83    4.07
   1  21  32    0.94    4.54
  -1  21  32    0.16    4.12
   1  21  33   -1.95    4.96
  -1  21  33   -0.20    4.45
   1  21  34    0.47    5.32
  -1  21  34    0.18    4.56
   1  21  35   -0.01    5.55
   1  21  36    1.65    5.95
  -1  21  36    1.38    4.52
  -1  21  37   -3.30    5.00
   1  21  38   -1.41    7.08
  -1  21  38   -0.10    4.95
   1  21  39    2.51    7.33
  -1  21  39   -0.67    5.36
   1  21  40   -5.13    7.96
   1  21  41    4.50    7.96
   1  22   0   -3.15    4.51
   1  22   1   -0.45    4.18
  -1  22   1    1.79    4.84
  -1  22  -1    1.32    4.86
   1  22  -1   -0.16    4.02
  -1  22   2   21.60    8.05
  -1  22  -2   17.15    7.34
   1  22  -2   19.93    7.63
   1  22   3   -1.26    3.73
  -1  22   3    0.99    4.76
  -1  22  -3    2.73    5.29
   1  22  -3    6.09    5.36
   1  22   4    8.85    4.40
  -1  22   4    5.63    5.70
  -1  22  -4    0.91    5.66
   1  22  -4    5.80    5.25
   1  22   5    1.57    3.87
  -1  22   5    5.87    5.17
  -1  22  -5    1.96    5.67
   1  22  -5    1.80    4.90
   1  22   6   10.69    5.80
  -1  22   6   13.33    6.03
  -1  22  -6   11.21    6.58
   1  22  -6   12.08    7.15
   1  22   7    4.11    4.64
  -1  22   7    7.62    5.46
  -1  22  -7    8.87    6.22
   1  22   8   26.92    9.79
  -1  22   8   41.88   12.23
  -1  22  -8   35.94   12.76
   1  22  -8   27.38    9.22
   1  22   9   -1.50    4.34
  -1  22   9    1.17    5.99
  -1  22  -9    4.01    6.13
   1  22  -9    0.08    4.72
   1  22  10    6.73    4.63
   1  22 -10    2.76    4.85
   1  22  11   -0.66    4.31
  -1  22  11   -0.11    5.80
  -1  22 -11   -1.92    5.91
   1  22 -11    2.81    4.94
   1  22  12   73.05   14.22
  -1  22  12   30.73   12.83
  -1  22 -12   55.36   14.24
   1  22 -12   22.46   12.43
  -1  22 -13   13.90    6.86
   1  22 -13   -0.83    4.71
   1  22  14    0.16    4.57
  -1  22  14    1.04    5.98
  -1  22 -14    2.78    5.83
   1  22 -14   -2.66    4.56
   1  22  15   -2.36    4.91
  -1  22  15    0.13    4.59
  -1  22 -15   -1.74    5.74
   1  22 -15   -1.62    4.57
   1  22  16   -0.69    4.40
  -1  22  16   -0.15    4.58
  -1  22 -16    2.96    5.91
   1  22 -16    0.51    4.17
   1  22  17   -1.76    4.64
  -1  22  17    2.33    5.43
   1  22 -17    0.08    4.01
   1  22  18    2.20    4.25
  -1  22  18   -0.73    4.38
  -1  22 -18   -0.25    5.41
   1  22 -18   -3.23    3.80
   1  22  19   -1.41    4.18
  -1  22  19    1.34    4.40
  -1  22 -19   -2.46    5.56
   1  22 -19   -1.45    3.42
   1  22  20    0.48    3.30
  -1  22  20    0.60    5.71
  -1  22 -20    0.42    5.24
   1  22  21   -1.03    3.43
  -1  22 -21    0.32    5.09
   1  22  22    4.79    3.73
  -1  22  22    5.56    5.80
  -1  22  23   -1.10    5.54
   1  22  24   -0.55    3.25
  -1  22  24    1.44    5.01
   1  22  25    1.63    3.68
  -1  22  25    0.51    4.98
   1  22  26    2.65    4.07
  -1  22  26    6.94    5.14
   1  22  27    1.95    4.09
  -1  22  27   -2.37    4.67
   1  22  28    1.38    4.22
  -1  22  28    1.81    4.75
   1  22  29    1.27    4.32
   1  22  30   -0.04    4.18
  -1  22  30   -3.48    4.27
   1  22  31   -0.45    4.30
  -1  22  31   -1.96    4.20
   1  22  32   -0.70    4.56
  -1  22  32    2.90    4.20
   1  22  33    2.17    4.82
  -1  22  33    0.76    4.52
   1  22  34    0.49    4.92
  -1  22  34   -3.93    4.76
   1  22  35    2.39    5.63
  -1  22  35    0.83    4.68
   1  22  36    1.80    5.86
  -1  22  36    2.28    4.57
   1  22  37    0.73    6.14
  -1  22  37    2.92    4.93
   1  22  38   -0.18    6.26
  -1  22  38    1.56    4.99
   1  22  39    2.65    7.18
  -1  22  39   -0.68    5.19
   1  23   0    1.08    3.99
   1  23   1    7.56    4.84
  -1  23   1    7.05    5.78
  -1  23  -1   11.28    6.28
   1  23  -1   11.16    5.52
   1  23   2    1.18    4.07
  -1  23   2   -5.30    5.22
  -1  23  -2   -0.83    5.33
   1  23  -2    0.73    4.74
  -1  23   3    4.09    5.17
  -1  23  -3    0.46    5.48
   1  23  -3   -0.28    4.73
   1  23   4   -0.95    3.75
  -1  23   4   -1.87    5.14
  -1  23  -4    3.83    6.51
   1  23  -4   -1.14    4.78
   1  23   5   -1.07    4.49
  -1  23   5    0.02    4.71
  -1  23  -5    0.78    5.65
   1  23  -5   -2.65    5.20
   1  23   6    0.82    4.41
  -1  23   6    3.80    5.03
  -1  23  -6   10.47    6.28
   1  23  -6    2.65    5.11
   1  23   7   -1.51    4.31
  -1  23   7    1.69    4.78
  -1  23  -7   -3.04    5.79
   1  23  -7   -0.61    4.87
   1  23   8    6.62    5.88
  -1  23   8    4.61    6.43
  -1  23  -8   12.63    6.98
   1  23  -8    8.24    5.84
   1  23   9    2.96    4.31
   1  23  -9   -2.21    4.83
  -1  23 -10    6.23    6.29
   1  23 -10    2.26    4.85
   1  23  11   -2.79    5.29
  -1  23 -11   -8.95    8.56
   1  23 -11    0.43    4.66
   1  23  12    7.60    5.69
  -1  23  12    0.23    6.33
  -1  23 -12    4.24    6.16
   1  23 -12    0.36    4.65
  -1  23  13    5.79    6.53
  -1  23 -13   -1.69    5.90
   1  23 -13   -1.09    4.56
  -1  23  14   -1.12    4.69
  -1  23 -14    1.15    5.82
   1  23  15    2.25    4.46
  -1  23  15    0.12    4.58
  -1  23 -15   -2.14    5.71
   1  23 -15    2.73    4.38
   1  23  16   -0.19    4.35
  -1  23  16    2.07    4.60
  -1  23 -16    1.45    5.61
   1  23 -16    1.50    4.39
   1  23  17   -0.19    4.20
  -1  23  17    0.48    4.60
  -1  23 -17   -4.33    5.97
   1  23 -17   -0.18    3.85
   1  23  18   21.56    6.08
  -1  23  18    6.85    5.06
  -1  23 -18    0.26    5.62
   1  23 -18    3.47    4.08
   1  23  19    1.58    4.27
  -1  23  19   -5.11    6.10
  -1  23 -19   -1.41    5.39
   1  23  20    5.20    3.66
  -1  23  20    4.61    6.07
  -1  23 -20   -0.70    5.28
   1  23  21   18.25    5.82
  -1  23 -21   -0.61    5.68
   1  23  22   15.87    6.06
  -1  23  22   15.45    7.83
   1  23  23   -1.25    3.49
  -1  23  23   -1.57    5.78
  -1  23  24   -1.34    4.92
   1  23  25    1.82    3.76
  -1  23  25    1.38    5.08
   1  23  26   12.46    5.30
  -1  23  26   14.46    7.38
   1  23  27    0.72    4.02
  -1  23  27    1.61    4.87
   1  23  28    4.19    4.82
  -1  23  28    7.57    4.65
   1  23  29    3.70    5.16
  -1  23  29    1.97    4.32
   1  23  30    1.91    4.58
  -1  23  30   -0.16    4.07
   1  23  31    1.13    4.39
  -1  23  31    1.51    4.10
  -1  23  32   -0.50    4.36
   1  23  33   -2.35    4.84
  -1  23  33   -2.82    4.82
   1  23  34    3.85    5.05
  -1  23  34   -5.09    4.71
   1  23  35   -1.98    5.64
  -1  23  35   -0.11    4.66
   1  23  36   -0.42    5.83
  -1  23  36   -1.90    4.56
   1  23  37   -2.35    6.03
  -1  23  37    1.59    4.64
   1  23  38   -0.07    6.06
  -1  23  38    0.37    4.90
  -1  23  39    2.24    5.20
   1  24   0   -2.08    4.73
  -1  24   0   -0.49    5.06
   1  24   1   57.32   13.47
  -1  24  -1   39.22   12.96
   1  24  -1   30.19   10.49
   1  24   2   -0.17    3.97
  -1  24   2    5.42    5.42
  -1  24  -2    3.39    5.63
   1  24  -2    4.88    5.03
  -1  24   3    5.38    5.35
  -1  24  -3    6.02    6.45
   1  24  -3    0.79    4.94
  -1  24   4    3.96    5.31
  -1  24  -4   -0.22    5.81
   1  24  -4    4.70    5.13
   1  24   5    8.46    5.03
  -1  24  -5    6.63    6.17
   1  24  -5    5.46    5.26
  -1  24  -6   -0.94    5.82
  -1  24   7    1.02    6.46
  -1  24  -7   -0.22    5.84
   1  24  -7    2.07    5.03
   1  24   8   15.03    7.31
  -1  24   8    8.58    6.96
   1  24  -8   -0.32    5.29
   1  24   9    6.07    5.65
  -1  24   9   -3.28    6.32
  -1  24  -9    0.48    6.01
   1  24  -9    2.40    5.32
   1  24  10   17.53    6.89
  -1  24  10    4.98    6.58
  -1  24 -10   20.98    9.99
   1  24 -10   -1.33    5.03
   1  24  11    4.77    5.40
  -1  24 -11    0.50    5.95
   1  24 -11   -1.47    4.82
   1  24  12    9.93    5.72
  -1  24 -12    7.96    6.30
   1  24 -12    0.29    4.72
   1  24  13    5.92    6.15
  -1  24  13    7.02    5.51
  -1  24 -13   10.34    7.32
  -1  24  14   -0.02    4.56
  -1  24 -14    1.87    6.04
   1  24 -14   -1.26    4.50
   1  24  15   26.86    8.24
  -1  24  15   18.31    6.20
  -1  24 -15   10.19    6.51
   1  24 -15   -0.68    4.41
   1  24  16   -0.51    4.36
  -1  24  16    0.13    4.49
  -1  24 -16   -2.00    5.64
   1  24 -16    1.17    3.81
   1  24  17    0.25    4.47
  -1  24  17   -1.84    4.45
  -1  24 -17   -0.19    5.45
   1  24 -17   -0.30    3.77
   1  24  18   -1.05    4.28
  -1  24  18    0.97    6.02
  -1  24 -18    1.28    5.68
   1  24 -18    0.08    3.57
   1  24  19   11.98    4.77
  -1  24  19    9.58    6.37
  -1  24 -19   -3.74    6.34
   1  24  20   -1.52    3.46
  -1  24  20    0.48    5.79
  -1  24 -20   -1.09    5.35
   1  24  21    2.63    3.36
  -1  24  21   -1.87    5.79
   1  24  22    1.02    3.34
   1  24  23    0.42    3.32
  -1  24  23    1.31    4.99
  -1  24  24   -2.75    4.96
   1  24  25    2.15    3.86
  -1  24  25   -0.13    4.92
   1  24  26   -1.59    3.80
  -1  24  26    4.32    5.45
   1  24  27    1.71    4.14
  -1  24  27   -2.44    4.79
   1  24  28    0.55    4.20
  -1  24  28    0.72    4.09
   1  24  29   -0.78    4.26
  -1  24  29   -0.09    4.03
   1  24  30    0.53    4.18
   1  24  31   -0.31    4.31
  -1  24  31   -1.90    4.21
  -1  24  32   -1.12    4.40
   1  24  33   -0.67    4.80
  -1  24  33    3.67    4.74
   1  24  34    4.07    5.18
  -1  24  34    2.19    4.59
   1  24  35   -0.04    5.53
  -1  24  35   -0.20    4.65
   1  24  36    3.46    5.87
  -1  24  37    0.08    4.54
   1  25   0    0.15    4.64
   1  25   1    0.45    4.23
  -1  25  -1    4.03    5.70
   1  25  -1    3.02    4.87
  -1  25  -2   22.30    9.13
   1  25  -2    6.34    5.48
  -1  25   3    4.95    5.97
  -1  25  -3   -2.17    6.02
   1  25  -3    0.36    4.77
  -1  25   4    2.18    6.91
  -1  25  -4    7.86    6.94
   1  25  -4    3.81    5.14
   1  25   5    5.25    5.85
  -1  25   5    1.47    6.73
  -1  25  -5    8.94    6.45
   1  25   6   -0.55    5.63
  -1  25   6   10.23    7.46
  -1  25  -6    5.70    6.26
   1  25  -6    1.02    4.92
   1  25   7   16.50    6.61
  -1  25   7   -3.37    6.85
  -1  25  -7    9.66    6.83
   1  25  -7    3.38    5.28
   1  25   8   -2.12    5.50
  -1  25   8   -0.11    6.63
   1  25  -8   -0.24    5.21
   1  25   9    5.39    5.71
  -1  25   9    7.63    7.07
  -1  25  -9    9.43    6.80
   1  25  -9    2.05    5.06
   1  25  10    3.81    5.55
  -1  25  10    2.42    6.29
  -1  25 -10    1.37    6.33
   1  25 -10    0.08    4.81
   1  25  11   24.04    8.23
  -1  25  11    8.38    6.85
  -1  25 -11   11.29    7.09
   1  25 -11    2.01    5.21
   1  25  12    1.63    5.39
  -1  25 -12   -0.40    6.49
   1  25 -12    1.22    4.74
   1  25  13    2.79    4.67
  -1  25  13   -0.40    4.64
  -1  25 -13   -0.01    6.29
   1  25 -13    0.05    4.11
   1  25  14    2.58    4.92
  -1  25  14   12.43    5.36
  -1  25 -14   10.58    6.95
   1  25 -14   -0.89    4.28
  -1  25  15   -0.72    4.44
   1  25 -15   -2.35    4.14
   1  25  16    8.99    4.75
  -1  25  16    5.17    5.04
  -1  25 -16    5.17    6.18
   1  25 -16   -2.14    4.32
   1  25  17    0.01    4.26
  -1  25  17    0.28    4.52
  -1  25 -17   -0.93    5.65
   1  25 -17   -0.29    3.74
   1  25  18   -2.02    4.25
  -1  25  18    0.42    5.91
  -1  25 -18    1.99    5.64
   1  25  19    0.41    3.74
  -1  25  19    2.06    5.93
  -1  25 -19   -1.81    5.43
   1  25  20    6.38    3.92
  -1  25  20    4.21    6.00
   1  25  21    0.44    3.30
  -1  25  21   -2.31    6.08
   1  25  22   13.70    5.52
   1  25  23    2.99    3.52
  -1  25  23   -2.84    4.95
   1  25  24    3.21    3.75
  -1  25  24    0.82    4.92
   1  25  25   -0.17    3.74
  -1  25  25   -2.25    5.33
   1  25  26   19.35    7.18
  -1  25  26    6.10    5.85
   1  25  27    1.86    3.93
  -1  25  27    4.15    4.93
   1  25  28   -4.35    4.36
  -1  25  28    0.92    4.32
   1  25  29   -0.97    4.26
  -1  25  29    3.02    4.18
   1  25  30    4.82    4.53
   1  25  31    0.55    4.32
  -1  25  31   -0.80    4.21
  -1  25  32    0.27    4.35
   1  25  33   -2.69    4.93
  -1  25  33    0.73    4.61
   1  25  34   -1.22    5.03
  -1  25  34    0.60    4.53
   1  25  35    3.62    5.41
  -1  25  35   -1.09    4.62
   1  26   0   -0.98    5.89
  -1  26   0    1.17    6.04
   1  26   1   -1.19    5.74
  -1  26   1    3.19    6.13
  -1  26  -1    2.31    7.03
   1  26  -1   -2.47    5.87
   1  26   2    0.37    5.97
  -1  26  -2   -2.12    6.77
   1  26   3    2.18    5.89
  -1  26   3    2.72    6.72
  -1  26  -3    3.83    7.07
   1  26  -3    0.50    4.48
   1  26   4   -2.72    5.91
  -1  26   4    1.35    6.63
  -1  26  -4   10.07    7.26
  -1  26   5    0.06    6.46
  -1  26  -5    3.93    6.99
   1  26  -5   -0.65    4.87
   1  26   6    1.96    6.21
  -1  26   6   -1.22    6.39
   1  26  -6    3.22    5.13
   1  26   7   -0.03    5.39
  -1  26   7   -3.81    6.59
   1  26  -7   -2.51    4.98
   1  26   8    9.51    5.82
  -1  26   8   -0.37    6.32
  -1  26  -8    3.11    6.49
   1  26  -8    1.78    4.78
   1  26   9    1.03    5.50
  -1  26   9    9.81    6.94
  -1  26  -9    2.97    6.34
   1  26  -9    0.31    4.63
   1  26  10   29.00    8.55
  -1  26  10   21.17    6.74
  -1  26 -10   11.41    7.27
   1  26 -10    1.25    5.10
   1  26  11    2.63    5.44
  -1  26  11   -2.17    4.88
  -1  26 -11    4.00    6.28
   1  26 -11    1.08    4.43
   1  26  12    2.24    4.66
  -1  26  12    2.05    4.84
  -1  26 -12    1.28    6.07
   1  26  13    0.62    4.68
  -1  26 -13   -0.49    6.13
   1  26 -13   -0.15    4.30
   1  26  14   -2.82    4.59
  -1  26  14   -1.58    4.67
   1  26 -14    1.53    4.13
  -1  26  15    3.10    4.80
  -1  26 -15    2.92    5.94
   1  26 -15   -0.12    3.87
   1  26  16    3.33    4.57
  -1  26  16    1.35    4.61
  -1  26 -16    2.92    5.89
   1  26 -16    1.45    3.87
   1  26  17   -1.73    4.57
  -1  26  17   -0.53    6.00
  -1  26 -17    1.73    5.60
   1  26  18    0.73    3.41
  -1  26  18    0.50    6.08
  -1  26 -18   -3.59    5.66
   1  26  19    0.14    3.30
  -1  26  19   -3.18    5.88
  -1  26 -19    1.05    5.37
   1  26  20   -0.51    3.77
  -1  26  20    2.14    5.82
   1  26  21    3.87    3.64
  -1  26  21   -1.81    5.73
   1  26  22   -1.08    4.26
  -1  26  22   -0.72    5.06
   1  26  23    0.42    3.31
  -1  26  23   -3.39    5.33
   1  26  24    3.22    3.52
  -1  26  24    0.56    4.81
  -1  26  25   -2.45    4.85
   1  26  26   -0.68    3.79
  -1  26  26    0.81    4.60
   1  26  27   -0.82    3.82
  -1  26  27    2.53    4.10
   1  26  28   -2.39    4.28
  -1  26  28    0.38    4.04
   1  26  29   -1.00    4.50
  -1  26  29    0.12    4.05
   1  26  30    0.00    4.12
   1  26  31   -0.35    4.24
  -1  26  31   -1.27    4.08
   1  26  32    0.62    4.45
  -1  26  32    1.24    4.36
   1  26  33    2.58    4.70
  -1  26  33    1.95    4.40
   1  27   0   -0.41    5.76
  -1  27   0   -2.57    7.11
   1  27   1   -1.06    5.77
  -1  27   1   -7.17    7.63
  -1  27  -1    6.05    7.76
   1  27  -1   -1.47    5.72
   1  27   2    0.93    5.73
  -1  27   2    0.82    6.54
  -1  27  -2    1.49    6.87
   1  27  -2    0.33    5.77
   1  27   3    5.27    6.48
  -1  27  -3    0.78    6.88
   1  27  -3   -2.54    6.07
   1  27   4    4.51    6.12
  -1  27   4   -4.87    6.78
  -1  27  -4    6.54    7.25
   1  27   5    0.51    5.60
  -1  27   5    2.71    6.68
  -1  27  -5    0.36    6.72
   1  27  -5   -1.60    6.28
  -1  27   6    2.11    6.39
   1  27  -6    4.13    6.20
   1  27   7    4.42    5.91
  -1  27   7   17.80    8.37
  -1  27  -7    0.69    7.24
   1  27   8    2.42    5.60
  -1  27   8    8.85    6.80
  -1  27  -8    3.95    7.18
   1  27   9   -0.75    5.42
  -1  27   9    4.36    5.01
  -1  27  -9    1.17    7.02
   1  27  -9   -6.86    5.23
   1  27  10   -0.10    4.89
  -1  27  10   -0.05    4.84
  -1  27 -10   -2.55    7.23
   1  27 -10   -0.38    4.41
   1  27  11   -3.24    4.88
  -1  27  11   -1.85    5.04
  -1  27 -11    1.45    7.24
   1  27  12    3.73    4.85
  -1  27  12    6.94    5.18
  -1  27 -12    3.53    7.23
   1  27 -12    0.87    4.24
   1  27  13    0.95    4.60
  -1  27 -13    6.03    7.24
   1  27 -13    0.46    4.12
   1  27  14    0.76    4.50
  -1  27  14    4.49    5.55
   1  27 -14    0.49    4.14
   1  27  15    2.89    4.48
  -1  27  15    1.41    4.66
   1  27 -15   -1.30    3.88
  -1  27  16    4.02    6.25
   1  27 -16   -0.18    3.76
   1  27  17    2.30    4.38
  -1  27  17    3.73    6.11
  -1  27 -17   -0.51    6.68
   1  27  18    1.15    3.58
  -1  27  18    7.24    6.77
  -1  27 -18    2.18    6.37
   1  27  19    1.31    3.45
  -1  27  19   -0.16    5.95
   1  27  20    2.78    4.11
  -1  27  20   -0.06    5.64
   1  27  21    3.06    3.74
  -1  27  21    6.73    5.89
   1  27  22    1.88    3.51
  -1  27  22    0.46    4.90
   1  27  23    1.60    3.45
   1  27  24   -0.95    3.77
  -1  27  24   -3.10    4.80
  -1  27  25   -0.65    4.80
   1  27  26   -3.24    3.96
  -1  27  26    0.05    4.60
   1  27  27   -2.01    3.93
  -1  27  27    0.90    4.14
   1  27  28    1.84    4.27
  -1  27  28   -0.05    4.00
   1  27  29   -1.74    4.36
  -1  27  29   -0.33    4.00
   1  27  30    1.13    4.18
  -1  27  30    0.97    4.08
   1  27  31    1.80    4.40
  -1  27  31   -3.53    4.14
  -1  27  32   -0.53    4.48
   1  28   0    1.77    5.89
  -1  28   0   -6.11    6.79
   1  28   1   10.89    6.25
  -1  28   1   -1.70    6.93
  -1  28  -1    1.09    6.88
   1  28  -1    9.55    6.28
   1  28   2   -1.82    5.58
  -1  28   2   -2.70    6.90
  -1  28  -2   -0.86    6.76
   1  28  -2    0.31    5.86
   1  28   3   -1.94    5.66
  -1  28   3    3.21    6.64
  -1  28  -3   -0.44    6.85
   1  28   4   -1.13    5.77
  -1  28  -4   -3.29    7.20
   1  28  -4   -4.25    6.31
   1  28   5    3.73    5.86
  -1  28   5   -1.22    6.39
   1  28  -5   -1.15    6.03
  -1  28   6   -0.21    6.40
  -1  28  -6    0.82    6.95
   1  28  -6    1.65    6.01
   1  28   7   -0.27    5.45
  -1  28   7   -0.35    4.93
  -1  28  -7    2.55    7.10
   1  28  -7   -3.12    6.12
   1  28   8   -0.63    4.93
  -1  28   8   -0.46    4.91
  -1  28  -8   -0.88    7.17
   1  28  -8    1.26    6.34
   1  28   9    1.02    4.86
  -1  28   9   -1.77    4.86
  -1  28  -9   -2.26    7.34
   1  28  -9    4.23    6.04
   1  28  10    0.15    4.68
  -1  28  10    0.59    4.90
  -1  28 -10   -0.18    7.10
   1  28  11   -3.21    4.73
  -1  28  11    1.41    4.87
  -1  28 -11   -0.82    7.01
   1  28 -11   -0.01    5.61
   1  28  12   -1.69    4.61
  -1  28  12   -0.35    4.86
  -1  28 -12   -1.12    7.20
   1  28 -12   -1.36    5.53
   1  28  13   -1.22    4.54
  -1  28  13    0.62    4.72
  -1  28 -13    1.63    6.86
   1  28  14    2.93    4.56
  -1  28 -14    1.20    6.86
   1  28 -14   -0.07    3.96
   1  28  15    3.67    4.54
  -1  28  15   -0.55    6.27
  -1  28 -15   -3.26    6.62
   1  28 -15    2.52    4.09
   1  28  16   -0.83    4.48
  -1  28  16    5.43    6.39
  -1  28 -16    3.24    6.78
  -1  28  17    0.88    6.08
  -1  28 -17   -1.81    6.15
   1  28  18    2.43    3.61
  -1  28  18    2.50    5.98
   1  28  19    0.71    3.51
  -1  28  19   -1.98    5.92
   1  28  20    0.73    3.54
  -1  28  20    0.93    5.76
   1  28  21   -0.45    3.35
  -1  28  21    0.03    5.09
   1  28  22   -0.50    3.44
  -1  28  22    1.51    4.88
   1  28  23    1.77    3.59
   1  28  24    0.52    3.78
  -1  28  24   -1.59    4.65
   1  28  25   -2.75    4.10
  -1  28  25    4.10    4.78
  -1  28  26    0.97    4.05
   1  28  27    0.42    3.92
  -1  28  27    1.87    4.03
   1  28  28   -0.46    3.94
  -1  28  28   -0.02    4.13
   1  28  29    2.29    4.04
  -1  28  29   -2.59    4.27
  -1  28  30    1.68    3.91
   1  29   0    2.18    5.73
  -1  29   0   -3.02    6.66
   1  29   1   -2.18    5.74
  -1  29   1   -2.50    6.63
  -1  29  -1   -0.02    6.69
   1  29  -1    6.60    6.04
   1  29   2   -1.91    5.66
  -1  29   2    0.81    6.54
  -1  29  -2   -2.15    6.90
   1  29   3    4.76    5.57
  -1  29   3    2.42    6.70
  -1  29  -3    0.07    6.75
   1  29  -3    1.76    5.86
   1  29   4    7.12    5.83
  -1  29   4    5.14    6.82
  -1  29  -4   -0.39    6.84
   1  29  -4    7.19    6.34
   1  29   5    2.74    5.68
  -1  29  -5   -3.87    7.20
   1  29  -5    3.13    6.35
   1  29   6    1.78    4.90
  -1  29   6   -0.41    4.86
  -1  29  -6   -0.68    7.15
   1  29  -6   -1.26    6.00
  -1  29   7   -2.55    5.19
  -1  29  -7   -1.46    7.15
   1  29  -7   -0.44    6.03
   1  29   8    4.05    5.17
  -1  29   8   11.83    5.71
  -1  29  -8    1.54    7.27
   1  29  -8    5.54    6.31
   1  29   9   -1.03    4.71
  -1  29   9    1.78    5.03
  -1  29  -9    2.40    7.44
   1  29  10   -2.10    4.75
  -1  29  10    0.42    4.80
  -1  29 -10   -0.01    7.13
   1  29 -10    0.93    5.66
   1  29  11    0.84    4.56
  -1  29  11    0.75    4.68
  -1  29 -11   -0.54    7.45
   1  29 -11   -0.56    5.44
   1  29  12    3.94    4.75
  -1  29  12    6.26    5.36
   1  29 -12    1.98    5.48
   1  29  13    3.45    4.69
  -1  29  13    0.07    6.25
  -1  29 -13   -4.47    6.96
   1  29 -13    0.33    5.11
   1  29  14   -2.42    4.58
  -1  29  14    3.13    6.46
  -1  29 -14    0.81    6.76
   1  29 -14    1.86    5.57
   1  29  15    1.07    4.51
  -1  29 -15    0.18    6.50
   1  29  16    0.58    3.54
  -1  29  16   -0.95    6.38
  -1  29 -16   -0.02    6.20
  -1  29  17   -6.96    7.42
   1  29  18   -0.76    3.54
  -1  29  18    1.80    5.88
   1  29  19    3.88    3.78
  -1  29  19    0.93    5.82
   1  29  20   -1.10    3.99
  -1  29  20    4.98    5.27
   1  29  21    0.84    3.45
  -1  29  21    3.48    5.08
   1  29  22   -1.10    3.56
  -1  29  22   -1.00    4.79
   1  29  23   -0.90    3.77
  -1  29  23    3.69    4.79
   1  29  24   -0.66    3.72
   1  29  25   -2.63    4.42
  -1  29  25    0.80    4.60
  -1  29  26    1.37    3.64
   1  29  27   -0.02    3.83
  -1  29  27   -2.79    4.02
   1  30   0    4.02    5.80
  -1  30   0   -2.95    6.45
   1  30   1    2.30    5.70
  -1  30   1   -3.40    6.60
  -1  30  -1    3.80    6.66
   1  30   2    2.19    5.68
  -1  30   2   -0.89    4.54
  -1  30  -2    2.84    6.68
   1  30  -2    2.57    5.88
   1  30   3   -0.01    5.93
  -1  30   3    2.09    5.62
  -1  30  -3   -1.92    6.76
   1  30  -3    2.27    5.92
   1  30   4   -2.34    5.93
  -1  30   4   -1.60    5.02
   1  30  -4   -1.05    5.74
   1  30   5    6.65    6.43
  -1  30  -5   -5.16    7.00
   1  30  -5    1.66    5.93
   1  30   6   -2.47    4.89
  -1  30   6    1.95    4.94
  -1  30  -6   -0.63    6.80
   1  30  -6   -3.27    5.95
   1  30   7    2.59    4.82
  -1  30   7    3.88    5.18
  -1  30  -7    1.65    6.99
   1  30  -7    6.86    6.31
  -1  30   8   -1.11    5.00
  -1  30  -8   -0.71    6.97
   1  30  -8   -2.15    6.04
   1  30   9   -0.26    4.64
  -1  30   9   -0.70    4.80
  -1  30  -9   -2.04    6.89
   1  30  -9   -0.17    5.76
   1  30  10    0.46    4.62
  -1  30  10    1.72    4.76
  -1  30 -10    0.73    7.05
   1  30 -10    1.71    5.47
   1  30  11   -0.42    4.51
  -1  30  11    0.90    4.61
   1  30 -11   -4.65    5.87
   1  30  12   -0.64    4.35
  -1  30  12   -2.87    6.35
  -1  30 -12    0.48    6.98
   1  30 -12   -4.22    5.66
   1  30  13   -2.28    4.49
  -1  30  13   -2.40    6.59
  -1  30 -13   -2.71    6.67
   1  30 -13   -1.20    5.41
   1  30  14    0.42    4.35
  -1  30  14   -2.08    6.33
  -1  30 -14    5.80    6.49
   1  30  15   -3.19    4.45
  -1  30 -15   -0.01    6.04
   1  30  16   -0.73    3.67
  -1  30  16   -2.42    6.06
   1  30  17    0.40    3.42
  -1  30  17    0.24    5.81
  -1  30  18    1.74    5.81
   1  30  19    0.00    3.43
  -1  30  19   -0.28    5.04
   1  30  20    2.00    3.51
  -1  30  20   -2.26    5.04
   1  30  21   -0.07    3.45
  -1  30  21    0.82    4.77
   1  30  22    1.57    3.89
  -1  30  22    1.56    4.78
   1  30  23    3.69    3.95
  -1  30  23    0.78    4.65
   1  30  24   -2.65    4.59
   1  30  25    0.00    3.79
  -1  30  25    2.16    3.93
  -1  31   0    1.27    4.68
   1  31   1    0.66    6.08
  -1  31   1    0.55    4.96
  -1  31  -1    1.78    4.76
   1  31  -1    3.94    6.20
   1  31   2    5.59    6.13
  -1  31   2    3.02    4.67
  -1  31  -2    1.34    4.88
   1  31  -2   -0.32    6.16
   1  31   3   -0.96    5.85
  -1  31   3    1.59    4.52
   1  31  -3    4.38    6.33
   1  31   4   -2.82    5.91
  -1  31   4    0.87    5.55
  -1  31  -4    2.24    6.67
   1  31  -4   -0.31    6.21
   1  31   5    0.90    5.79
  -1  31   5    5.47    5.50
  -1  31  -5    4.83    7.00
   1  31  -5    2.49    6.15
   1  31   6    4.10    5.23
  -1  31  -6    8.93    7.27
   1  31  -6    2.78    6.44
   1  31   7   -4.73    5.97
  -1  31   7    2.50    4.95
  -1  31  -7   -0.80    6.90
   1  31  -7    0.21    6.26
   1  31   8   -0.28    4.58
  -1  31   8    2.74    4.88
  -1  31  -8   -5.31    7.84
   1  31  -8    2.42    6.31
  -1  31   9    0.01    4.59
  -1  31  -9   -1.02    6.93
   1  31  -9   -1.91    5.98
   1  31  10   -2.10    4.74
  -1  31  10   -0.90    6.20
   1  31 -10    3.28    5.97
   1  31  11    4.57    4.68
  -1  31  11    4.57    6.35
  -1  31 -11    2.28    6.86
   1  31 -11   -2.02    5.65
   1  31  12    2.21    4.49
  -1  31  12   -0.88    6.36
  -1  31 -12   -0.30    4.84
   1  31 -12    0.93    5.32
   1  31  13    5.52    4.83
  -1  31  13    2.50    5.99
  -1  31 -13   -1.72    4.76
   1  31  14    3.48    3.95
  -1  31  14    3.90    6.15
  -1  31 -14    1.26    4.86
   1  31  15    1.48    3.65
  -1  31  15    5.08    6.20
   1  31  16   -2.26    3.59
   1  31  17   -0.77    3.48
  -1  31  17    4.17    5.90
  -1  31  18   -0.04    5.02
   1  31  19   -0.92    3.48
  -1  31  19   -1.46    5.02
   1  31  20    1.58    3.52
  -1  31  20    0.23    4.97
   1  31  21   -0.11    3.38
  -1  31  21    1.54    4.74
   1  31  22   -0.14    3.73
  -1  31  22    2.54    4.72
   1  32   0    0.52    5.90
  -1  32   0    0.09    4.52
  -1  32   1    2.11    5.24
  -1  32  -1    0.56    4.63
   1  32  -1   -0.63    5.79
   1  32   2   -2.24    5.81
  -1  32   2    1.22    4.49
   1  32  -2   -0.65    6.06
   1  32   3   -1.63    5.73
  -1  32   3    1.06    4.51
  -1  32  -3   -0.90    4.80
   1  32  -3   -0.26    6.05
   1  32   4   -1.95    5.64
  -1  32   4   -0.13    4.30
  -1  32  -4    1.93    4.81
   1  32  -4   -2.04    6.19
   1  32   5    4.05    5.62
  -1  32   5    1.02    5.02
  -1  32  -5   -0.34    4.86
   1  32  -5   -1.63    6.13
   1  32   6    1.16    5.50
  -1  32   6    0.51    4.82
  -1  32  -6    0.17    4.88
   1  32  -6   -0.12    6.23
   1  32   7    2.83    4.75
  -1  32  -7   -1.54    5.57
   1  32  -7    3.97    6.36
   1  32   8    1.99    4.59
  -1  32   8    2.70    6.64
  -1  32  -8   -2.57    4.93
   1  32  -8   -2.64    6.08
   1  32   9    0.70    4.54
  -1  32   9    3.13    6.36
   1  32  -9    1.99    6.10
  -1  32  10   -2.43    6.37
  -1  32 -10    1.26    5.05
   1  32 -10    6.61    5.99
   1  32  11    1.63    4.42
  -1  32  11    0.62    5.99
  -1  32 -11    3.00    5.14
   1  32 -11   -1.06    5.50
   1  32  12   -0.46    3.62
  -1  32  12    5.34    6.37
  -1  32 -12    0.11    4.83
   1  32  13    2.63    3.74
  -1  32  13    6.59    6.44
  -1  32 -13   -1.73    4.89
   1  32  14    2.19    3.59
  -1  32  14    0.58    6.00
   1  32  15    1.53    3.53
  -1  32  15    0.40    5.73
   1  32  16   -1.56    3.53
   1  32  17    0.95    3.48
  -1  32  17    0.91    5.09
   1  32  18    0.32    3.40
  -1  32  18    2.67    5.33
  -1  32  19   -0.95    4.79
   1  33   0    1.93    5.78
  -1  33   0    3.65    4.78
   1  33   1   -2.19    5.92
  -1  33   1   -0.38    4.54
   1  33  -1    3.24    5.88
  -1  33   2   -1.64    4.59
  -1  33  -2   -0.43    4.64
   1  33  -2   -5.47    6.10
   1  33   3    6.90    5.87
  -1  33   3    0.71    4.49
  -1  33  -3   -0.41    4.63
   1  33  -3   -0.94    5.94
   1  33   4   -1.26    5.48
  -1  33   4    0.51    4.26
  -1  33  -4    0.27    4.67
   1  33  -4    0.35    6.09
   1  33   5   -5.16    5.70
  -1  33   5    3.96    5.04
  -1  33  -5    0.43    4.78
   1  33  -5   -1.93    6.01
   1  33   6    1.35    5.34
  -1  33   6    3.27    6.43
  -1  33  -6   -0.67    4.99
   1  33  -6   -1.87    6.27
   1  33   7   -2.14    5.32
  -1  33   7    2.67    6.45
  -1  33  -7   -2.15    4.84
   1  33  -7    0.00    5.92
   1  33   8    1.02    4.66
   1  33  -8    1.21    6.08
   1  33   9    1.66    4.45
  -1  33   9    0.86    6.22
  -1  33  -9    2.09    4.98
   1  33  -9   -3.09    6.05
   1  33  10    0.29    3.60
  -1  33  10    0.80    6.03
  -1  33 -10    1.29    4.97
   1  33 -10   -1.98    5.59
   1  33  11   -0.49    3.54
  -1  33  11    1.47    6.03
  -1  33 -11   -0.54    4.88
   1  33  12    0.17    3.47
  -1  33  12   -4.40    6.13
  -1  33 -12    1.30    4.79
   1  33  13    0.56    3.51
  -1  33  13   -4.09    6.04
   1  33  14    1.06    3.54
  -1  33  14    0.18    5.82
   1  33  15    0.44    3.46
  -1  33  15    0.97    5.17
   1  33  16    0.17    3.45
  -1  33  16    1.98    4.99
   1  34   0    0.73    5.65
   1  34   1    4.53    5.83
  -1  34   1   -0.57    4.49
  -1  34  -1    0.01    4.49
   1  34  -1    1.71    5.81
   1  34   2   -2.78    5.52
  -1  34   2   -1.67    6.19
  -1  34  -2   -0.07    4.67
   1  34  -2    1.06    5.73
  -1  34   3   -3.12    6.26
  -1  34  -3   -2.16    4.71
   1  34  -3   -3.08    5.87
   1  34   4    4.86    5.78
  -1  34   4   -0.36    5.96
  -1  34  -4    0.98    4.78
   1  34  -4   -0.56    5.71
   1  34   5   -5.45    5.72
  -1  34   5    2.28    6.13
  -1  34  -5    0.01    4.68
   1  34  -5   -3.71    6.04
   1  34   6   -1.93    5.34
  -1  34   6   -0.09    6.07
  -1  34  -6    0.91    4.82
   1  34  -6   -1.19    5.78
   1  34   7    1.25    5.19
  -1  34   7    4.98    6.31
   1  34  -7   -0.53    5.87
   1  34   8    1.26    4.04
  -1  34   8   -6.06    6.87
  -1  34  -8    0.13    4.68
   1  34  -8    2.90    5.96
   1  34   9   -2.05    3.68
  -1  34  -9    2.89    5.36
   1  34  -9    3.83    6.03
   1  34  10   -1.43    3.61
  -1  34  10   -1.15    5.94
  -1  34 -10    1.02    5.09
  -1  34  11   -2.07    5.79
  -1  34 -11   -0.13    4.87
   1  34  12    0.42    3.53
  -1  34  12   -2.29    5.94
   1  34  13    0.64    3.48
   1  35   0    0.01    5.53
  -1  35   0   -3.96    6.37
   1  35   1   -0.80    5.45
  -1  35  -1   -0.67    6.39
   1  35  -1   -1.51    5.59
   1  35   2   -0.41    5.56
  -1  35   2    0.91    6.08
  -1  35  -2    1.19    6.47
   1  35  -2   -2.50    5.69
   1  35   3    1.48    5.40
  -1  35   3    1.40    6.09
  -1  35  -3    1.69    6.56
  -1  35   4   -0.35    5.85
  -1  35  -4   -0.96    6.52
   1  35  -4    0.67    5.67
   1  35   5    2.08    4.32
  -1  35   5    1.49    5.96
  -1  35  -5   -0.31    6.57
   1  35  -5   -0.72    5.72
   1  35   6   -1.39    4.10
  -1  35   6    0.68    5.82
   1  35  -6   -1.38    5.74
   1  35   7    5.28    4.45
  -1  35   7    0.77    6.02
  -1  35  -7   -2.31    6.68
   1  35   8    2.04    4.03
  -1  35  -8   -0.94    6.62
   1  35  -8   -3.17    4.80
  -1  35  -9    7.90    7.18
  -1  35 -10    4.18    6.91
   1  36   0    2.03    4.48
  -1  36   0   -0.68    6.08
   1  36   1   -0.74    4.29
  -1  36  -1   -3.22    6.14
   1  36  -1   -0.41    4.58
   1  36   2   -0.08    4.12
  -1  36  -2    3.74    6.24
  -1  36  -3    1.34    6.13
   1  36  -3   -1.22    4.48
  -1  36  -4    3.02    6.35
   1  36  -4    0.49    4.50
  -1  36  -5    2.67    6.36
   1  36  -5   -0.87    4.54
  -1  36  -6    0.54    6.32
   1  36  -6    0.73    4.45
  -1  36  -7    3.21    6.46
   1  36  -7    1.21    4.49
  -1  36  -8   -1.58    6.48
  -1  36  -9   -5.40    6.79
   2   0   0 1827.90  386.03
   2   0  -1   -6.00    7.31
   2   0   2 1187.49  304.09
   2   0  -2 1841.53  305.02
  -2   0   2 1549.51  304.19
   2   0   3    0.12    5.18
   2   0  -3    1.09    5.62
  -2   0   3    3.06    4.44
   2   0   4   11.18    8.24
   2   0  -4   17.02    8.41
  -2   0   4   28.28    8.81
   2   0   5   -1.62    5.47
   2   0   6   90.68   26.79
  -2   0   6  141.58   26.54
   2   0   7   -1.54    6.06
  -2   0   7   -1.03    3.21
  -2   0   7    2.47    4.79
   2   0   8    8.15    5.51
  -2   0   8    9.25    4.31
  -2   0   8    3.77    5.13
   2   0   9   -3.28    5.18
  -2   0   9    0.43    3.44
  -2   0   9    2.39    5.07
   2   0  10  113.60   19.44
  -2   0  10   55.73   18.20
   2   0  11   -2.14    5.32
  -2   0  11   -0.87    2.27
  -2   0  12    4.11    2.34
  -2   0  13    0.74    1.90
   2   0  14  230.88   38.08
  -2   0  14  155.95   36.50
   2   0  15   -9.03    7.07
  -2   0  15    0.14    2.54
   2   0  16   49.45   12.80
  -2   0  16   33.16    9.05
   2   0  17   -0.72    5.88
  -2   0  17    0.00    2.09
  -2   0  18   57.59   12.81
   2   0  19    0.39    6.19
  -2   0  19   -1.13    2.13
   2   0  20    2.24    5.77
  -2   0  20    0.19    1.77
   2   0  21   -6.13    6.14
  -2   0  21   -0.35    1.70
  -2   0  22   37.64    9.64
   2   0  23   -0.64    6.66
   2   0  24    6.51    6.99
  -2   0  24    3.15    3.40
   2   0  25    3.04    7.01
  -2   0  25   -3.18    3.98
   2   0  26   15.23    7.32
  -2   0  26    5.01    4.56
   2   0  27   -9.28    8.89
  -2   0  27   -0.02    4.75
   2   0  28    5.91    8.90
  -2   0  28   -0.85    4.80
   2   0  29    4.19    7.62
   2   0  31    8.29    9.43
   2   0  32    0.95    8.18
   2   0  33    1.92    8.38
   2   0  34    9.01    9.40
   2   1   0   92.03   24.23
   2  -1   0  136.33   25.82
   2   1   1  447.77  102.92
   2  -1  -1  614.42  103.99
   2   1  -1  472.84  102.90
   2  -1  -2  280.30   48.89
   2  -1   2  195.98   48.16
  -2  -1   2  204.20   47.08
   2   1  -2  235.47   47.53
   2   1   3  381.87   98.82
   2  -1  -3  722.69  103.27
   2  -1   3  449.65   99.18
  -2  -1   3  456.92   98.56
   2   1  -3  571.12   99.02
   2   1   4 2391.71  597.50
   2  -1   4 2795.07  597.80
  -2  -1   4 2953.38  597.74
   2   1  -4 4171.12  599.73
   2   1   5    7.73    5.52
   2  -1   5   15.09    8.08
   2   1  -5   23.70    9.51
   2   1   6  133.71   34.46
  -2   1   6  119.30   33.95
   2  -1   6  124.59   34.39
  -2  -1   6  187.28   33.60
   2   1  -6  227.93   35.35
   2   1   7   51.22   16.25
   2  -1   7   55.93   16.36
  -2  -1   7   69.72   14.89
   2   1   8  470.21   81.34
  -2   1   8  295.86   80.68
   2  -1   8  489.54   81.37
  -2  -1   8  230.46   80.57
  -2  -1   8  688.03   81.26
   2   1   9  756.34  131.77
  -2   1   9  546.56  131.18
   2  -1   9  752.68  131.71
  -2  -1   9  462.92  130.91
  -2  -1   9  968.83  131.73
   2   1  10   61.43   15.86
  -2   1  10   41.39   14.30
   2  -1  10   77.49   16.32
  -2  -1  10   42.54   14.21
  -2  -1  10   94.00   15.16
   2   1  11   10.49    5.92
  -2   1  11   11.88    5.22
  -2  -1  11   16.57    6.04
  -2  -1  11    6.54    6.45
  -2   1  12  440.53   96.65
   2  -1  12  596.21   97.62
  -2  -1  12  419.11   96.40
  -2  -1  12  522.07   97.53
  -2   1  13  446.32  108.46
   2  -1  13  727.78  109.69
  -2  -1  13  514.26  108.34
   2   1  14  110.67   17.56
  -2   1  14   64.38   15.12
  -2  -1  14   59.85   14.49
   2   1  15   54.48   13.09
  -2   1  15   36.48   10.65
   2  -1  15   38.50   12.85
   2   1  16   71.78   15.19
   2  -1  16   64.59   14.95
  -2  -1  16   46.33   10.98
   2   1  17  103.89   16.92
  -2   1  17   60.77   13.23
   2  -1  17   61.28   15.65
  -2  -1  17   50.62   12.21
   2   1  18   13.76    6.98
  -2   1  18   12.45    3.98
   2  -1  18   14.39    6.41
  -2  -1  18    7.98    3.83
   2   1  19    6.98    7.19
  -2   1  19    2.68    2.85
   2  -1  19    2.04    5.57
  -2  -1  19   -0.16    2.16
   2   1  20   27.77    9.24
  -2   1  20   15.39    5.22
   2  -1  20   15.94    7.07
  -2  -1  20   12.82    5.36
   2   1  21   23.53    8.61
  -2   1  21   16.98    5.09
  -2  -1  21    9.56    5.17
   2   1  22  402.57   70.34
  -2   1  22  305.06   68.25
   2  -1  22  331.40   69.87
   2   1  23   72.50   14.86
  -2   1  23   34.13    8.63
   2  -1  23   46.15   13.54
  -2  -1  23   20.19    9.43
   2   1  24  107.12   17.61
   2  -1  24   89.11   17.43
  -2  -1  24   26.73   12.23
   2   1  25   11.84    8.68
  -2   1  25    2.62    2.73
   2  -1  25   10.58    7.07
  -2  -1  25    0.08    3.56
   2   1  26   31.81   10.23
  -2   1  26   15.11    5.85
   2  -1  26   26.49    9.77
  -2  -1  26    7.59    6.21
   2   1  27  112.89   17.58
  -2   1  27   52.01   11.49
   2  -1  27   59.44   16.20
  -2  -1  27   15.85    9.85
   2   1  28   96.07   20.70
  -2   1  28   50.28   16.61
   2  -1  28   77.67   20.70
   2   1  29   -0.24    7.89
  -2   1  29    0.37    5.26
   2  -1  30    1.62    7.96
   2   1  31   20.43   10.42
   2  -1  31   10.52   10.14
   2   1  32   32.65   14.99
   2  -1  32   50.64   17.12
   2   1  33   -3.55    8.40
   2  -1  33   -1.70    9.51
   2   1  34    1.39    8.42
   2  -1  34   -8.36    9.96
   2   1  35    5.27    9.03
   2   2   0 2124.46  448.52
   2   2   1  629.30  144.12
   2  -2  -1 1038.13  149.53
   2  -2   1  945.83  145.77
   2   2  -1  629.00  144.03
   2   2   2  892.81  214.78
   2  -2   2 1382.54  216.20
  -2  -2   2  972.57  214.55
   2   2  -2 1074.59  214.74
   2  -2   3 1058.71  182.46
  -2  -2   3  765.52  181.29
   2   2  -3  902.19  181.53
   2   2   4  521.10  135.64
   2  -2   4  689.56  136.31
   2   2  -4  745.12  135.63
   2   2   5  394.92   88.25
  -2   2   5  298.91   88.15
   2  -2   5  436.45   88.80
  -2  -2   5  418.94   87.82
   2   2  -5  551.76   88.27
   2   2   6  624.59  135.15
  -2   2   6  369.34  134.89
   2  -2   6  799.61  135.86
  -2  -2   6  696.36  134.81
   2   2  -6 1173.98  135.92
   2   2   7  162.99   36.55
  -2   2   7  111.99   36.40
   2  -2   7  164.58   37.30
  -2  -2   7  193.12   35.59
   2   2   8  184.36   43.18
   2  -2   8  182.72   43.57
  -2  -2   8  208.23   42.27
   2   2   9   51.06   12.13
  -2   2   9   20.78   10.43
   2  -2   9   61.50   13.80
  -2  -2   9   27.08   10.38
  -2  -2   9   52.74    9.89
   2   2  10  483.39   83.11
  -2   2  10  303.18   82.58
   2  -2  10  482.02   83.41
  -2  -2  10  317.74   82.23
  -2  -2  10  487.79   82.37
  -2   2  11   42.29   10.60
  -2  -2  11   36.99    8.75
  -2  -2  11   29.98    9.01
   2   2  12   -4.20    4.93
  -2   2  12   -1.38    3.20
   2  -2  12   -1.09    5.15
  -2  -2  12    0.89    1.79
  -2  -2  12   -0.40    2.35
  -2   2  13    6.10    3.36
   2  -2  13   11.85    5.65
  -2  -2  13    5.02    2.60
   2   2  14  276.97   39.50
  -2   2  14  193.42   38.43
  -2  -2  14  146.46   37.83
   2   2  15    3.29    4.97
  -2   2  15    0.68    3.44
   2  -2  15    2.94    4.95
  -2  -2  15    3.26    2.00
   2   2  16   -2.97    6.01
  -2   2  16    0.16    3.26
   2  -2  16    3.99    6.02
  -2  -2  16   -0.76    1.73
  -2  -2  16    0.02    1.81
   2   2  17    3.45    5.36
   2  -2  17    8.25    5.30
  -2  -2  17    0.00    1.01
  -2  -2  17    0.01    2.14
   2   2  18  152.90   25.14
  -2   2  18   86.09   22.83
   2  -2  18  117.40   25.22
   2   2  19    0.56    5.74
  -2   2  19    3.02    2.39
   2  -2  19   -0.12    5.29
  -2  -2  19   -0.14    1.40
  -2  -2  19    0.00    2.17
   2   2  20    3.22    6.34
  -2   2  20    3.69    2.92
   2  -2  20    6.67    5.91
  -2  -2  20   -1.31    2.30
   2   2  21   46.49   14.53
  -2   2  21   43.03   10.70
   2   2  22  183.53   33.92
  -2   2  22  141.75   30.63
   2  -2  22  111.58   33.17
  -2   2  23   19.16    6.45
   2  -2  23   28.04   11.04
   2   2  24   26.27    9.92
  -2   2  24   19.53    6.60
   2  -2  24   22.22   10.74
   2   2  25   25.45    9.83
   2  -2  25   18.42    9.39
   2   2  26   25.03   10.94
   2  -2  26    1.97    9.27
   2   2  27    3.19    8.34
  -2   2  27    0.50    3.94
   2  -2  27    0.87    7.79
   2   2  28    8.60    9.01
  -2   2  28    3.52    5.06
   2  -2  28   16.70   10.86
   2   2  29   14.26    9.35
  -2   2  29    2.44    4.76
   2  -2  29   19.15   12.04
   2   2  30    3.95    8.97
  -2   2  30    1.61    5.17
   2  -2  30   16.58   11.01
   2  -2  31   11.16   11.04
   2   2  32    4.11    8.56
   2  -2  32  -13.40   11.18
   2   2  33   -0.62    8.72
   2  -2  33   -2.96   10.49
   2   2  34   21.57   12.63
   2   2  35    6.11    8.88
   2   2  36    5.29    9.24
   2   3   0  948.77  200.46
   2   3   1   93.70   23.61
   2  -3   1  197.81   29.02
   2   3  -1  103.03   23.73
   2   3   2   17.98    8.07
   2  -3   2   40.32   14.49
   2   3  -2   20.70    8.13
  -2   3   3 2234.54  670.71
   2  -3   3 5122.95  677.61
   2   3  -3 3431.43  669.77
   2   3   4 2579.38  557.67
  -2   3   4 1939.39  557.91
   2  -3   4 4163.78  562.70
  -2  -3   4 2855.18  557.52
   2   3  -4 2845.80  557.89
   2   3   5  656.11  126.09
  -2   3   5  496.24  126.23
   2  -3   5  701.37  127.15
  -2  -3   5  555.25  125.56
   2   3  -5  654.14  125.87
   2   3   6   -2.08    4.64
  -2   3   6    0.15    3.25
   2  -3   6   11.24    9.81
  -2  -3   6    0.13    1.94
   2   3  -6    3.48    3.59
   2   3   7  216.76   42.17
  -2   3   7  196.12   42.61
   2  -3   7  218.58   43.48
  -2  -3   7  185.63   41.27
   2   3   8  980.23  214.25
   2  -3   8 1011.62  214.88
  -2  -3   8  954.90  213.73
   2   3  -8 1419.60  214.96
   2   3   9  415.46   78.59
  -2   3   9  285.79   78.46
   2  -3   9  390.03   79.44
  -2  -3   9  376.67   77.76
  -2   3  10  294.53   71.49
  -2  -3  10  275.24   70.84
  -2  -3  10  372.40   70.66
   2   3  11  238.36   33.79
  -2   3  11  192.90   33.55
   2  -3  11  242.16   35.11
  -2  -3  11  142.90   32.04
   2   3  12  428.23   80.03
  -2   3  12  299.35   79.74
   2  -3  12  463.59   80.82
   2   3  13  116.18   22.29
  -2   3  13   69.08   21.79
   2  -3  13  128.37   24.29
  -2   3  14  450.70   95.83
   2   3  15    6.56    4.49
  -2   3  15    6.02    5.46
   2  -3  15   11.02    7.09
   2   3  16   18.67    7.10
  -2   3  16    7.74    5.65
   2  -3  16   11.13    6.59
   2   3  17    0.86    4.60
  -2   3  17   -2.50    3.53
   2  -3  17    4.76    6.02
   2   3  18  516.80   94.14
   2  -3  18  364.68   94.13
   2   3  19   -0.28    5.39
  -2   3  19   -4.22    4.09
   2  -3  19   -1.70    6.15
   2   3  20   77.01   20.19
   2   3  21   28.90   10.38
  -2   3  21   20.28    7.30
   2  -3  21   19.18    8.60
   2   3  22  169.37   32.87
  -2   3  22  139.89   30.46
   2  -3  22  108.51   33.40
   2   3  23  112.60   25.39
  -2   3  23  107.05   22.40
   2  -3  23   64.44   25.69
  -2   3  24    4.85    2.47
   2  -3  24    0.28    7.60
   2   3  25   -3.33    7.74
  -2   3  25    0.58    2.49
   2  -3  25    8.32    9.76
   2   3  26  110.63   21.09
   2  -3  26   41.92   18.84
   2   3  27   64.35   17.90
  -2   3  27   51.64   13.01
   2  -3  27   37.90   16.85
   2   3  28    2.33    8.71
  -2   3  28    3.14    4.30
   2   3  29    8.78   10.30
  -2   3  29   -1.11    4.17
   2  -3  29   -2.92    9.37
   2   3  30   -1.19    9.63
  -2   3  30    4.30    5.21
   2  -3  30    2.15   10.09
   2   3  31   -0.01    9.44
  -2   3  31    4.86    5.78
   2  -3  31    8.14   10.44
   2   3  32    1.35    9.54
   2  -3  32    2.20   10.19
   2   3  33    2.27    8.79
   2  -3  33    8.76   12.31
   2   3  34   -4.00    9.08
   2   3  35    2.25    9.19
   2   3  36   -1.29    8.73
   2   4   0 5802.29 1223.58
   2   4   1 1019.98  212.38
  -2   4   1  814.17  213.84
   2   4  -1 1042.68  212.38
   2   4   2   90.27   20.54
  -2   4   2   73.32   22.87
   2   4  -2   97.94   20.40
   2   4   3  227.37   50.77
  -2   4   3  224.54   51.74
   2   4  -3  249.54   50.59
  -2   4   4  777.63  185.06
   2  -4   4 1539.18  192.38
  -2  -4   4  824.92  184.30
   2   4  -4  995.58  184.64
   2   4   5   14.46    6.13
  -2   4   5   33.30   11.43
   2  -4   5   13.72    8.73
  -2  -4   5   21.49    4.92
   2   4  -5   14.48    6.77
   2   4   6   29.17   10.74
  -2   4   6   37.62   13.12
   2  -4   6   33.44   14.64
  -2  -4   6   40.99    8.70
   2   4   7   19.44    7.45
  -2   4   7   22.39    9.21
   2  -4   7   23.02   11.59
  -2  -4   7   18.93    5.16
   2   4  -7   24.86    7.33
  -2   4   8   72.16   18.62
   2  -4   8  137.47   21.76
  -2  -4   8   51.34   15.37
   2   4  -8  138.75   16.27
   2   4   9  390.20   93.19
   2  -4   9  439.17   94.38
  -2  -4   9  415.63   92.71
   2   4  -9  570.17   93.20
   2   4  10    7.37    4.54
  -2   4  10    8.25    5.41
  -2  -4  10   18.29    3.92
   2   4  11   61.18   13.71
  -2   4  11   46.17   14.31
   2  -4  11   51.07   17.00
   2   4  12  124.77   24.94
  -2   4  12   92.55   25.31
   2  -4  12  111.98   27.20
   2   4  13  379.10   74.39
  -2   4  13  310.88   74.38
   2  -4  13  362.69   75.36
   2   4  14    0.30    3.38
  -2   4  14   -0.55    3.16
  -2   4  15   41.51   11.21
   2  -4  15   26.84   12.56
   2   4  16   78.21   17.79
   2  -4  16   62.31   19.99
   2   4  17    4.98    3.89
  -2   4  17   -0.55    4.02
   2  -4  17    9.12    8.47
   2   4  18   52.53   12.30
  -2   4  18   29.89   11.29
   2  -4  18   43.68   14.07
   2   4  19   10.64    6.17
   2   4  20  376.38   74.11
  -2   4  20  335.40   73.37
   2  -4  20  317.88   74.98
   2   4  21   63.95   14.96
  -2   4  21   49.93   12.56
   2  -4  21   34.32   14.02
   2   4  22  130.10   24.73
  -2   4  22   94.96   22.47
   2  -4  22   74.99   26.17
   2   4  23  274.10   53.44
  -2   4  23  246.84   51.90
   2  -4  23  186.74   54.05
  -2   4  24    0.33    2.57
   2  -4  24    1.92    7.94
   2   4  25   21.60    8.92
  -2   4  25   15.03    5.86
   2  -4  25   13.97   10.87
   2   4  26   -6.47    8.67
  -2   4  26    0.68    2.93
   2  -4  26    0.68    8.76
   2   4  27    2.94    8.17
  -2   4  27    2.80    3.17
   2   4  28   11.45    9.04
  -2   4  28    4.95    3.51
   2  -4  28    2.55    9.74
   2   4  29    5.70    9.01
  -2   4  29    0.24    3.43
   2  -4  29   -0.45    9.60
   2   4  30   -7.16    9.77
  -2   4  30    2.02    4.36
   2  -4  30   -0.40   10.46
   2   4  31    3.43    9.50
  -2   4  31    0.65    4.72
   2  -4  31    8.68   10.67
   2  -4  32   19.01   12.12
   2   4  33   -4.42   10.46
   2   4  34    0.75   10.76
   2   4  35   -1.38    9.72
   2   4  36    0.53    9.52
   2   4  37   -2.90    9.67
   2   5   0   55.49    9.42
  -2   5   0   18.00    9.29
   2   5   1  465.61   99.18
  -2   5   1  535.46  100.47
   2   5  -1  455.43   99.13
   2   5   2 1521.76  324.81
  -2   5   2 1466.82  325.67
   2   5  -2 1588.72  324.82
   2   5   3  944.98  195.43
  -2   5   3  864.49  196.10
   2   5  -3  933.46  195.34
  -2   5   4  884.47  184.37
   2   5  -4  863.15  183.58
   2   5   5  649.35  146.20
  -2   5   5  622.45  146.86
  -2  -5   5  693.70  146.04
   2   5  -5  773.38  146.20
   2   5   6   99.79   22.08
  -2   5   6   99.30   24.17
   2  -5   6  150.36   27.06
  -2  -5   6   94.52   21.26
  -2   5   7    3.23    4.60
   2  -5   7    9.82    8.63
  -2  -5   7    0.99    1.98
   2   5  -7   -0.27    2.46
   2   5   8    3.58    3.44
  -2   5   8    3.61    3.77
   2  -5   8   11.77   10.98
  -2  -5   8   -0.24    1.86
   2   5  -8    2.75    2.95
   2   5   9 1614.40  337.02
  -2   5   9 1270.81  337.15
  -2  -5   9 1709.14  337.05
   2   5  -9 1837.06  337.08
   2   5  10  129.93   34.11
   2  -5  10  141.66   37.03
  -2  -5  10  151.47   33.49
   2   5 -10  181.30   33.61
   2   5  11   14.75    6.23
  -2   5  11   18.70    7.75
   2  -5  11   27.75   12.41
   2   5  12  138.54   30.10
   2  -5  12  130.24   33.07
   2   5  13  112.10   25.11
  -2   5  13  113.08   25.92
   2   5  14   68.51   16.14
  -2   5  14   63.79   16.98
  -2   5  15   67.83   17.66
   2  -5  15   77.67   20.54
   2   5  16   55.15   12.53
  -2   5  16   51.68   13.40
   2  -5  16   29.28   12.82
   2   5  17   77.94   18.05
  -2   5  17   82.79   18.72
   2  -5  17   55.49   20.97
   2   5  18   -1.10    3.73
  -2   5  18    1.48    4.24
   2  -5  18   -3.07    7.46
   2   5  19   25.94    9.00
   2   5  20   36.17   10.68
  -2   5  20   25.76    9.40
   2  -5  20   35.59   12.62
   2   5  21   95.93   22.43
  -2   5  21  101.95   21.40
   2  -5  21   61.58   24.19
   2   5  22   21.08    8.53
  -2   5  22   21.54    7.33
   2  -5  22    9.45    9.29
   2   5  23   13.69    6.16
  -2   5  23    6.21    4.22
   2  -5  23   10.41    9.06
   2   5  24   15.85    7.51
  -2   5  24   18.85    6.47
   2  -5  24    5.44    9.51
  -2   5  25   -1.22    2.56
   2  -5  25    0.24    9.67
   2   5  26   69.79   18.61
  -2   5  26   71.54   14.66
   2  -5  26   27.84   16.80
   2   5  27   23.99    9.26
   2  -5  27    7.16   10.52
   2   5  28    0.95    7.98
  -2   5  28   -0.06    3.41
   2  -5  28    0.49   10.07
   2   5  29   -7.20    9.43
  -2   5  29    0.55    3.26
   2  -5  29   -6.08   12.10
   2   5  30   20.42   11.14
  -2   5  30   11.38    5.20
   2  -5  30   18.20   13.75
   2   5  31    2.05    9.44
  -2   5  31    1.49    4.28
   2  -5  31    3.13   11.05
   2   5  32    4.14    9.67
  -2   5  32    4.35    5.06
   2   5  33   -2.33   10.30
   2   5  34    1.86   10.15
   2   5  35   -5.54   11.02
   2   5  36   -3.95   10.58
   2   5  37   -2.65    9.82
   2   6   0 2340.31  493.53
   2   6   1    5.69    2.98
  -2   6   1    1.98    4.48
   2   6  -1    4.61    2.24
   2   6   2    7.62    3.14
  -2   6   2    1.51    4.49
  -2   6  -2    5.36    5.10
   2   6  -2    8.29    3.50
   2   6   3  133.20   33.43
  -2   6   3  167.36   35.66
  -2   6  -3  150.54   35.62
   2   6  -3  173.22   33.31
   2   6   4  114.85   26.17
  -2   6   4  131.30   28.79
   2   6  -4  122.03   25.88
  -2   6   5   15.76    7.99
   2   6   6    0.76    2.26
  -2   6   6    0.91    4.07
   2   6  -6    1.01    1.65
   2   6   7   27.30    9.46
  -2  -6   7   41.98    9.07
   2   6  -7   34.44    8.53
   2   6   8  225.95   49.24
  -2  -6   8  242.84   49.07
   2   6  -8  224.17   48.89
   2   6   9   57.25   14.12
  -2   6   9   56.34   16.33
  -2  -6   9   58.56   13.80
   2   6  -9   62.94   13.44
   2   6  10  191.04   40.02
   2  -6  10  168.21   43.31
   2   6 -10  184.51   39.55
   2   6  11    4.53    2.53
  -2   6  11    6.71    5.57
   2  -6  11    9.26    8.61
  -2  -6  11    3.01    2.12
   2   6 -11    0.10    2.20
   2   6  12  375.97   82.25
  -2   6  12  406.56   82.84
   2   6  13   43.26   11.77
  -2   6  13   50.55   13.34
   2   6  14    9.20    4.86
  -2   6  14    2.53    4.51
   2  -6  14    0.41    8.14
   2   6  15    4.85    3.86
  -2   6  15    8.45    4.35
   2  -6  15    8.38    9.08
  -2   6  16   96.59   23.27
   2  -6  16  108.92   26.74
   2   6  17   25.72    7.98
  -2   6  17   22.87    8.05
   2  -6  17   21.32   10.03
   2   6  18    9.95    5.16
  -2   6  18    4.85    5.12
   2   6  19   -1.70    3.73
  -2   6  19    1.17    4.56
   2  -6  19    0.27    8.71
   2   6  20  131.21   28.58
   2  -6  20  108.71   32.43
   2   6  21   14.56    6.45
  -2   6  21   13.22    5.08
   2  -6  21   13.62   11.01
   2   6  22   22.52    7.06
  -2   6  22   18.88    6.96
   2  -6  22    6.28   10.73
   2   6  23    6.10    5.38
  -2   6  23    1.29    4.16
   2  -6  23    1.91    9.74
   2   6  24   41.79   12.01
  -2   6  24   33.64   10.03
   2  -6  24   19.64   12.33
   2   6  25   17.51    7.68
  -2   6  25   23.27    7.51
   2  -6  25   18.35   12.52
  -2   6  26    0.54    2.75
   2   6  27   -0.02    6.83
  -2   6  27   -1.37    2.72
   2  -6  27    5.69   10.82
   2   6  28    1.22    7.63
   2  -6  28   -1.66   10.69
   2   6  29   -4.01    8.70
  -2   6  29    7.93    4.15
   2  -6  29   -5.79   10.93
   2   6  30   -3.62    8.56
  -2   6  30    0.59    3.42
   2  -6  30   -4.40   12.37
   2   6  31   -1.32    8.84
  -2   6  31   -1.03    3.77
   2  -6  31   -7.51   12.14
   2   6  32   19.65   11.41
  -2   6  32   20.10    8.35
  -2   6  33    0.09    4.81
   2   6  34   -1.93   10.20
   2   6  35   -1.08   10.20
   2   6  36    0.39   10.66
   2   6  37    0.99   10.87
   2   6  38   -0.11   10.98
   2   7   0  218.63   46.58
   2   7   1  252.59   58.10
   2   7  -1  294.49   58.09
   2   7   2  534.92   98.83
   2   7  -2  421.57   98.64
  -2   7   3   56.87   17.76
   2   7  -3   59.05   13.28
   2   7   4  232.51   53.86
  -2   7   4  241.29   55.61
   2   7  -4  273.03   53.76
  -2   7   5    2.51    4.90
   2   7   6   29.08    8.05
  -2   7   6   24.93   10.28
   2   7  -6   28.52    7.19
   2   7   7  124.59   29.71
  -2   7   7  146.77   31.76
   2   7  -7  140.91   29.22
   2   7   8   41.29   11.35
  -2   7   8   41.49   14.03
   2   7  -8   46.91   10.27
   2   7   9   26.40    7.61
  -2   7   9   17.17    7.93
   2   7  -9   25.99    6.29
   2   7  10   45.54   10.50
  -2   7  10   38.10   12.47
  -2  -7  10   38.76   10.58
   2   7 -10   38.52    9.30
   2   7  11  334.11   64.72
  -2  -7  11  262.64   64.50
   2   7 -11  314.02   64.24
   2   7  12   19.43    5.55
  -2   7  12   13.06    6.15
  -2  -7  12    7.74    5.39
   2   7 -12   12.12    4.71
   2   7  13    5.04    2.89
  -2   7  13    7.65    4.76
   2   7  14    3.13    2.60
  -2   7  14    6.49    3.82
   2   7  15   26.71    8.09
  -2   7  15   24.41    9.28
  -2   7  16   12.87    5.34
   2   7  17  104.03   24.15
  -2   7  17  126.54   25.19
   2  -7  17   76.33   28.10
   2   7  18   -0.10    3.02
  -2   7  18   -1.07    4.74
   2  -7  18    4.48    9.04
   2   7  19   19.83    6.44
  -2   7  19   27.57    8.54
   2  -7  19   12.68   10.26
   2   7  20    1.40    3.82
  -2   7  20    3.02    4.73
   2  -7  20   12.81   11.98
   2   7  21  216.23   42.83
   2  -7  21  136.53   45.70
   2   7  22    5.18    4.97
  -2   7  22   10.10    4.43
   2  -7  22    5.21   10.20
   2   7  23   34.19   10.42
  -2   7  23   26.18    8.64
   2  -7  23   11.76   11.72
   2   7  24    2.32    5.03
  -2   7  24   -0.02    4.28
   2  -7  24   -1.94   10.45
   2   7  25  119.04   20.42
  -2   7  25   56.61   18.02
  -2   7  26   27.36    8.74
   2   7  27    8.53    6.69
  -2   7  27   10.62    4.63
   2   7  28    1.42    6.55
  -2   7  28   -0.32    2.87
   2   7  29   10.23    8.49
  -2   7  29    4.18    3.57
   2   7  30    5.38    8.37
  -2   7  30    6.31    4.38
   2   7  31   -4.17    8.59
  -2   7  31    0.44    3.64
   2   7  32   -0.55    8.85
  -2   7  32   -2.06    4.09
   2   7  33    9.77    9.62
  -2   7  33   -1.97    4.90
   2   7  34    4.05   10.02
   2   7  35   -0.71   10.18
   2   7  36    5.79   10.70
   2   7  37    2.39   10.85
   2   7  38   -4.02   11.20
   2   8   0   11.89    4.44
  -2   8   0    7.68    5.22
  -2   8  -1   67.50   23.51
   2   8  -1   95.23   20.03
   2   8   2   14.52    5.01
  -2   8   2   15.19    9.15
  -2   8  -2    3.57    4.83
   2   8  -2   10.21    3.98
   2   8   3   70.70   17.35
  -2   8   3   88.70   21.86
  -2   8  -3   94.58   21.39
   2   8  -3   77.79   17.06
   2   8   4    1.08    1.91
  -2   8   4   -3.50    4.43
  -2   8  -4    0.49    4.17
   2   8   5   99.89   21.31
  -2   8   5  100.20   24.31
  -2   8  -5   82.86   24.22
   2   8  -5   95.32   20.88
  -2   8   6    1.49    4.72
  -2   8  -6    3.07    4.26
   2   8  -6    0.42    1.74
   2   8   7  299.44   67.14
  -2   8   7  289.59   68.20
  -2   8  -7  283.80   68.49
   2   8  -7  338.82   66.87
   2   8   8   34.42    8.98
  -2   8   8   22.10    8.60
  -2   8  -8   23.40   11.05
   2   8  -8   37.32    7.70
   2   8   9   41.28    9.70
  -2   8   9   36.40   12.01
  -2   8  -9   47.20   13.29
   2   8  -9   32.24    8.33
   2   8  10   55.67   13.49
  -2   8  10   54.44   16.03
   2   8 -10   57.49   12.54
   2   8  11   62.64   13.96
  -2   8  11   54.85   15.84
  -2  -8  11   57.98   14.49
   2   8 -11   57.86   12.88
   2   8  12  161.87   33.60
  -2  -8  12  121.16   33.53
   2   8 -12  166.48   32.99
   2   8  13   42.30    8.91
  -2   8  13   33.65    9.71
   2   8 -13   24.75    7.09
   2   8  14  218.38   46.53
  -2   8  14  213.01   47.37
   2   8  15    3.35    2.63
  -2   8  15    7.30    4.94
   2   8  16   23.64    7.33
  -2   8  16   20.87    6.95
  -2   8  17   -3.19    5.84
   2   8  18   99.73   23.26
  -2   8  18  107.11   24.39
   2   8  19    4.39    3.40
  -2   8  19    3.29    5.07
   2   8  20   27.04    7.96
  -2   8  20   14.71    6.86
   2   8  21    1.66    4.03
  -2   8  21    3.74    4.73
   2   8  22   20.95    7.97
  -2   8  22   17.21    6.31
   2   8  23   18.12    6.93
  -2   8  23   21.68    7.59
   2   8  24   33.87   11.44
  -2   8  24   36.42   10.79
   2   8  25   77.81   23.04
  -2   8  25  106.61   22.35
   2   8  26    6.58    6.13
  -2   8  26    9.36    5.22
  -2   8  27    4.83    4.28
   2   8  28   -5.43    6.59
  -2   8  28   -0.92    3.14
   2   8  29    2.64    6.61
   2   8  30   10.65    8.57
  -2   8  30    4.87    3.80
   2   8  31   -4.58    8.05
  -2   8  31    0.67    3.55
   2   8  32    0.98    8.57
  -2   8  32    5.84    4.34
   2   8  33   -3.51    9.11
  -2   8  33    1.80    4.36
  -2   8  34    5.11    4.97
   2   8  35   -8.60   11.29
   2   8  36   -1.23   10.54
   2   8  37   -0.86   10.58
   2   8  38   11.88   11.45
   2   9   0   80.38   17.93
  -2   9   0   77.73   22.32
   2   9   1  141.02   30.11
  -2   9  -1  129.16   32.88
   2   9   2    3.19    2.57
  -2   9   2    7.54    7.33
  -2   9  -2    0.75    4.55
   2   9  -2    1.27    2.33
   2   9   3   36.79   10.21
  -2   9   3   32.01   13.72
  -2   9  -3   37.08   14.18
   2   9  -3   44.78    9.92
   2   9   4   94.25   21.92
  -2   9   4  105.35   24.85
  -2   9  -4  114.57   25.20
   2   9   5    0.27    1.94
  -2   9   5   -2.30    4.16
  -2   9  -5   -1.28    4.06
   2   9  -5    2.22    2.10
   2   9   6   31.82    8.40
  -2   9   6   33.39   11.98
  -2   9  -6   20.68    7.59
   2   9  -6   28.23    7.31
  -2   9   7    1.29    4.16
  -2   9  -7    4.18    4.81
   2   9  -7    1.43    1.38
   2   9   8   88.53   19.10
  -2   9   8   83.99   21.57
  -2   9  -8   86.05   21.98
   2   9  -8   82.77   18.43
   2   9   9    8.44    2.93
  -2   9   9    5.89    4.60
   2   9  -9    9.52    3.25
   2   9  10   17.63    5.72
  -2   9  10   16.61    5.95
  -2   9 -10   10.59    7.09
   2   9 -10   20.04    5.07
   2   9  11   44.51   10.99
  -2   9  11   44.33   13.25
  -2   9 -11   43.40   13.98
   2   9 -11   43.86    9.95
   2   9  12    2.44    2.22
  -2   9 -12    1.09    4.30
   2   9  13   14.04    4.75
  -2   9  13    9.50    4.81
  -2   9 -13    9.19    6.04
  -2  -9  13    8.21    4.66
   2   9 -13   15.02    3.86
   2   9  14   78.63   13.70
  -2   9  14   57.55   15.43
   2   9 -14   49.16   12.21
   2   9  15   20.79    4.79
  -2   9  15   18.03    5.94
   2   9 -15    0.34    1.51
   2   9 -15    0.00    1.49
   2   9  16  156.97   34.12
  -2   9  16  156.18   35.30
   2   9  17   56.75   16.06
  -2   9  17   88.54   18.11
  -2   9  18   48.07   14.23
   2   9  19   11.96    4.87
  -2   9  19   14.91    6.59
   2   9  20   53.52   13.83
  -2   9  20   48.50   14.52
   2   9  21   -1.07    3.79
  -2   9  21   -1.63    4.31
   2   9  22  233.12   50.78
   2   9  23    9.54    5.29
  -2   9  23   17.48    5.91
   2   9  24    2.63    4.57
  -2   9  24   -1.21    4.88
   2   9  25    0.06    5.12
  -2   9  25    0.79    4.55
   2   9  26   69.87   15.71
  -2   9  26   36.77   13.14
  -2   9  27    2.58    4.57
   2   9  28    0.14    5.84
  -2   9  28   -4.10    3.50
   2   9  29   -2.94    6.27
  -2   9  29    1.29    3.28
   2   9  30   18.07    8.42
   2   9  31   -4.39    7.16
  -2   9  31    3.26    3.70
   2   9  32    6.42    7.77
  -2   9  32    0.57    3.76
   2   9  33    1.66    8.76
  -2   9  33    2.34    4.39
   2   9  34    1.60    9.95
  -2   9  34    9.91    6.18
   2   9  36   -4.49    9.84
   2   9  38   -0.56   12.15
   2   9  39    3.94   12.51
   2  10   0  123.75   26.06
  -2  10   0  100.47   28.69
   2  10   1  383.00   92.33
  -2  10   1  366.79   93.57
  -2  10  -1  372.80   93.64
   2  10  -1  569.87   92.53
   2  10   2  135.79   26.90
  -2  10  -2  122.72   29.80
   2  10  -2  111.27   26.72
   2  10   3   25.36    6.73
  -2  10   3   14.93    8.70
  -2  10  -3   12.58    6.20
   2  10   4   11.42    4.27
  -2  10   4    9.26    6.17
  -2  10  -4   10.49    6.09
   2  10   5   37.65    9.26
  -2  10   5   27.31   10.83
  -2  10  -5   14.48    9.04
   2  10  -5   45.76    8.70
   2  10   6   41.57   11.78
  -2  10   6   32.34   12.48
  -2  10  -6   41.52   14.67
   2  10  -6   61.62   11.37
  -2  10   7   11.39    5.56
  -2  10  -7   10.62    7.91
   2  10  -7   12.27    3.79
   2  10   8   52.74   14.35
  -2  10   8   55.65   17.01
  -2  10  -8   58.14   17.74
   2  10  -8   66.98   13.72
   2  10   9   55.34   12.96
  -2  10   9   54.65   15.68
   2  10  -9   51.51   12.06
   2  10  10   21.46    6.60
  -2  10  10   20.50    7.31
  -2  10 -10   12.99    7.48
   2  10 -10   17.61    5.35
   2  10  11    0.16    2.40
  -2  10  11   -0.20    3.70
  -2  10 -11    1.23    4.12
   2  10 -11    0.70    1.15
   2  10  12   22.49    6.97
  -2  10  12   25.15    8.94
  -2  10 -12   18.92    8.94
   2  10  13    8.95    3.42
  -2  10 -13    6.15    5.48
   2  10 -13    7.93    2.26
   2  10  14  106.04   18.79
  -2  10  14  110.12   20.86
  -2  10 -14   80.37   21.69
   2  10 -14   72.36   17.46
   2  10  15    3.36    2.44
  -2  10  15    4.81    4.09
  -2  10 -15   -1.83    5.75
   2  10 -15    1.00    1.31
   2  10  16   36.98    7.06
  -2  10  16   31.11    7.85
  -2  10 -16   35.07   10.78
   2  10 -16   18.17    4.48
   2  10 -16   -6.78    5.13
   2  10  17    0.34    2.45
  -2  10  17    1.89    5.51
  -2  10 -17   -4.12    6.15
  -2  10  18  265.63   57.79
   2  10  19   13.26    5.00
  -2  10  19   10.31    6.31
  -2  10 -19   12.24    7.79
   2  10  20    8.45    4.13
  -2  10  20    5.40    6.12
  -2  10 -20   12.41    6.07
   2  10  21   62.96   16.75
  -2  10  21   78.93   18.00
  -2  10 -21   63.13   18.45
   2  10  22  173.42   36.33
  -2  10  22  160.80   36.68
  -2  10 -22  149.44   37.62
   2  10  23    8.91    5.50
  -2  10 -23    4.02    5.59
   2  10  24    1.34    4.39
  -2  10  24    3.31    5.03
  -2  10 -24   -1.54    5.31
   2  10  25   34.12   11.35
  -2  10  25   44.78   11.59
  -2  10 -25   24.98    9.60
   2  10  26    2.57    4.93
  -2  10 -26    0.04    5.27
   2  10  27   15.20    6.24
  -2  10  27    6.28    5.31
  -2  10 -27    6.92    5.94
  -2  10  28   -5.38    4.58
  -2  10 -28    0.67    4.41
   2  10  29    2.20    6.16
  -2  10  29   -1.20    3.65
  -2  10 -29    3.28    4.33
   2  10  30   16.38    9.00
  -2  10 -30   -0.83    4.16
   2  10  31    1.00    6.82
  -2  10  31    0.54    3.30
   2  10  32   -4.51    7.29
  -2  10  32    2.28    3.84
   2  10  33   -2.15    7.58
  -2  10  33   -1.89    3.99
   2  10  34   27.23   13.74
  -2  10  34   35.03   11.09
  -2  10  35   -0.24    4.77
   2  10  36    1.39   10.38
   2  10  37    0.33   10.44
   2  10  38  -10.84   12.72
   2  10  39    2.61   12.36
   2  11   0   36.11   10.85
  -2  11   0   69.56   16.09
   2  11   1    1.13    2.72
  -2  11   1   -4.00    5.33
  -2  11  -1   -1.20    4.34
   2  11  -1   -0.16    2.77
   2  11   2    0.05    2.66
  -2  11  -2   -2.56    4.43
   2  11  -2    2.05    2.67
   2  11   3  116.85   23.83
  -2  11   3   94.89   26.36
  -2  11  -3   88.69   26.26
   2  11   4  569.42   79.89
  -2  11   4  379.60   80.83
  -2  11  -4  526.61   81.44
   2  11  -4  254.60   79.30
   2  11   5  150.96   22.92
  -2  11   5  134.29   25.60
  -2  11  -5  114.46   25.71
   2  11  -5   64.67   22.27
   2  11   6    1.22    2.62
  -2  11   6   -0.74    4.79
  -2  11  -6    2.44    4.50
   2  11   7   21.66    5.89
  -2  11   7   11.33    5.18
  -2  11  -7   15.24    5.42
   2  11  -7    4.98    3.96
  -2  11   8   72.62   26.25
   2  11  -8  121.32   24.15
   2  11   9  100.79   25.84
  -2  11   9  118.61   27.60
  -2  11  -9  135.76   28.68
   2  11  -9  122.55   25.33
   2  11  10   26.16    7.88
  -2  11  10   28.16    9.77
  -2  11 -10   24.11    9.57
   2  11 -10   26.35    7.01
   2  11  11   15.49    6.09
  -2  11  11   21.48    7.91
  -2  11 -11   21.84    7.97
   2  11 -11   16.64    5.19
   2  11  12    2.71    2.37
  -2  11  12    5.90    4.56
  -2  11 -12    5.22    5.59
   2  11 -12    5.05    2.19
   2  11  13  250.68   52.15
  -2  11 -13  234.46   53.77
   2  11 -13  240.93   51.52
   2  11  14   60.08   12.90
  -2  11 -14   89.54   17.51
   2  11 -14   45.07   11.23
   2  11  15   74.22   12.73
  -2  11  15   65.09   15.09
  -2  11 -15   71.01   17.67
   2  11 -15   40.88   10.97
   2  11  16   96.56   17.70
  -2  11  16   87.10   19.68
  -2  11 -16  103.22   21.63
   2  11 -16   66.05   16.13
   2  11  17  151.46   35.50
  -2  11  17  175.72   36.89
  -2  11 -17  177.23   37.89
   2  11  18   47.45   13.21
  -2  11  18   58.74   15.29
  -2  11  19    4.07    5.65
  -2  11 -19    3.56    4.60
   2  11  20   10.99    5.48
  -2  11  20   13.67    6.51
  -2  11 -20   12.56    6.06
   2  11  21   94.70   21.73
  -2  11  21   81.36   22.99
  -2  11 -21  105.93   24.09
   2  11  22   10.96    5.16
  -2  11  22   28.86    8.98
  -2  11 -22   15.05    6.23
   2  11  23    0.74    3.68
  -2  11 -23    1.28    4.36
   2  11  24    3.49    4.53
  -2  11  24    5.10    5.44
  -2  11 -24    7.99    5.06
   2  11  25    1.98    4.73
  -2  11  25    8.57    6.36
   2  11  26    8.30    5.62
  -2  11  26    3.14    5.28
  -2  11 -26   14.33    7.40
   2  11  27   28.25    8.86
  -2  11  27    5.66    5.92
  -2  11 -27   20.56    7.44
  -2  11  28    6.90    5.04
  -2  11 -28    3.95    5.74
   2  11  29    3.54    6.27
  -2  11  29   -2.48    4.57
  -2  11 -29    3.41    5.24
   2  11  30   -0.18    6.18
  -2  11  30    2.72    3.80
   2  11  31   19.30    9.99
   2  11  32    4.16    7.02
  -2  11  32    3.84    4.46
   2  11  33    1.88    7.21
  -2  11  33   -0.89    3.92
  -2  11  34   -0.01    4.01
   2  11  35    1.88    9.95
  -2  11  35    3.89    4.56
   2  11  36    1.66   10.11
   2  11  37    7.64   10.77
   2  11  38   10.86   11.28
   2  11  39    7.19   12.40
   2  11  40   -2.92   12.44
   2  12   0    9.50    3.41
  -2  12   0   -3.66    6.76
   2  12   1   46.00   13.44
  -2  12   1   54.60   17.00
  -2  12  -1   38.23   15.04
   2  12  -1   73.09   13.55
   2  12   2    9.08    5.53
  -2  12   2   30.06    8.21
  -2  12  -2   20.97    7.31
   2  12   3    1.10    2.86
  -2  12  -3   -0.79    4.39
   2  12  -3   -0.13    2.56
   2  12   4   41.49   10.54
  -2  12   4   32.79   12.10
  -2  12  -4   36.14   13.11
   2  12  -4   41.96   10.56
   2  12   5   77.48   15.55
  -2  12   5   55.12   17.33
  -2  12  -5   47.65   18.14
   2  12  -5   62.45   15.10
   2  12   6  116.56   21.71
  -2  12   6   94.79   24.22
  -2  12  -6   95.97   24.55
   2  12  -6   80.55   21.28
   2  12   7    5.67    3.35
  -2  12   7    8.80    4.89
  -2  12  -7    9.87    4.90
   2  12  -7    8.70    3.58
  -2  12   8    6.17    4.95
   2  12  -8    9.38    3.54
   2  12   9    4.52    2.61
  -2  12   9    6.29    4.78
  -2  12  -9    5.53    6.03
   2  12  10    8.33    3.41
  -2  12  10    5.94    4.49
  -2  12 -10    7.64    5.96
   2  12 -10    3.76    2.31
   2  12  11   39.18   10.92
  -2  12  11   35.93   12.38
  -2  12 -11   53.38   15.49
   2  12  12   43.84   12.97
  -2  12  12   50.87   14.68
  -2  12 -12   49.44   16.15
   2  12 -12   54.91   11.81
   2  12  13    0.03    2.17
  -2  12  13    1.43    4.00
  -2  12 -13    5.03    5.49
   2  12 -13   -1.16    1.79
   2  12  14  151.61   35.41
  -2  12 -14  209.58   38.51
   2  12 -14  162.97   34.81
   2  12  15   -0.65    2.34
  -2  12  15   -0.09    3.81
  -2  12 -15   -1.81    6.09
   2  12 -15    0.06    1.11
   2  12  16    7.98    3.22
  -2  12  16    7.10    5.07
  -2  12 -16    1.57    7.11
   2  12 -16    6.98    2.57
   2  12  17    2.39    2.64
  -2  12  17    2.71    4.56
   2  12 -17    4.55    2.16
   2  12 -17   -0.29    3.94
   2  12  18    8.42    3.42
  -2  12  18    8.46    5.99
  -2  12 -18   14.01    5.94
   2  12 -18   -0.55    1.65
   2  12 -18    0.00    1.60
  -2  12  19    9.10    6.28
  -2  12 -19    9.47    5.92
   2  12  20   -0.04    2.77
  -2  12  20   -2.18    6.22
  -2  12 -20    2.93    5.28
   2  12  21    8.02    4.37
  -2  12  21    7.54    6.65
  -2  12 -21    6.11    5.64
   2  12  22    2.00    3.37
  -2  12  22    3.49    4.89
  -2  12 -22    2.39    5.23
   2  12  23   40.65   12.42
  -2  12  23   44.73   13.57
  -2  12 -23   49.98   14.52
   2  12  24   -1.64    3.91
   2  12  25    0.39    4.34
  -2  12  25   -4.18    6.25
  -2  12 -25   -1.58    5.17
   2  12  26    2.99    4.74
  -2  12  26   -0.78    5.59
  -2  12 -26    1.96    5.10
   2  12  27    2.30    4.98
  -2  12  27    0.03    5.05
  -2  12 -27    2.56    5.33
   2  12  28   -2.20    5.15
  -2  12  28   -2.46    5.00
  -2  12 -28   -0.98    4.67
  -2  12  29    5.31    4.93
  -2  12 -29    2.93    4.80
   2  12  30   36.58   12.65
  -2  12  30   32.30   10.64
   2  12  31    4.72    6.59
   2  12  32    0.34    6.56
  -2  12  32    0.92    3.59
   2  12  33    1.97    7.92
  -2  12  33   -1.50    3.96
   2  12  34   11.38    9.76
  -2  12  34    6.33    4.91
   2  12  35   -8.52    8.64
  -2  12  35    1.28    4.35
  -2  12  36    1.00    4.50
   2  12  37    0.12   10.11
   2  12  38  -11.06   11.27
   2  12  39   -0.06   11.04
   2  12  40    0.09   11.55
   2  13   0  348.00   69.07
  -2  13   0  272.24   70.20
   2  13   1  154.10   35.70
  -2  13   1  145.20   37.72
  -2  13  -1  182.09   37.83
   2  13  -1  174.49   35.74
   2  13   2   70.17    9.88
  -2  13   2   16.54    8.81
  -2  13  -2   19.60    8.87
   2  13   3   35.54   18.23
  -2  13   3  128.91   21.47
  -2  13  -3  135.94   22.45
   2  13  -3  115.38   18.90
   2  13   4  131.92   34.04
  -2  13  -4  154.14   36.44
   2  13  -4  183.91   34.14
   2  13   5  140.53   36.70
  -2  13   5  196.44   38.94
  -2  13  -5  173.31   38.86
   2  13  -5  185.95   36.67
   2  13   6    1.33    2.94
  -2  13   6    1.82    4.73
  -2  13  -6   -1.35    4.26
   2  13  -6   -0.03    2.48
   2  13   7    7.43    3.56
  -2  13   7   14.63    7.16
   2  13  -7    5.87    3.41
   2  13   8   37.96    9.95
  -2  13   8   26.93    9.90
  -2  13  -8   30.55   12.20
   2  13  -8   39.41    9.80
  -2  13   9  301.22   62.68
  -2  13  -9  256.35   63.05
   2  13  -9  292.04   61.31
   2  13  10    4.65    3.13
  -2  13  10    3.70    4.46
  -2  13 -10    4.89    4.95
   2  13 -10    7.69    3.36
   2  13  11    0.79    2.25
  -2  13  11    0.53    4.19
  -2  13 -11    2.43    4.70
   2  13  12   -1.31    2.79
  -2  13  12   -2.09    4.14
  -2  13 -12    0.08    6.22
   2  13 -12   -0.01    1.59
   2  13  13   87.55   22.98
  -2  13  13   94.24   25.04
  -2  13 -13  108.37   26.40
   2  13 -13  108.59   22.14
   2  13  14   16.80    5.22
  -2  13  14   12.54    5.78
  -2  13 -14   20.30    9.32
   2  13 -14   14.09    4.26
   2  13  15    4.05    2.54
  -2  13 -15    8.21    5.91
   2  13 -15    1.83    1.44
   2  13  16    6.33    4.14
  -2  13  16    6.77    4.64
  -2  13 -16    2.86    5.91
   2  13 -16    5.55    1.96
   2  13  17   79.77   20.07
  -2  13  17   80.02   21.98
  -2  13 -17  124.33   24.65
   2  13  18   26.04    6.83
  -2  13  18   34.40    9.21
  -2  13 -18   31.77    7.86
   2  13 -18   12.74    4.30
   2  13 -18   -3.24    5.78
   2  13  19   25.12    6.04
  -2  13  19   12.24    6.31
  -2  13 -19   35.05   10.07
   2  13 -19    0.81    1.76
   2  13 -19   -0.23    1.76
  -2  13  20   10.63    7.46
  -2  13 -20    8.02    5.81
   2  13  21    1.92    3.10
  -2  13  21    2.91    5.95
  -2  13 -21    8.59    5.64
   2  13  22   20.90    8.23
  -2  13  22   32.98   10.05
  -2  13 -22   33.31   10.04
   2  13  23   22.02    8.44
  -2  13  23   29.41    9.85
  -2  13 -23   35.82   10.52
   2  13  24   -3.22    4.09
   2  13  25    1.97    4.31
  -2  13  25    1.29    5.43
  -2  13 -25   -0.55    4.83
   2  13  26    3.75    4.72
  -2  13  26    6.16    5.59
  -2  13 -26    4.56    5.11
   2  13  27   17.51    6.78
  -2  13  27   39.63   10.37
  -2  13 -27   10.10    7.22
   2  13  28   -0.13    5.30
  -2  13  28    2.03    5.22
  -2  13 -28   -0.55    4.62
  -2  13  29   -0.30    4.74
   2  13  30    2.27    6.00
  -2  13  30    4.06    3.87
  -2  13  31    5.62    3.97
   2  13  32   -1.56    6.87
  -2  13  32    2.66    3.60
   2  13  33    3.44    7.30
  -2  13  33   -0.93    3.91
   2  13  34    3.86    8.10
  -2  13  34   -0.65    4.07
   2  13  35    2.67    8.28
  -2  13  35    1.54    4.27
   2  13  37    4.29    9.23
   2  13  38    2.89   10.54
   2  13  39    3.07   10.88
   2  13  40   -2.00   11.36
   2  14   0   60.28   14.50
  -2  14   0   52.86   17.38
   2  14   1   -0.33    2.90
  -2  14   1    3.81    4.58
  -2  14  -1    2.07    4.34
   2  14   2    2.28    2.95
  -2  14   2    1.95    4.45
  -2  14  -2   -3.70    4.49
   2  14  -2   -0.65    2.96
   2  14   3   64.98   11.98
  -2  14   3   29.29   11.37
  -2  14  -3   49.79   14.85
   2  14  -3   35.83   11.22
   2  14   4    5.35    4.89
  -2  14  -4   36.26   10.68
   2  14  -4   33.90    7.54
   2  14   5   -0.30    3.04
  -2  14   5    1.50    4.69
  -2  14  -5   -0.66    4.42
   2  14  -5    2.61    2.73
   2  14   6    2.92    3.18
  -2  14   6    2.10    4.52
  -2  14  -6    1.23    4.96
   2  14  -6    2.68    2.79
   2  14   7   18.80    7.14
  -2  14   7   21.15    7.43
   2  14  -7   25.47    7.89
   2  14   8   -1.07    2.98
  -2  14   8    0.88    4.40
  -2  14  -8   -0.49    4.77
   2  14  -8   -1.17    2.67
  -2  14   9   28.88   10.77
  -2  14  -9   24.62    9.25
   2  14  -9   19.85    6.74
  -2  14  10    6.40    4.80
  -2  14 -10    7.66    5.28
   2  14  11   56.67   13.93
  -2  14  11   40.97   15.28
  -2  14 -11   52.12   16.87
   2  14 -11   57.54   12.92
   2  14  12  230.93   30.16
  -2  14  12  231.40   32.35
  -2  14 -12  262.57   33.82
   2  14 -12   71.59   28.75
   2  14  13    8.11    3.31
  -2  14  13    9.92    5.97
  -2  14 -13    8.12    5.63
   2  14 -13    6.16    3.00
   2  14  14  104.66   21.27
  -2  14  14  104.50   23.63
  -2  14 -14   85.80   25.46
   2  14 -14   85.87   20.43
   2  14  15    5.62    3.03
  -2  14 -15    4.08    5.80
   2  14 -15    7.37    2.62
   2  14  16   50.77   11.67
  -2  14  16   44.72   13.37
   2  14 -16   37.32    9.70
   2  14  17   41.00   11.97
  -2  14  17   48.11   14.28
  -2  14 -17   52.26   16.10
   2  14  18   64.57   13.01
  -2  14  18   83.00   15.96
  -2  14 -18   73.54   16.88
   2  14 -18   38.23   10.54
   2  14  19   37.07    8.55
  -2  14  19   29.34    9.69
  -2  14 -19   42.35   11.73
   2  14 -19   15.22    5.53
  -2  14  20   46.22   18.19
  -2  14 -20  100.07   20.75
   2  14  21   62.86   14.70
  -2  14  21   65.58   16.98
  -2  14 -21   42.60   15.18
   2  14  22   15.08    5.61
  -2  14  22   23.04    7.36
  -2  14 -22   11.55    6.22
   2  14  23    6.13    4.17
  -2  14  23    5.92    5.28
   2  14  24    1.99    3.88
  -2  14  24   17.42    7.45
  -2  14 -24    4.42    4.80
   2  14  25   13.24    5.66
  -2  14 -25    9.71    5.77
   2  14  26    2.77    4.30
  -2  14  26    0.04    5.58
  -2  14 -26   -0.48    5.05
   2  14  27   -0.15    4.93
  -2  14  27    1.79    5.29
  -2  14 -27    1.10    4.24
   2  14  28   -1.47    4.93
  -2  14  28   -0.56    5.13
  -2  14  29   15.06    6.37
  -2  14  30    3.52    4.93
   2  14  31   -2.51    6.48
  -2  14  31    6.75    5.15
   2  14  32    5.14    7.00
   2  14  33    3.93    7.26
  -2  14  33    1.94    3.71
   2  14  34    6.27    7.43
  -2  14  34   -2.80    4.66
   2  14  35   -0.34    8.21
  -2  14  35   -2.25    4.52
   2  14  36   -4.93    8.72
  -2  14  36    0.18    4.43
   2  14  37   -0.75    8.85
   2  14  38   -6.75    9.83
   2  14  39   -8.24   11.18
   2  14  40    0.85   10.92
   2  15   0  324.68   72.19
  -2  15   0  367.69   73.64
   2  15   1   53.81   11.23
  -2  15   1   33.06   11.70
  -2  15  -1   27.79   11.61
   2  15   2   12.14    4.74
  -2  15   2    3.03    5.15
  -2  15  -2    2.88    4.86
   2  15  -2   13.84    4.54
   2  15   3   22.50    8.58
  -2  15   3   40.10   12.49
  -2  15  -3   33.26   11.13
   2  15  -3   32.78    9.31
   2  15   4  616.65  113.06
  -2  15   4  437.25  113.62
  -2  15  -4  411.43  113.54
   2  15  -4  599.39  112.99
   2  15   5    4.52    5.17
  -2  15  -5   53.66   12.70
   2  15  -5   61.10    9.05
   2  15   6    1.45    3.52
  -2  15   6    5.23    5.12
   2  15  -6    4.29    4.10
   2  15   7  126.04   31.36
  -2  15   7  131.87   33.12
  -2  15  -7  114.05   33.48
   2  15  -7  171.71   31.30
   2  15   8  203.85   32.98
  -2  15   8  117.84   34.57
  -2  15  -8  145.81   35.09
   2  15  -8  120.35   32.44
   2  15   9  146.56   28.40
  -2  15   9  107.61   30.26
  -2  15  -9  105.75   31.22
   2  15  -9  122.91   27.91
  -2  15  10  202.25   46.45
  -2  15 -10  212.51   47.35
   2  15  11  177.96   37.82
  -2  15  11  162.48   39.60
  -2  15 -11  200.25   40.57
   2  15 -11  165.67   37.32
   2  15  12   10.88    4.08
  -2  15  12    6.61    4.82
  -2  15 -12    1.93    6.59
   2  15 -12    3.40    3.04
   2  15  13    7.44    3.39
  -2  15  13    7.83    5.12
  -2  15 -13    6.22    5.93
   2  15 -13    8.30    3.54
   2  15  14   91.50   25.67
  -2  15  14   98.87   27.62
  -2  15 -14  103.49   29.34
   2  15 -14  135.61   25.12
   2  15  15   95.17   19.85
  -2  15  15   76.63   21.95
   2  15 -15   81.26   18.72
   2  15  16   -1.56    3.57
  -2  15 -16    1.77    5.35
   2  15 -16    0.97    1.66
   2  15  17    1.52    2.75
  -2  15  17    5.06    4.60
  -2  15 -17    3.14    5.54
   2  15 -17    1.80    1.47
   2  15  18   71.89   14.35
  -2  15  18   73.90   17.16
  -2  15 -18   74.29   18.87
   2  15 -18   46.33   12.24
   2  15  19    1.37    2.81
  -2  15  19    1.14    5.79
  -2  15 -19    3.32    5.20
   2  15 -19   -0.68    1.23
   2  15  20    1.13    2.82
  -2  15  20    3.52    6.19
  -2  15 -20    3.75    5.23
   2  15 -20    1.31    1.92
  -2  15  21   10.49    7.47
  -2  15 -21   11.07    6.02
   2  15  22   52.82   14.77
  -2  15  22   62.95   16.74
  -2  15 -22   57.03   17.96
   2  15  23   11.53    5.09
  -2  15  23   13.87    7.65
  -2  15 -23   12.84    6.93
   2  15  24    1.23    3.49
  -2  15  24   -0.39    4.96
  -2  15 -24    1.43    5.07
   2  15  25    4.93    4.17
  -2  15 -25   -3.81    5.05
   2  15  26    5.85    4.63
  -2  15  26    7.06    5.96
  -2  15 -26   -2.37    4.71
   2  15  27   -1.78    5.14
  -2  15  27    0.23    5.36
  -2  15 -27    0.92    4.22
   2  15  28    0.59    4.94
  -2  15  28   -4.18    5.41
   2  15  29   14.69    6.80
  -2  15  29   15.76    6.68
  -2  15  30    2.12    4.97
   2  15  31   -3.13    6.40
   2  15  32    8.31    7.13
  -2  15  32    8.71    5.13
   2  15  33    4.19    7.09
  -2  15  33    1.67    4.08
   2  15  34   -4.88    7.31
  -2  15  34    0.51    4.32
   2  15  35   -9.65    8.50
  -2  15  35   -2.87    4.75
   2  15  36   -5.35    8.56
  -2  15  36   -0.33    4.58
  -2  15  37    2.77    4.69
   2  15  38    3.48    9.28
   2  15  39   -0.39    9.44
   2  15  40   -3.69   10.71
   2  15  41    5.05   11.36
  -2  16   0  159.11   36.99
   2  16   1    6.18    3.75
  -2  16   1    3.43    5.47
  -2  16  -1    7.80    5.18
   2  16  -1    8.42    4.48
   2  16   2    4.20    3.71
  -2  16   2    7.35    5.30
  -2  16  -2    8.16    5.89
   2  16  -2    8.45    3.91
   2  16   3   11.17    5.21
  -2  16   3    9.62    6.12
  -2  16  -3    8.60    5.93
   2  16  -3   17.40    5.07
   2  16   4   53.99   12.19
  -2  16   4   39.68   14.13
  -2  16  -4   33.24   13.18
   2  16  -4   41.60   11.90
   2  16   5    0.93    3.55
   2  16  -5    0.44    3.01
   2  16   6   -0.23    3.34
  -2  16   6   -2.62    5.33
   2  16  -6    1.38    3.07
   2  16   7    8.21    4.99
  -2  16   7   13.29    5.73
  -2  16  -7    9.77    6.04
   2  16  -7   14.53    5.84
   2  16   8   22.06    8.08
  -2  16   8   38.90   12.32
  -2  16  -8   16.17    8.04
   2  16  -8   34.21    8.91
   2  16   9    1.21    3.45
  -2  16   9    2.02    4.54
  -2  16  -9    5.41    6.07
   2  16  10    0.40    3.25
  -2  16  10   -1.21    4.47
  -2  16 -10   -4.55    8.17
   2  16 -10   -0.89    2.61
  -2  16  11   23.62    9.07
  -2  16 -11   36.15   12.14
   2  16 -11   34.80    8.85
   2  16  12   97.88   24.59
  -2  16  12   92.29   26.80
  -2  16 -12  113.76   28.57
   2  16 -12  121.50   24.25
   2  16  13   34.40    7.99
  -2  16  13   34.90    8.26
  -2  16 -13   44.25   10.84
   2  16 -13    7.42    4.55
   2  16  14   32.31    9.52
  -2  16  14   25.45   10.02
  -2  16 -14   29.79   11.99
   2  16 -14   33.32    8.58
   2  16  15   -0.04    2.51
  -2  16  15    1.63    4.44
   2  16 -15   -0.50    2.42
   2  16  16   37.09   11.17
  -2  16 -16   45.26   14.73
   2  16  17    5.74    4.27
  -2  16  17    1.99    4.93
  -2  16 -17    5.27    5.91
   2  16 -17    4.77    2.18
   2  16  18   37.40    9.47
  -2  16  18   61.26   13.62
  -2  16 -18   28.21    9.43
   2  16 -18   25.08    7.44
   2  16  19   -0.45    2.79
  -2  16  19   -1.57    5.99
  -2  16 -19    0.40    5.69
   2  16 -19    0.50    1.28
   2  16  20   47.46   14.30
  -2  16  20   68.92   17.18
  -2  16 -20   68.21   18.87
  -2  16  21    1.08    6.07
  -2  16 -21   -0.55    5.98
   2  16  22    9.05    3.90
  -2  16  22    7.36    5.73
   2  16  23   -1.85    3.18
  -2  16  23   -0.52    5.32
  -2  16 -23   -3.73    5.55
   2  16  24   -1.30    3.46
  -2  16  24    1.45    5.29
  -2  16 -24   -4.50    5.25
   2  16  25    1.55    3.82
  -2  16  25    5.58    6.39
  -2  16 -25   -2.18    6.16
  -2  16 -26   -0.69    5.05
   2  16  27    1.89    4.40
  -2  16  27   -3.45    5.99
   2  16  28   10.24    5.56
  -2  16  28    2.87    5.59
   2  16  29    6.08    5.73
   2  16  30   -3.39    5.43
  -2  16  30    0.40    4.81
   2  16  31    3.59    5.73
  -2  16  31    1.29    4.24
   2  16  32    4.49    7.08
  -2  16  32   17.94    7.10
   2  16  33    5.75    7.09
   2  16  34   -2.93    7.12
  -2  16  34   -1.15    4.56
   2  16  35    4.03    7.36
  -2  16  35    1.98    4.58
   2  16  36    5.15    7.69
  -2  16  36    0.33    4.91
  -2  16  37   -0.49    4.63
   2  16  38    1.54    8.90
   2  16  39   -4.79    9.44
   2  16  40    7.15   10.16
   2  16  41    7.49   11.25
  -2  17   0    6.92    6.13
   2  17   1    0.18    3.39
  -2  17   1    2.25    4.92
  -2  17  -1    2.86    5.05
   2  17  -1   -2.78    3.59
   2  17   2  156.43   35.58
  -2  17   2  132.53   37.33
  -2  17  -2  139.07   37.39
   2  17  -2  191.91   35.71
   2  17   3    7.42    4.11
  -2  17   3    5.68    5.52
  -2  17  -3    5.97    5.61
   2  17  -3   13.94    4.63
   2  17   4   18.68    6.40
  -2  17   4   12.89    7.11
  -2  17  -4    6.80    6.02
   2  17  -4   16.09    6.31
   2  17   5  214.59   57.31
  -2  17   5  272.63   59.10
   2  17  -5  334.21   57.73
   2  17   6    4.51    4.76
  -2  17  -6   44.80   12.94
   2  17  -6   45.03    8.97
   2  17   7    9.52    4.76
  -2  17   7    6.98    5.45
  -2  17  -7   13.70    6.43
   2  17  -7    9.37    4.28
   2  17   8    0.81    3.51
  -2  17   8    1.49    4.60
  -2  17  -8   -0.75    5.06
   2  17  -8    2.15    3.27
   2  17   9  497.05   97.43
  -2  17   9  389.54   98.08
  -2  17  -9  465.17   98.63
   2  17  10    0.81    3.45
  -2  17  10    2.75    4.79
  -2  17 -10    0.65    5.82
   2  17 -10   -0.70    3.47
  -2  17  11    7.74    5.20
  -2  17 -11   12.88    6.34
   2  17 -11    4.98    3.67
   2  17  12   82.08   21.45
  -2  17  12   64.45   23.14
  -2  17 -12   82.56   24.88
   2  17 -12  111.18   20.86
   2  17  13  159.83   32.38
  -2  17  13  133.49   33.69
  -2  17 -13  125.46   34.57
   2  17  14    0.17    2.58
  -2  17  14   -1.93    4.64
   2  17 -14    1.63    2.76
   2  17  15    7.33    3.37
  -2  17  15    3.86    4.95
  -2  17 -15    0.01    6.03
   2  17 -15    5.76    3.07
   2  17  16   16.91    5.61
  -2  17  16   20.93    7.97
  -2  17 -16   18.20    7.74
   2  17  17   17.34    6.40
  -2  17 -17   24.03    9.94
   2  17 -17   15.98    5.20
   2  17  18   22.81    7.21
  -2  17  18   15.71    8.10
  -2  17 -18   20.65    8.14
   2  17 -18   15.54    5.07
   2  17  19   -1.10    2.90
  -2  17  19   -0.02    5.71
  -2  17 -19   -0.45    6.03
   2  17  20    8.73    3.45
  -2  17  20   -1.75    5.76
  -2  17 -20    6.73    7.08
   2  17 -20   -0.05    1.31
   2  17  21    8.06    3.74
  -2  17  21    8.56    5.78
  -2  17 -21    2.43    6.58
  -2  17  22   -4.31    5.49
  -2  17 -22   -2.59    5.94
   2  17  23   10.23    4.53
  -2  17  23   14.41    6.36
  -2  17 -23    3.59    7.21
  -2  17  24    2.69    5.22
  -2  17 -24   -1.92    5.52
   2  17  25   -0.61    4.09
  -2  17  25    0.99    5.73
  -2  17 -25    4.02    5.58
   2  17  26    0.75    4.12
  -2  17 -26    1.72    5.10
   2  17  27   23.39    8.99
  -2  17  27   28.69    9.56
   2  17  28    1.26    4.51
  -2  17  28    1.91    5.48
   2  17  29   -1.47    4.99
  -2  17  29    0.79    5.00
   2  17  30    7.77    5.90
  -2  17  30    5.69    5.37
  -2  17  31    6.85    4.81
   2  17  32   -0.12    5.74
  -2  17  32    1.50    4.21
   2  17  33   -4.85    6.94
   2  17  34   -3.85    7.03
  -2  17  34    1.22    4.15
   2  17  35    3.89    7.46
  -2  17  35    4.05    4.75
   2  17  36   -2.97    7.68
  -2  17  36    0.85    4.60
   2  17  37   -6.92    7.90
  -2  17  37    2.73    4.85
   2  17  38    4.98    8.86
   2  17  39   -5.28    9.31
   2  17  40   -7.67    9.96
   2  17  41    3.05   10.81
   2  18   0   17.01    6.49
  -2  18   0   34.70   10.19
  -2  18   1   12.57    7.42
  -2  18  -1    1.04    5.31
   2  18  -1   10.39    4.67
   2  18   2    3.47    4.02
  -2  18   2    7.58    6.00
  -2  18  -2   12.02    5.95
   2  18  -2    8.40    4.31
   2  18   3   10.67    4.49
  -2  18   3    8.45    5.82
  -2  18  -3    2.38    5.49
   2  18  -3   14.74    4.50
   2  18   4  171.24   36.06
  -2  18   4  142.50   37.94
   2  18  -4  163.03   36.17
   2  18   5    2.19    4.57
  -2  18   5   17.98    8.12
  -2  18  -5    8.77    5.92
   2  18  -5   13.52    5.52
   2  18   6    4.74    5.29
  -2  18   6   40.34   12.16
  -2  18  -6   34.43   10.86
   2  18  -6   54.45    9.88
   2  18   7   -0.79    3.61
  -2  18  -7   -0.78    5.38
   2  18  -7    1.00    3.33
   2  18   8    0.61    3.55
  -2  18   8    1.25    4.83
  -2  18  -8    8.94    8.51
   2  18   9  111.47   15.73
  -2  18   9   72.42   18.11
  -2  18  -9   61.97   18.22
   2  18  -9   27.94   13.91
   2  18  10   -0.80    3.53
  -2  18  10   -0.10    4.73
  -2  18 -10    0.46    5.67
   2  18 -10   -1.07    3.24
   2  18  11    4.24    3.70
  -2  18  11   -0.28    4.72
  -2  18 -11    5.22    6.03
   2  18 -11    0.82    3.07
  -2  18  12   40.00   13.15
  -2  18 -12   33.66   13.94
   2  18 -12   55.03   12.19
   2  18  13   62.68    9.87
  -2  18  13   51.58   11.76
  -2  18 -13   44.22   12.16
   2  18 -13    5.02    5.03
   2  18  14   16.45    6.72
  -2  18  14   18.70    6.76
   2  18 -14   18.45    6.20
   2  18  15   23.34    7.81
  -2  18  15   25.07    8.13
  -2  18 -15   28.36    9.18
   2  18  16   13.27    5.25
  -2  18  16    4.90    5.29
  -2  18 -16    8.70    6.95
   2  18 -16   13.77    4.34
   2  18  17    5.04    3.27
  -2  18 -17    3.88    6.15
   2  18 -17    3.23    2.30
   2  18  18    9.57    4.23
  -2  18 -18    6.68    6.69
   2  18 -18   11.78    3.85
   2  18  19   14.50    5.13
  -2  18  19   20.54    8.04
  -2  18 -19   11.67    6.83
   2  18 -19    9.15    3.23
   2  18  20    1.15    3.02
  -2  18  20    2.40    5.95
  -2  18 -20    3.60    6.12
   2  18  21   -0.73    3.08
  -2  18  21    3.48    5.22
  -2  18  22    1.72    5.22
  -2  18 -22   -2.10    5.90
  -2  18  23   10.68    6.86
  -2  18 -23   -1.90    5.71
   2  18  24    7.72    4.34
  -2  18 -24    5.40    7.06
   2  18  25    4.22    4.50
  -2  18  25    2.55    6.57
  -2  18 -25    3.23    6.38
   2  18  26   -4.04    4.28
  -2  18  26   -2.14    6.47
   2  18  27    0.11    4.13
   2  18  28    0.04    4.37
  -2  18  28   -1.95    5.33
   2  18  29    0.46    4.63
  -2  18  29    0.14    5.08
   2  18  30   -2.77    5.24
  -2  18  30   -0.76    4.99
  -2  18  31    1.44    4.95
   2  18  32    1.73    5.84
  -2  18  32    0.62    4.43
   2  18  33   -0.03    5.90
  -2  18  33    3.89    4.37
   2  18  34    2.63    6.81
  -2  18  34   -2.24    4.55
   2  18  35    0.49    7.11
  -2  18  35   -3.46    4.63
   2  18  36    0.95    7.20
  -2  18  36   -2.84    5.08
   2  18  37   -1.22    7.82
  -2  18  37    1.77    4.81
   2  18  38   -0.34    8.38
   2  18  39   -0.27    8.80
   2  18  40    0.67    9.23
   2  18  41   -6.78   10.14
   2  19   0   37.23   11.51
  -2  19   0   52.28   14.69
   2  19   1    0.10    3.76
  -2  19   1    5.30    5.58
  -2  19  -1    1.10    5.10
   2  19  -1    1.13    3.86
  -2  19   2   71.34   20.68
  -2  19  -2   74.91   21.11
   2  19  -2   73.19   18.30
   2  19   3   40.08   11.77
  -2  19   3   35.29   13.07
  -2  19  -3   43.86   14.09
   2  19  -3   35.15   11.33
   2  19   4   13.90    4.84
  -2  19   4   10.41    5.91
   2  19  -4    8.53    4.50
   2  19   5    0.01    3.78
  -2  19   5    3.03    5.64
  -2  19  -5    0.01    5.21
   2  19  -5    3.24    3.61
   2  19   6    1.85    3.81
  -2  19   6   -0.64    4.69
  -2  19  -6   -1.52    5.49
   2  19  -6   -0.24    3.45
   2  19   7   95.30   19.82
  -2  19  -7   74.35   22.44
   2  19  -7   70.51   19.47
   2  19   8   11.13    6.02
  -2  19   8   13.67    7.82
  -2  19  -8   15.19    7.54
   2  19   9   25.82    7.54
  -2  19   9   16.73    8.85
  -2  19  -9   13.92    7.52
   2  19  -9    7.68    5.81
   2  19  10   13.49    5.08
  -2  19  10    3.19    5.23
  -2  19 -10   12.33    7.33
   2  19 -10    8.09    4.17
   2  19  11   11.95    4.80
  -2  19  11   10.15    5.79
  -2  19 -11    3.26    7.07
   2  19 -11    8.33    4.21
  -2  19  12   -0.22    4.79
  -2  19 -12    1.47    6.63
   2  19 -12   -3.52    3.95
   2  19  13   -1.65    2.97
  -2  19  13    1.04    4.71
   2  19 -13    2.35    3.49
   2  19  14   37.07   11.21
  -2  19  14   34.90   10.60
  -2  19 -14   32.08   12.88
   2  19 -14   38.99   10.07
   2  19  15   21.77    6.38
  -2  19  15   19.21    8.74
  -2  19 -15   24.04    9.65
   2  19  16    0.37    2.76
  -2  19  16    0.62    4.83
  -2  19 -16   -0.59    6.79
   2  19 -16    0.31    2.70
   2  19  17    5.70    3.66
  -2  19  17    5.41    6.38
  -2  19 -17   19.32    7.77
   2  19 -17   12.81    4.27
   2  19  18    1.11    2.88
  -2  19 -18    0.96    6.79
   2  19 -18    2.00    2.04
   2  19  19    7.20    4.00
  -2  19  19    1.08    6.21
  -2  19 -19    5.08    6.95
   2  19 -19    2.12    2.40
  -2  19  20   17.34    8.49
   2  19  21   33.99    9.10
  -2  19 -21   16.63    9.83
   2  19  22   12.03    5.11
  -2  19  22   18.08    6.94
  -2  19 -22    4.29    7.02
  -2  19  23    8.54    6.01
  -2  19 -23    0.27    6.59
   2  19  24    2.64    3.88
  -2  19  24    3.88    6.64
  -2  19 -24    1.68    6.21
   2  19  25   22.09    7.27
  -2  19  25   16.89    7.94
  -2  19 -25   -1.50    6.58
   2  19  26    6.97    4.86
  -2  19  26    5.83    6.69
   2  19  27    4.82    4.43
   2  19  28    3.53    4.64
  -2  19  28    0.91    5.37
   2  19  29    8.08    5.26
  -2  19  29    4.91    5.52
   2  19  30   -1.18    5.25
  -2  19  30    1.22    5.00
   2  19  31   -2.17    5.41
  -2  19  31   -0.23    4.80
   2  19  32   -0.69    6.36
  -2  19  32    3.28    4.39
   2  19  33    0.31    5.70
  -2  19  33    1.23    4.31
   2  19  34    4.48    6.66
   2  19  35   -1.05    6.93
  -2  19  35   -0.10    4.45
   2  19  36    3.57    7.43
  -2  19  36   -1.00    4.64
   2  19  37   -1.99    7.62
  -2  19  37    1.42    4.90
  -2  19  38    0.49    4.70
   2  19  39   -4.60    8.79
   2  19  40   -1.73    9.23
   2  19  41   -1.07    9.62
   2  20   0   42.71   11.63
  -2  20   0   30.15   11.93
   2  20   1   15.69    6.48
  -2  20   1   12.79    6.41
  -2  20  -1   16.54    7.03
   2  20  -1    9.28    5.71
  -2  20   2  110.84   28.84
  -2  20  -2  150.13   29.80
   2  20  -2  103.32   26.77
   2  20   3    7.20    4.51
  -2  20   3    4.20    5.29
   2  20  -3    2.82    3.83
   2  20   4   86.52   16.85
  -2  20   4   59.37   18.55
  -2  20  -4   75.67   19.73
   2  20  -4   43.83   15.97
   2  20   5    1.63    4.80
  -2  20   5   15.56    7.14
  -2  20  -5   36.44   12.02
   2  20  -5   20.91    7.10
   2  20   6   11.51    6.73
  -2  20   6   30.35   11.51
  -2  20  -6   23.20    8.06
   2  20  -6   17.04    7.54
   2  20   7    5.83    4.44
  -2  20   7   10.95    6.96
  -2  20  -7   15.79    8.12
   2  20   8   18.01    6.85
  -2  20  -8   19.64   10.31
   2  20  -8   10.13    4.94
   2  20   9    1.47    3.91
  -2  20   9    5.75    5.28
  -2  20  -9    6.99    6.82
   2  20  -9    5.60    3.85
   2  20  10   13.71    5.91
  -2  20  10   20.96    7.49
  -2  20 -10   21.46    9.36
   2  20 -10   13.16    5.63
   2  20  11   16.10    5.55
  -2  20  11    7.67    6.11
  -2  20 -11   20.49    9.45
   2  20 -11   15.24    6.59
   2  20  12    4.59    4.19
  -2  20  12    9.95    5.53
   2  20 -12    7.33    5.08
  -2  20  13   18.99    6.47
  -2  20 -13   20.10    8.08
   2  20 -13    4.54    4.64
   2  20  14   18.17    7.07
  -2  20  14   24.34    8.39
  -2  20 -14   24.49    9.18
   2  20  15    1.01    3.14
  -2  20  15    7.95    5.20
  -2  20 -15    4.70    7.27
   2  20 -15    2.83    3.51
   2  20  16    5.37    3.74
  -2  20  16    0.68    6.49
  -2  20 -16    3.12    7.02
   2  20 -16    3.96    3.27
  -2  20  17    6.99    6.16
  -2  20 -17    5.57    7.00
   2  20 -17    2.04    2.81
   2  20  18   31.15    7.88
  -2  20 -18   27.98   10.65
   2  20 -18   13.51    4.57
   2  20  19    5.53    3.36
  -2  20 -19   11.03    7.31
   2  20 -19   -0.69    1.98
   2  20  20    1.60    3.48
  -2  20  20    1.82    4.88
  -2  20 -20    1.44    6.52
   2  20  21    8.58    4.89
  -2  20  21    6.70    5.57
  -2  20 -21    2.65    6.59
   2  20  22    5.86    3.92
  -2  20  22    4.89    5.81
  -2  20 -22   -3.67    6.44
  -2  20  23    2.98    5.95
  -2  20 -23    3.08    6.52
   2  20  24    0.55    3.65
  -2  20  24   -4.48    6.74
  -2  20 -24   -2.29    6.45
   2  20  25    0.25    4.20
  -2  20  25    7.57    6.58
   2  20  26    3.27    4.70
  -2  20  26   -1.26    6.53
   2  20  27   -0.43    4.13
   2  20  28    0.14    4.33
  -2  20  28   -3.67    5.49
   2  20  29    3.13    4.63
  -2  20  29    0.52    5.13
   2  20  30   -2.91    5.24
  -2  20  30   -0.77    5.02
   2  20  31    4.45    5.78
  -2  20  31    1.52    4.98
  -2  20  32    0.40    4.23
   2  20  33    3.78    5.95
  -2  20  33   -1.39    4.17
   2  20  34   -3.16    6.19
   2  20  35    0.87    6.88
  -2  20  35    1.16    4.56
   2  20  36    5.84    7.37
  -2  20  36    4.11    4.96
   2  20  37   -4.11    7.60
  -2  20  37    4.43    5.01
  -2  20  38    1.57    4.76
   2  20  39   -5.94    9.26
   2  20  40   -0.06    8.78
   2  20  41   -9.98   10.01
   2  21   0   -0.40    4.01
  -2  21   0   -3.57    5.29
   2  21   1    0.87    3.97
  -2  21   1   -3.70    5.47
  -2  21  -1    0.81    5.17
   2  21  -1    0.38    3.63
   2  21   2   52.78   15.26
  -2  21   2   42.80   16.42
   2  21  -2   73.19   15.81
  -2  21   3    9.45    6.08
  -2  21  -3   12.12    6.81
   2  21  -3    8.85    4.64
   2  21   4   10.42    6.66
  -2  21   4   26.70    8.57
  -2  21  -4   17.92    8.63
   2  21  -4   28.35    8.73
   2  21   5    1.04    3.97
  -2  21   5    1.46    4.94
  -2  21  -5    3.58    5.82
   2  21  -5    3.14    4.57
   2  21   6    0.34    4.49
  -2  21   6    4.77    5.30
  -2  21  -6   10.60    7.11
   2  21  -6    8.03    4.38
   2  21   7    8.79    5.01
  -2  21   7    5.54    5.47
  -2  21  -7   16.61    8.12
   2  21  -7    7.96    4.59
   2  21   8   29.10   10.94
  -2  21  -8   37.70   13.90
   2  21  -8   41.91   11.57
   2  21   9   29.60    9.66
  -2  21   9   35.89   12.37
  -2  21  -9   28.20   11.65
   2  21  -9   27.68    9.26
   2  21  10   20.00    6.89
  -2  21  10   15.83    7.83
  -2  21 -10   26.05   10.92
   2  21 -10   32.01    9.04
   2  21  11   39.32   11.10
  -2  21  11   32.42   11.66
  -2  21 -11   35.33   12.99
   2  21 -11   28.81   10.42
   2  21  12    5.65    4.15
  -2  21  12    0.14    4.82
   2  21 -12    3.06    4.51
   2  21  13   -0.93    3.09
  -2  21  13   -1.21    4.86
  -2  21 -13    0.63    7.66
   2  21 -13   -0.63    4.00
  -2  21  14   12.64    5.87
  -2  21 -14    3.93    7.67
  -2  21 -15    0.88    7.18
   2  21 -15    7.63    4.65
   2  21  16   32.66    9.93
  -2  21  16   22.33   10.77
  -2  21 -16   36.30   13.58
   2  21 -16   35.98    9.56
   2  21  17    1.98    3.30
  -2  21  17    0.13    6.31
  -2  21 -17   -3.25    7.09
   2  21 -17    2.01    2.56
   2  21  18    2.65    3.31
  -2  21  18    2.51    6.23
  -2  21 -18   -1.26    7.06
   2  21 -18    2.32    2.29
   2  21  19   10.60    4.95
   2  21  20   57.53   13.31
  -2  21  20   54.20   14.90
  -2  21 -20   23.10   13.55
   2  21  21    1.80    3.56
  -2  21  21    0.99    4.88
  -2  21 -21   -0.43    6.58
   2  21  22    8.18    4.15
  -2  21  22    6.66    5.52
  -2  21 -22   -0.66    6.68
   2  21  23    1.25    3.62
  -2  21  23    1.98    5.66
  -2  21 -23    1.22    6.48
  -2  21  24    8.58    7.43
   2  21  25    1.39    3.81
  -2  21  25    2.55    6.70
   2  21  26   11.77    6.05
  -2  21  26    6.64    6.99
   2  21  27   11.21    6.12
  -2  21  27   -1.23    6.31
   2  21  28   -1.67    5.05
   2  21  29   -0.54    4.53
  -2  21  29    0.47    5.05
   2  21  30    4.02    5.53
  -2  21  30   -0.83    5.06
   2  21  31    0.94    5.17
  -2  21  31    2.24    5.00
  -2  21  32    0.66    4.19
   2  21  33   -2.45    5.83
  -2  21  33    0.61    4.22
   2  21  34    3.78    6.24
   2  21  35    5.67    6.99
  -2  21  35   -1.44    4.87
   2  21  36   -4.86    7.36
  -2  21  36    2.62    4.65
   2  21  37   -1.94    7.80
  -2  21  37   -3.19    4.95
  -2  21  38   -1.96    4.80
   2  21  39   -3.63    8.75
   2  21  40    7.64    9.07
   2  22   0    1.42    3.68
  -2  22   0   -0.07    5.05
   2  22   1   21.94    7.75
  -2  22   1   10.52    6.10
  -2  22  -1    9.31    6.13
   2  22  -1    8.36    4.75
   2  22   2    8.89    5.38
  -2  22   2   13.99    6.61
   2  22  -2    3.95    4.29
  -2  22   3    4.62    5.43
  -2  22  -3    4.39    5.68
   2  22  -3    6.16    4.34
  -2  22   4    1.27    5.52
  -2  22  -4    5.89    5.89
   2  22  -4    1.92    4.00
   2  22   5    2.74    4.58
  -2  22   5   14.67    8.05
  -2  22  -5   21.08   10.09
   2  22  -5   14.39    6.35
   2  22   6    1.77    4.31
  -2  22   6    8.73    5.72
  -2  22  -6   16.36    7.81
   2  22   7    3.49    4.38
  -2  22   7    5.94    5.59
  -2  22  -7    7.47    7.39
   2  22  -7    6.32    4.41
   2  22   8    8.69    5.16
  -2  22   8    3.07    5.27
  -2  22  -8    9.68    8.07
   2  22  -8    4.27    4.25
   2  22   9   38.42    9.96
  -2  22  -9   13.19    9.56
   2  22  -9   24.98    8.57
   2  22  10    0.50    3.77
  -2  22  10   -0.17    4.94
  -2  22 -10   -0.46    6.94
   2  22 -10    0.81    4.48
   2  22  11    2.24    3.93
  -2  22  11   -1.24    7.00
   2  22 -11    0.70    4.36
  -2  22 -12   -0.64    7.72
   2  22 -12    0.97    4.18
   2  22  13    3.73    3.47
  -2  22  13    1.96    5.95
  -2  22 -13    2.19    7.66
  -2  22  14    6.64    7.53
  -2  22 -14   12.49    8.48
   2  22 -14   18.00    5.94
   2  22  15    0.02    3.08
  -2  22  15   -4.13    6.55
  -2  22 -15    3.00    7.24
   2  22 -15   -0.31    3.73
   2  22  16    9.54    4.23
  -2  22  16    8.21    6.92
  -2  22 -16    6.63    7.43
   2  22 -16    5.30    4.04
   2  22  17    1.76    3.17
  -2  22  17    2.34    6.54
  -2  22 -17   -2.75    7.13
   2  22 -17   -0.95    2.95
   2  22  18   29.41    9.02
  -2  22  18   34.21   11.67
   2  22  19   -0.75    3.11
  -2  22 -19    7.60    7.11
   2  22  20   -0.01    3.39
  -2  22  20    1.14    4.77
  -2  22 -20    0.93    6.71
   2  22  21    2.87    3.62
  -2  22  21    0.11    4.57
  -2  22 -21   -5.88    7.07
   2  22  22   10.92    5.48
  -2  22  22    9.58    5.49
  -2  22 -22    2.68    7.31
   2  22  23   -1.69    3.66
  -2  22  23   -2.32    6.63
  -2  22 -23    1.58    6.59
  -2  22  24   -2.99    6.72
   2  22  25    0.64    3.87
  -2  22  25    4.30    6.54
   2  22  26    1.47    4.25
  -2  22  26    6.82    6.59
   2  22  27    3.37    4.97
  -2  22  27    4.83    6.52
   2  22  28   -0.98    4.17
   2  22  29   -1.87    4.54
  -2  22  29   -0.34    5.05
   2  22  30   -0.16    4.62
  -2  22  30   -0.54    5.03
   2  22  31   -1.05    5.38
  -2  22  31    2.51    4.44
   2  22  32    2.11    5.96
  -2  22  32   -0.62    4.27
   2  22  33   -2.40    5.74
  -2  22  33    0.75    4.20
   2  22  34   -1.84    6.08
  -2  22  34   -2.47    4.59
   2  22  35   -2.25    6.27
  -2  22  35    3.35    4.63
   2  22  36   -0.25    7.09
  -2  22  36    1.20    4.58
   2  22  37   -2.65    7.42
  -2  22  37   -4.06    5.01
   2  22  38    0.22    7.46
  -2  22  38   -4.08    5.08
   2  22  39    0.43    7.55
   2  23   0    4.42    4.91
  -2  23   0    6.33    5.70
   2  23   1   19.00    9.63
  -2  23   1   30.51   11.66
   2  23  -1   61.96   12.30
   2  23   2   -2.09    4.91
  -2  23   2   15.65    7.81
  -2  23  -2   14.81    6.47
   2  23  -2   21.15    6.87
   2  23   3    2.97    4.99
  -2  23   3   13.76    7.07
  -2  23  -3   18.25    8.36
   2  23  -3   25.19    7.39
  -2  23   4    3.38    5.49
  -2  23  -4    6.55    5.86
   2  23  -4    3.59    4.14
   2  23   5    1.39    4.17
  -2  23   5    0.58    5.51
  -2  23  -5    6.33    7.13
   2  23   6   17.11    7.05
  -2  23   6   25.83    9.01
  -2  23  -6   22.05    9.42
   2  23  -6   27.29    7.56
   2  23   7    8.01    5.14
  -2  23  -7    1.29    7.07
   2  23  -7    6.10    4.71
   2  23   8    1.71    3.97
  -2  23  -8   -1.10    7.20
   2  23  -8   -2.68    4.85
  -2  23   9   14.16    7.53
  -2  23  -9   19.85    8.77
   2  23  -9    6.28    5.38
   2  23  10   16.61    5.35
   2  23 -10    5.67    5.17
   2  23  11   11.71    5.13
  -2  23  11   13.17    7.04
  -2  23 -11    9.28    7.93
   2  23 -11    7.35    5.72
   2  23  12    6.88    4.50
  -2  23  12    4.00    6.05
  -2  23 -12    3.03    8.38
   2  23 -12    0.19    4.27
   2  23  13   26.98    9.25
  -2  23  13   37.07   12.45
  -2  23 -13   37.10   12.64
   2  23 -13   24.85    9.03
   2  23  14    0.09    3.28
  -2  23  14    0.08    6.61
  -2  23 -14   -0.56    7.33
   2  23 -14    1.11    3.91
  -2  23  15    0.25    6.54
  -2  23 -15   -0.15    7.08
   2  23 -15   -0.31    3.69
   2  23  16    3.61    3.36
  -2  23  16    1.13    6.45
  -2  23 -16    8.93    7.56
   2  23 -16    1.10    3.73
   2  23  17   14.52    5.13
  -2  23  17    5.36    6.97
  -2  23 -17   14.51    9.12
   2  23 -17   12.13    4.58
   2  23  18    0.89    3.18
  -2  23  18   -1.98    4.90
  -2  23 -18   -1.14    7.00
   2  23  19   -0.22    3.16
  -2  23  19   -1.48    4.75
  -2  23 -19   -5.08    7.22
   2  23  20    6.04    4.06
  -2  23 -20    5.37    7.46
   2  23  21    7.77    4.12
  -2  23  21    5.69    5.07
  -2  23 -21    0.77    6.70
   2  23  22    3.35    3.81
  -2  23  22    2.03    4.91
  -2  23 -22   -0.59    6.51
   2  23  23    2.21    3.80
  -2  23  23    3.72    6.55
   2  23  24    2.27    3.94
  -2  23  24    5.93    6.64
  -2  23  25    0.93    6.51
   2  23  26   -4.15    4.45
  -2  23  26   -5.25    6.63
   2  23  27    2.30    4.45
  -2  23  27   -0.69    5.41
   2  23  28    1.58    4.18
   2  23  29   -0.57    4.48
  -2  23  29    2.86    5.19
   2  23  30   -6.34    5.45
  -2  23  30   -1.50    5.14
   2  23  31    0.66    5.15
  -2  23  31    3.81    4.49
   2  23  32   -1.35    5.41
  -2  23  32   -0.02    4.26
  -2  23  33   -2.82    4.36
   2  23  34   -3.25    6.08
  -2  23  34    0.98    4.22
   2  23  35    3.48    6.32
  -2  23  35   -0.33    4.56
   2  23  36    0.30    6.96
  -2  23  36   -0.64    4.62
   2  23  37    1.44    7.11
  -2  23  37   -5.61    5.23
  -2  23  38    0.56    4.81
   2  24   0    2.39    4.88
   2  24   1    0.88    4.60
  -2  24   1    8.44    5.67
  -2  24  -1    7.83    5.84
   2  24  -1    3.52    4.85
   2  24   2    6.45    5.51
  -2  24  -2   12.79    6.89
   2  24  -2    7.70    5.46
   2  24   3    2.10    4.37
  -2  24  -3   -0.44    5.50
   2  24  -3   -1.09    4.66
   2  24   4   29.30    9.87
  -2  24   4   30.10   10.33
  -2  24  -4   31.10   11.42
   2  24  -4   20.18    8.54
  -2  24   5    3.37    6.29
  -2  24  -5    2.26    7.01
   2  24  -5    0.96    4.88
  -2  24   6   17.89    7.19
  -2  24  -6   12.45    7.91
   2  24  -6    3.96    5.24
   2  24   7   12.28    5.71
  -2  24   7   21.33    7.51
  -2  24  -7    8.73    7.64
   2  24  -7    0.98    5.13
   2  24   8    8.60    4.90
  -2  24   8    9.14    6.74
  -2  24  -8    0.70    7.55
   2  24  -8    2.46    4.91
   2  24   9    7.64    5.24
  -2  24   9    5.35    6.28
  -2  24  -9    7.94    7.47
   2  24  -9   -2.06    4.65
   2  24  10    3.42    4.37
   2  24 -10    3.48    4.62
   2  24  11   20.40    6.42
  -2  24  11    9.46    6.94
  -2  24 -11    6.90    8.84
   2  24 -11    9.44    6.13
   2  24  12   -0.07    3.22
  -2  24  12   -0.83    6.86
  -2  24 -12   -4.23    7.88
   2  24  13    0.90    3.40
  -2  24  13   -1.19    6.63
  -2  24 -13    0.49    7.49
   2  24 -13    2.01    4.52
   2  24  14    3.96    3.76
  -2  24  14    0.83    6.68
  -2  24 -14   -1.62    7.56
   2  24 -14   -0.37    3.92
  -2  24  15    2.56    6.62
  -2  24 -15   -0.37    7.18
   2  24 -15   -0.49    3.73
   2  24  16    2.82    3.40
  -2  24  16   -1.03    6.32
  -2  24 -16   -1.36    7.26
   2  24 -16    0.01    2.93
   2  24  17   -0.84    3.26
  -2  24  17   -0.58    6.28
   2  24  18    9.98    4.90
  -2  24  18    2.64    5.07
  -2  24 -18    0.65    6.98
   2  24  19    0.06    3.24
  -2  24  19    3.29    5.03
  -2  24 -19    3.89    6.91
   2  24  20    0.60    3.70
  -2  24 -20    0.45    6.64
   2  24  21   -1.12    4.21
  -2  24  21    3.33    4.87
  -2  24 -21   -3.20    6.65
   2  24  22   -0.30    3.62
  -2  24  22    3.62    6.30
   2  24  23    1.87    4.18
  -2  24  23   -1.07    6.21
   2  24  24   -0.94    3.77
  -2  24  24   -1.21    6.48
  -2  24  25   -2.75    6.37
   2  24  26    4.67    4.44
  -2  24  26   -3.93    6.36
   2  24  27   -1.95    4.45
  -2  24  27    0.58    5.29
   2  24  28   -1.48    4.18
  -2  24  28   -0.35    5.12
   2  24  29   -2.26    4.53
   2  24  30   -1.95    4.66
  -2  24  30    0.52    4.96
   2  24  31    1.38    5.17
  -2  24  31   -1.89    4.26
   2  24  32   -1.87    5.36
  -2  24  32    0.76    4.27
  -2  24  33   -0.12    4.16
   2  24  34   -3.54    5.95
  -2  24  34   -0.23    4.33
   2  24  35    2.70    6.02
  -2  24  35   -0.42    4.50
   2  24  36   -1.56    6.78
  -2  24  36    3.49    4.72
  -2  24  37   -0.29    4.62
   2  25   0    0.46    4.67
   2  25   1    8.53    5.32
  -2  25   1   12.72    7.08
  -2  25  -1   15.86    8.09
   2  25  -1    6.32    5.47
  -2  25   2    0.64    6.10
  -2  25  -2   -6.44    6.77
   2  25  -2   -2.73    4.86
   2  25   3    2.68    4.68
  -2  25   3    1.06    6.22
   2  25  -3    3.00    4.85
   2  25   4   17.41    7.74
  -2  25   4   24.26    9.38
   2  25   5   29.20    8.14
  -2  25   5   16.69    7.93
   2  25  -5    1.03    5.31
  -2  25   6    2.87    6.16
  -2  25  -6    1.61    6.23
   2  25  -6   -0.41    4.77
   2  25   7    0.31    4.19
  -2  25   7    4.90    6.46
  -2  25  -7   -3.46    6.37
   2  25  -7    0.46    4.70
   2  25   8    9.12    4.87
  -2  25   8    3.10    6.92
  -2  25  -8    9.22    7.57
   2  25  -8    1.16    4.91
   2  25   9   26.16    7.96
  -2  25   9   12.71    7.27
   2  25  -9    8.98    5.72
   2  25  10    0.67    4.24
  -2  25  10   -0.61    6.00
  -2  25 -10    0.27    7.82
   2  25 -10    0.80    4.51
   2  25  11    0.36    3.41
  -2  25 -11   -3.54    7.68
   2  25  12    1.29    3.36
  -2  25  12   -4.18    7.29
  -2  25 -12   -6.86    7.94
   2  25 -12    1.76    4.71
   2  25  13    7.35    4.05
  -2  25  13    9.22    7.13
  -2  25 -13    0.28    7.46
   2  25 -13    4.18    4.53
   2  25  14    1.23    3.48
  -2  25  14    3.24    6.84
  -2  25 -14    1.93    7.19
   2  25 -14   -0.23    3.84
   2  25  15   23.27    6.03
  -2  25  15    4.24    6.91
  -2  25 -15    8.23    8.80
   2  25 -15    3.73    4.37
  -2  25  16    3.71    6.60
   2  25 -16    0.29    2.98
   2  25  17    9.71    4.65
  -2  25  17   13.53    5.98
  -2  25 -17    5.98    7.54
   2  25  18    2.94    3.53
  -2  25  18    7.23    5.30
  -2  25 -18    1.71    6.31
   2  25  19    2.39    3.77
  -2  25  19    8.90    5.33
  -2  25 -19   -1.28    5.93
   2  25  20    1.21    3.92
  -2  25  20    0.40    4.77
  -2  25 -20   -1.37    5.83
   2  25  21    7.97    4.39
  -2  25 -21    0.08    5.78
   2  25  22    0.98    3.75
  -2  25  22   -0.78    6.06
   2  25  23    0.30    3.81
  -2  25  23    2.48    6.52
   2  25  24    1.24    3.92
  -2  25  24    7.80    7.10
   2  25  25   -2.21    4.04
  -2  25  25    1.00    6.24
  -2  25  26    0.77    5.42
   2  25  27    1.92    4.46
  -2  25  27   -0.92    5.25
   2  25  28    2.72    4.81
  -2  25  28   -1.35    5.17
   2  25  29    2.32    4.46
   2  25  30   -1.78    5.07
  -2  25  30    0.50    4.86
   2  25  31   -1.02    5.11
  -2  25  31   -1.64    4.39
   2  25  32    3.81    5.46
  -2  25  32    1.98    4.34
  -2  25  33   -3.47    4.40
   2  25  34   -2.13    5.75
  -2  25  34    0.15    4.17
   2  26   0   29.94    9.16
  -2  26   0   24.84   10.55
   2  26   1    0.59    5.35
  -2  26  -1    3.07    6.53
   2  26  -1    3.94    5.67
   2  26   2    3.70    5.46
  -2  26   2    2.34    6.46
  -2  26  -2   -2.48    6.61
   2  26   3    5.88    5.77
  -2  26   3    1.06    6.37
  -2  26  -3    8.13    7.15
   2  26   4   12.52    5.83
  -2  26   4   11.68    7.14
  -2  26  -4   13.35    8.27
   2  26  -4    6.48    5.81
   2  26   5   11.79    5.30
  -2  26   5    8.16    6.85
  -2  26  -5    7.79    7.44
   2  26  -5    6.83    5.92
  -2  26   6   -2.86    6.30
  -2  26  -6    0.52    7.04
   2  26  -6    1.86    4.81
   2  26   7   11.45    5.35
  -2  26   7   14.79    8.74
  -2  26  -7    8.58    8.21
   2  26  -7   10.04    5.74
   2  26   8    1.08    4.20
  -2  26   8   -3.32    6.09
   2  26  -8   -1.29    4.66
   2  26   9   11.16    5.02
  -2  26   9    3.99    6.40
  -2  26  -9    5.60    7.97
   2  26  -9    6.98    5.01
   2  26  10    4.18    3.64
  -2  26  10   -1.06    7.06
  -2  26 -10    1.00    7.22
   2  26 -10    8.24    4.82
   2  26  11    1.54    3.52
  -2  26 -11   -4.39    7.32
   2  26 -11    4.41    4.45
   2  26  12   14.62    4.94
  -2  26  12    8.03    7.52
  -2  26 -12   -0.62    7.60
   2  26 -12   14.30    5.63
   2  26  13    4.72    3.98
  -2  26  13    3.97    6.90
  -2  26 -13    0.76    7.40
   2  26 -13   -1.07    4.05
   2  26  14    2.74    3.41
  -2  26  14   -0.01    6.35
   2  26 -14    0.86    3.96
   2  26  15    5.46    3.62
  -2  26  15    9.16    6.95
   2  26 -15    0.37    3.19
   2  26  16   13.13    5.16
  -2  26  16   11.01    6.72
  -2  26  17    0.11    4.84
   2  26  18    0.39    3.52
  -2  26  18    4.17    5.13
   2  26  19    3.35    3.85
  -2  26  19    0.99    4.73
  -2  26 -19    0.51    5.78
   2  26  20    3.89    4.01
  -2  26  20    5.35    5.41
  -2  26 -20    2.62    6.29
   2  26  21    0.49    3.85
   2  26  22    2.22    3.88
  -2  26  22   -1.95    6.11
   2  26  23   -1.37    3.72
  -2  26  23    4.79    6.45
   2  26  24    0.70    3.96
  -2  26  24    0.10    5.94
   2  26  25    4.30    4.42
  -2  26  25    0.96    6.31
  -2  26  26    2.56    5.27
   2  26  27    0.15    4.70
  -2  26  27    4.31    5.32
   2  26  28    0.59    4.55
  -2  26  28    0.59    4.95
   2  26  29    0.36    4.53
   2  26  30    1.46    4.60
  -2  26  30    2.49    4.38
   2  26  31    4.12    5.22
  -2  26  31    1.04    4.25
   2  26  32   -2.37    5.44
  -2  26  32    0.15    4.13
  -2  26  33   -1.99    4.24
   2  27   0   53.85   13.57
  -2  27   0   31.62   12.56
   2  27   1   -1.86    5.42
  -2  27   1    0.01    6.27
  -2  27  -1   -2.77    6.69
   2  27  -1    4.05    5.65
   2  27   2    7.34    5.71
  -2  27  -2    4.05    6.88
   2  27   3    5.60    5.49
  -2  27   3    6.12    6.37
  -2  27  -3   -0.48    6.66
   2  27  -3    4.72    5.93
   2  27   4   15.75    6.48
  -2  27   4   14.05    7.15
  -2  27  -4    6.94    7.46
   2  27  -4    7.72    6.27
   2  27   5    7.41    4.81
  -2  27   5    2.64    6.30
  -2  27  -5   -5.87    7.23
   2  27  -5    5.19    5.73
   2  27   6    0.22    4.24
  -2  27   6    2.58    6.83
  -2  27  -6   -2.96    6.99
   2  27  -6    1.12    5.63
  -2  27   7    6.77    6.53
   2  27   8   -0.43    4.44
  -2  27   8    2.52    7.19
  -2  27  -8   -3.12    7.03
   2  27  -8    3.61    4.88
   2  27   9    9.29    4.67
  -2  27   9    5.79    7.33
  -2  27  -9    3.83    7.35
   2  27  -9    9.01    5.10
   2  27  10    1.06    3.57
  -2  27  10    5.48    7.26
  -2  27 -10    6.61    7.24
   2  27  11    4.95    3.73
  -2  27  11    1.75    6.86
  -2  27 -11   -1.27    7.18
   2  27 -11    2.56    4.42
   2  27  12    0.50    3.36
  -2  27 -12    1.36    6.98
   2  27 -12    4.16    4.34
   2  27  13    3.48    4.02
  -2  27  13   -3.20    6.69
  -2  27 -13    0.22    7.14
   2  27 -13   -2.62    4.16
   2  27  14   14.29    6.28
  -2  27  14   18.99    8.07
  -2  27 -14   -1.38    7.27
   2  27 -14    6.10    4.54
   2  27  15   -0.24    3.35
  -2  27  15    2.91    5.72
  -2  27 -15    4.99    6.99
   2  27  16   -1.14    3.59
  -2  27  16    1.58    4.96
  -2  27 -16    1.86    6.90
  -2  27  17    0.03    4.93
  -2  27 -17   10.06    7.00
   2  27  18    1.93    3.85
  -2  27  18   -0.38    4.84
  -2  27 -18   -0.78    6.42
   2  27  19    2.60    4.01
  -2  27  19    2.35    4.82
  -2  27 -19   -0.53    6.27
   2  27  20    0.79    4.05
  -2  27  20    3.37    6.31
   2  27  21   -1.88    3.86
  -2  27  21    3.64    6.46
   2  27  22    0.64    3.79
   2  27  23   -1.63    3.93
  -2  27  23    0.19    5.96
   2  27  24   -0.80    4.02
  -2  27  24    3.47    5.93
   2  27  25   -2.76    4.33
  -2  27  25    2.57    5.27
   2  27  26   -0.84    4.48
  -2  27  26   -2.34    5.30
   2  27  27   -3.03    4.97
  -2  27  27   -0.01    5.11
   2  27  28    2.43    4.71
  -2  27  28    3.16    4.99
   2  27  29   -2.40    4.59
   2  27  30    0.78    4.55
  -2  27  30    1.51    4.25
  -2  27  31    1.47    4.15
   2  28   0    2.09    5.46
  -2  28   0    6.87    6.82
   2  28   1    9.18    6.06
  -2  28   1   10.06    6.92
  -2  28  -1    2.96    7.30
   2  28  -1    2.06    5.68
   2  28   2    5.03    5.88
  -2  28   2    2.02    6.43
  -2  28  -2    2.04    7.27
   2  28  -2    9.43    6.20
   2  28   3    3.10    5.48
  -2  28  -3   10.29    7.93
   2  28  -3    6.90    5.88
   2  28   4    2.31    5.11
  -2  28   4    4.44    6.67
  -2  28  -4    2.00    7.31
   2  28  -4    0.94    5.46
   2  28   5    1.56    4.48
  -2  28   5    1.55    6.14
  -2  28  -5    3.76    7.42
   2  28  -5    0.00    5.44
   2  28   6    5.68    4.81
  -2  28   6    0.54    7.00
  -2  28  -6    0.76    7.45
   2  28  -6   -1.46    5.43
   2  28   7    3.47    4.39
  -2  28   7   -1.65    6.97
  -2  28  -7    1.54    7.61
   2  28  -7    9.24    6.19
  -2  28   8    3.93    6.99
  -2  28  -8    2.72    7.54
   2  28  -8    0.63    5.41
   2  28   9   -0.72    3.42
  -2  28   9   -1.93    6.76
  -2  28  -9    1.51    7.09
   2  28  10   -1.61    3.91
  -2  28  10    3.64    6.84
  -2  28 -10   -1.49    7.06
   2  28 -10    3.82    5.25
   2  28  11    2.97    3.63
  -2  28  11    4.65    6.76
  -2  28 -11   -1.56    7.75
   2  28  12    2.82    3.55
  -2  28  12    0.08    6.56
  -2  28 -12   -2.79    7.65
   2  28  13    0.05    3.35
  -2  28 -13    1.49    7.34
   2  28 -13   -2.34    3.45
   2  28  14   -0.35    3.34
  -2  28  14    2.37    5.13
   2  28  15    0.65    3.53
  -2  28  15   -1.47    4.99
  -2  28 -15   -5.58    7.75
   2  28  16   11.62    5.95
  -2  28  16   11.48    6.95
  -2  28 -16   -2.68    7.58
   2  28  17   -2.23    3.46
  -2  28  17   -1.38    4.95
  -2  28 -17    3.33    7.22
  -2  28  18    4.94    5.04
  -2  28 -18    0.89    6.83
   2  28  19    2.01    3.78
  -2  28  19   -0.72    6.36
   2  28  20   -1.19    3.79
  -2  28  20    1.44    6.22
   2  28  21   -1.04    4.24
  -2  28  21    1.38    6.32
   2  28  22   -0.80    3.87
   2  28  23    1.67    4.03
  -2  28  23    2.64    6.12
   2  28  24    0.40    3.90
  -2  28  24    0.00    5.87
   2  28  25    0.90    4.35
  -2  28  25   -0.57    5.09
   2  28  26    0.54    4.32
  -2  28  26    0.50    5.13
  -2  28  27   -0.65    5.03
   2  28  28    6.29    4.94
  -2  28  28    0.27    4.73
  -2  28  29    1.86    4.79
   2  29   0   -4.92    5.91
  -2  29   0    1.01    6.99
   2  29   1    7.02    5.57
  -2  29   1    6.27    7.45
  -2  29  -1   -3.40    7.17
   2  29   2   20.29    7.51
  -2  29   2   18.16    7.95
  -2  29  -2   14.73    9.29
   2  29  -2   12.40    7.41
   2  29   3   -3.11    5.28
  -2  29  -3    0.43    7.26
   2  29  -3    1.97    5.56
   2  29   4    4.59    5.29
  -2  29   4    3.10    7.17
  -2  29  -4    2.99    7.33
   2  29  -4   -3.72    5.61
   2  29   5   12.61    5.81
  -2  29   5   -1.42    7.22
  -2  29  -5   14.61    9.11
   2  29  -5    0.14    5.62
   2  29   6    8.49    4.43
  -2  29   6   11.35    7.62
   2  29  -6    7.49    6.15
   2  29   7    1.22    3.46
  -2  29   7   -1.33    6.88
  -2  29  -7    0.10    7.43
   2  29  -7    1.02    5.44
   2  29   8   -0.59    3.42
  -2  29   8   -1.85    6.81
  -2  29  -8    0.29    7.86
  -2  29   9   17.55    7.79
  -2  29  -9   12.69    9.38
   2  29  -9    3.06    5.91
   2  29  10   -0.78    3.47
  -2  29  10    5.12    6.81
  -2  29 -10    0.52    7.69
   2  29 -10    0.52    3.98
   2  29  11   -0.11    3.40
  -2  29  11    2.07    6.56
  -2  29 -11    6.75    7.96
   2  29 -11    0.53    3.88
   2  29  12   -1.87    3.43
  -2  29  12   -0.06    4.99
  -2  29 -12   -0.29    7.61
   2  29 -12    4.22    3.95
   2  29  13    1.96    3.44
   2  29 -13   -1.20    3.77
   2  29  14   -1.02    3.63
  -2  29  14    1.91    4.96
  -2  29 -14    0.24    7.32
   2  29  15    2.21    3.42
  -2  29  15    0.06    4.89
  -2  29 -15   -1.32    7.29
   2  29  16   -0.41    3.34
  -2  29  16    3.11    4.91
  -2  29 -16   -0.80    7.04
   2  29  17    0.96    3.76
  -2  29  17   -2.40    4.82
  -2  29 -17   -0.97    6.87
  -2  29  18   -1.14    6.39
   2  29  19   -3.21    4.50
  -2  29  19    2.78    6.30
   2  29  20   -1.43    3.90
  -2  29  20   -2.12    6.21
   2  29  21   -4.95    4.09
  -2  29  21   -1.42    6.19
   2  29  22   -0.71    3.95
  -2  29  22    5.29    6.26
   2  29  23   -0.68    4.37
  -2  29  23    0.78    5.91
   2  29  24    0.65    4.27
  -2  29  24    2.05    5.07
   2  29  25   -0.09    4.29
  -2  29  25    1.16    5.06
   2  29  26   -0.99    4.42
  -2  29  26   -2.49    5.05
  -2  29  27    2.03    4.77
  -2  30   0   -0.44    6.87
   2  30   1    0.69    5.29
  -2  30   1    3.08    6.92
  -2  30  -1    5.10    7.12
   2  30  -1    0.31    5.44
   2  30   2    5.44    5.47
  -2  30   2    0.49    7.37
  -2  30  -2    2.59    7.08
   2  30  -2    3.33    5.52
   2  30   3   13.34    5.37
  -2  30   3    1.69    7.38
  -2  30  -3    9.42    7.65
   2  30  -3    3.48    5.79
   2  30   4    3.40    4.30
  -2  30  -4    4.04    7.36
   2  30  -4    0.95    5.49
   2  30   5   -0.08    3.98
  -2  30   5   -0.36    7.33
   2  30  -5   -0.33    5.45
   2  30   6    1.55    4.10
  -2  30   6   -4.05    6.96
  -2  30  -6    2.12    7.54
   2  30  -6   -6.43    5.68
   2  30   7    1.14    3.70
  -2  30   7    0.95    6.72
  -2  30  -7    3.03    7.73
   2  30   8    0.22    3.42
  -2  30   8   -0.95    7.13
  -2  30  -8   -1.88    7.42
   2  30  -8   -0.43    4.22
  -2  30   9   -1.96    6.62
  -2  30  -9   -2.68    7.84
   2  30  -9    1.57    4.11
   2  30  10    0.64    3.43
  -2  30  10   -0.10    5.02
  -2  30 -10    5.94    7.76
   2  30 -10   -1.46    4.18
   2  30  11    0.03    3.33
  -2  30  11    0.38    4.98
  -2  30 -11   -3.12    7.80
   2  30 -11   -2.44    3.95
   2  30  12    1.37    3.93
  -2  30  12    6.93    5.73
   2  30 -12   -0.36    3.79
   2  30  13    0.48    3.40
  -2  30  13    0.87    4.95
  -2  30 -13    0.00    7.47
   2  30  14   -1.92    3.73
  -2  30 -14    1.02    7.12
   2  30  15    0.79    3.46
  -2  30  15    0.10    4.86
  -2  30 -15    1.23    6.94
   2  30  16   -2.51    3.88
  -2  30  16    1.70    4.93
  -2  30 -16    2.99    6.89
   2  30  17   -0.80    3.76
  -2  30  17   -3.30    6.47
   2  30  18    1.41    3.81
  -2  30  18   -0.28    6.22
  -2  30  19   -1.34    6.21
   2  30  20    0.22    3.70
  -2  30  20    0.41    6.16
   2  30  21   -3.42    4.20
  -2  30  21   -0.18    5.90
   2  30  22   -1.34    4.31
  -2  30  22    2.38    5.93
   2  30  23   -2.46    4.96
   2  30  24    2.63    4.38
  -2  30  24    2.56    5.05
   2  31   0    3.10    4.26
  -2  31   0   -6.55    7.40
  -2  31   1    0.28    6.67
  -2  31  -1    3.87    7.23
   2  31  -1   -0.87    4.38
   2  31   2    3.52    4.32
  -2  31   2    0.00    7.06
  -2  31  -2   -4.32    7.40
   2  31  -2    2.45    4.63
   2  31   3    5.66    4.47
  -2  31   3    1.34    7.03
  -2  31  -3   -2.44    7.34
   2  31  -3    0.89    4.35
   2  31   4    3.08    4.29
  -2  31   4    0.01    6.76
   2  31  -4   -0.15    4.33
   2  31   5    5.72    4.50
  -2  31  -5   -2.57    7.43
   2  31  -5   -1.61    4.36
   2  31   6   -0.11    3.95
  -2  31   6    3.38    7.05
  -2  31  -6    0.00    7.11
   2  31   7    6.83    4.49
  -2  31   7   10.33    7.68
  -2  31  -7    0.08    7.33
   2  31  -7    0.44    4.38
   2  31   8    0.16    3.49
  -2  31   8    3.08    5.25
  -2  31  -8    0.77    7.53
   2  31  -8    0.79    4.13
   2  31   9    5.20    3.86
  -2  31   9    3.89    5.32
  -2  31  -9    0.47    7.60
   2  31  -9    2.64    4.22
  -2  31  10    2.82    5.33
  -2  31 -10    0.51    7.41
   2  31 -10    1.08    3.95
   2  31  11    6.64    4.84
  -2  31  11    6.78    5.45
   2  31 -11    0.01    3.82
   2  31  12   -1.56    3.58
  -2  31  12   -3.66    5.17
  -2  31 -12    1.62    7.67
   2  31  13   -0.93    3.45
  -2  31  13   -0.57    4.84
  -2  31 -13    5.15    7.73
   2  31  14    0.87    3.47
  -2  31 -14   -1.69    7.41
   2  31  15   -1.44    3.83
  -2  31  15    4.36    4.98
  -2  31 -15    3.52    7.17
   2  31  16    1.50    3.77
  -2  31  16    1.23    6.40
   2  31  17   -2.34    3.96
  -2  31  17   -1.19    6.29
   2  31  18   -0.42    3.77
  -2  31  18    4.24    6.14
   2  31  19    1.45    3.94
  -2  31  19   -2.17    6.10
  -2  31  20   -0.49    5.87
   2  31  21   -0.69    3.85
  -2  31  21   -1.36    5.92
  -2  31  22   -1.39    5.08
   2  32   0   -0.80    4.22
  -2  32   0    0.07    6.71
   2  32   1    1.01    4.45
  -2  32   1   -0.68    6.61
  -2  32  -1    2.05    7.03
   2  32  -1   -0.25    4.24
  -2  32   2    3.35    6.77
  -2  32  -2   -0.15    7.04
   2  32  -2    1.76    4.50
   2  32   3    3.89    4.70
  -2  32   3    2.49    6.87
   2  32  -3    0.95    4.40
   2  32   4    2.14    4.22
  -2  32   4    5.33    6.84
  -2  32  -4    6.28    7.37
   2  32  -4    1.41    4.48
   2  32   5    0.12    4.04
  -2  32   5   -3.60    6.74
  -2  32  -5    3.89    7.68
   2  32   6   -0.96    4.07
  -2  32  -6    0.47    7.11
   2  32  -6    3.34    4.51
   2  32   7    0.38    3.93
  -2  32   7    1.97    5.43
  -2  32  -7   -1.92    7.45
   2  32  -7    3.70    4.53
   2  32   8   -1.06    4.09
  -2  32   8   -0.15    5.08
  -2  32  -8    0.68    7.34
   2  32  -8   -2.16    4.39
   2  32   9   -0.66    3.48
  -2  32   9    1.09    4.93
  -2  32  -9    1.56    7.48
   2  32  -9    1.14    4.11
   2  32  10    1.72    3.52
  -2  32  10    1.34    5.03
   2  32 -10    1.45    3.90
  -2  32  11    3.28    5.14
  -2  32 -11    5.56    7.87
   2  32  12   -0.87    3.48
  -2  32  12   -1.27    4.82
  -2  32 -12    6.70    7.77
   2  32  13    1.68    3.50
  -2  32  13    1.13    4.86
  -2  32 -13    2.87    7.55
   2  32  14    0.81    3.85
  -2  32  14    0.18    4.89
  -2  32 -14   -2.50    6.97
   2  32  15    0.69    3.73
   2  32  16    1.78    3.89
  -2  32  16    1.99    6.18
   2  32  17   -0.36    3.75
  -2  32  17    2.60    6.08
   2  32  18    1.09    3.88
  -2  32  18    0.64    6.16
   2  32  19   -2.63    4.01
  -2  32  19   -0.44    5.84
   2  33   0    0.69    4.19
  -2  33   0   -0.36    6.66
   2  33   1    2.61    4.29
  -2  33   1    1.80    6.75
  -2  33  -1   -2.49    7.35
   2  33  -1    1.85    4.37
   2  33   2    0.30    4.14
  -2  33   2    4.02    6.50
   2  33  -2   -1.64    4.30
  -2  33   3    0.55    4.56
  -2  33  -3    2.05    6.98
   2  33  -3    1.09    4.34
   2  33   4    1.52    4.15
  -2  33   4    1.49    5.27
  -2  33  -4    0.20    6.83
   2  33   5    0.30    4.03
  -2  33   5   -3.53    5.24
  -2  33  -5   -2.03    7.10
   2  33  -5    2.89    4.53
   2  33   6    2.03    4.34
  -2  33   6    4.18    5.31
  -2  33  -6    4.36    7.39
   2  33  -6   -0.31    4.43
   2  33   7    2.06    4.08
  -2  33  -7    6.71    7.35
   2  33  -7   -0.82    4.52
   2  33   8    2.72    4.13
  -2  33   8    2.48    5.06
  -2  33  -8    6.16    7.51
   2  33  -8   -3.33    4.37
   2  33   9    0.66    3.89
  -2  33   9    1.95    4.98
   2  33  -9   -0.95    4.01
   2  33  10    0.89    3.57
  -2  33  10    3.98    5.09
  -2  33 -10    5.24    7.53
   2  33  11    0.43    3.46
  -2  33  11   -1.15    5.00
  -2  33 -11    0.22    7.15
  -2  33  12    1.84    4.83
  -2  33 -12    3.50    7.43
   2  33  13   -2.66    3.91
  -2  33  13   -0.81    6.37
  -2  33 -13   -0.19    7.26
   2  33  14    0.86    3.71
  -2  33  14   -2.17    6.39
   2  33  15    1.23    3.76
  -2  33  15    5.89    6.33
   2  34   0    2.60    4.32
  -2  34   0   -1.43    4.82
   2  34   1    0.54    4.25
  -2  34   1    1.66    4.72
   2  34  -1    2.20    4.31
   2  34   2    4.04    4.60
  -2  34   2   -0.26    4.67
  -2  34  -2   -2.04    5.01
   2  34  -2   -0.53    4.31
   2  34   3    0.94    4.08
  -2  34   3   -1.29    4.52
  -2  34  -3   -0.35    5.01
  -2  34   4   -0.02    4.36
  -2  34  -4   -0.25    6.88
   2  34  -4    3.89    4.55
   2  34   5    2.13    4.27
  -2  34   5    1.23    5.17
  -2  34  -5    4.52    7.14
   2  34  -5   -1.87    4.44
   2  34   6    1.23    4.10
  -2  34   6    3.40    5.11
  -2  34  -6    3.59    7.07
   2  34  -6   -0.56    4.38
   2  34   7    1.04    4.13
  -2  34  -7   -0.58    6.91
   2  34  -7   -1.75    4.52
   2  34   8   -0.09    3.91
  -2  34   8    1.21    5.06
   2  34  -8   -0.16    4.16
   2  34   9    0.20    4.08
  -2  34   9    0.19    4.80
  -2  34  -9    0.33    6.97
   2  34  10    0.28    4.20
  -2  34  10   -3.62    5.00
  -2  34 -10    0.72    7.16
   2  34  11    0.93    3.80
  -2  34  11   -1.97    6.22
  -2  34 -11   -5.31    7.29
   2  34  12   -0.58    3.70
  -2  34 -12   -1.19    5.32
   2  35   0   -2.67    4.44
   2  35   1    0.93    4.37
  -2  35  -1   -0.54    4.64
   2  35  -1    3.26    4.39
   2  35   2    0.54    4.20
  -2  35   2   -0.26    4.48
  -2  35  -2   -0.23    4.78
   2  35   3   -0.52    4.15
  -2  35   3   -1.56    4.51
  -2  35  -3   -1.07    4.79
   2  35  -3    3.48    4.42
   2  35   4   -0.06    4.09
  -2  35   4   -0.68    4.41
  -2  35  -4   -1.10    5.00
   2  35  -4   -0.72    4.39
  -2  35   5    1.22    4.49
  -2  35  -5   -0.36    4.80
   2  35  -5   -1.00    4.39
   2  35   6    1.40    4.04
  -2  35  -6    0.92    4.91
   2  35  -6   -0.73    4.33
   2  35   7   -2.12    4.43
   2  35  -7    2.69    5.00
  -2  35  -8    2.44    5.15
  -2  35  -9    1.87    5.07
  -2  35 -10    1.49    5.21
  -2  35 -11    0.65    4.99
   2  36   0    2.94    4.69
   2  36   1    0.38    4.45
   2  36  -1    0.20    4.56
   2  36  -2    3.30    5.01
   2  36  -3   -0.26    4.62
   2  36  -4    2.05    4.74
   2  36  -5   -0.87    4.76
  -2  36  -8   -2.59    4.89
  -2  36  -9    1.99    5.11
  -2  36 -10   -2.19    4.98
   3   0   0    2.97    6.09
   3   0   1    2.87    7.29
   3   0  -1   -0.64    6.13
   3   0   2   81.16   25.96
   3   0  -2  139.88   26.38
   3   0  -3    5.19    6.53
   3   0   4  151.34   43.34
   3   0  -4  258.83   44.12
   3   0   5    1.56    6.12
   3   0  -5   -0.07    6.77
   3   0  -6  180.90   41.21
   3   0   7    4.53    6.74
   3   0   8  477.07  101.91
   3   0   9   -0.70    6.21
   3   0  10  813.00  152.67
  -3   0  10  646.92  152.22
   3   0  11    1.60    6.10
  -3   0  11   -0.24    3.55
   3   0  12  185.11   38.63
  -3   0  12  163.80   38.24
  -3   0  13   -0.37    3.01
   3   0  15   -0.86    5.99
  -3   0  15   -0.13    2.26
   3   0  16  208.45   40.71
  -3   0  16  173.47   38.89
   3   0  17    1.93    5.59
  -3   0  17    0.15    2.41
   3   0  18    4.68    6.31
  -3   0  18   10.83    4.41
   3   0  19   -2.58    6.65
  -3   0  19    2.28    3.18
   3   0  20   -1.44    6.26
  -3   0  20    0.03    2.11
   3   0  21   -2.28    6.14
  -3   0  21    0.38    2.37
   3   0  22  293.27   64.40
  -3   0  23   -1.11    1.93
   3   0  24   -8.10    9.24
  -3   0  24    0.62    2.12
   3   0  25    0.85    7.09
  -3   0  25    0.51    2.08
   3   0  26   35.49   12.87
  -3   0  26   11.77    5.56
   3   0  27   -1.56    7.78
   3   0  28    9.52    9.18
   3   0  29   -0.50    8.02
   3   0  30   44.09   15.33
   3   0  32   -0.66    8.78
   3   0  33    7.19    9.66
   3   0  34    2.41    9.96
   3   0  35    2.48   10.44
   3   0  36    0.90   10.52
   3   1   0    4.08    5.23
   3  -1   0   -3.86    6.84
   3   1   1    2.35    5.81
   3  -1  -1    8.54    9.75
   3  -1   1   15.64   10.20
   3   1  -1   -4.72    5.82
   3   1   2   34.24   13.35
   3  -1  -2   78.10   16.80
   3   1  -2   37.61   13.86
   3  -1  -3   80.55   20.04
   3  -1   3   60.09   18.84
   3   1  -3   64.14   17.89
   3   1   4   -2.29    5.94
   3  -1  -4   -1.06    7.20
   3  -1   4    1.15    6.27
   3   1  -4    2.43    6.69
   3   1   5    5.62    6.38
   3  -1   5    3.52    6.29
   3   1  -5    7.37    6.03
   3   1  -6   -1.93    6.93
   3   1   7   56.67   16.35
   3   1   8   28.23   10.71
  -3   1   8   23.81   10.75
   3  -1   8   19.27    8.27
   3   1   9   49.85   14.58
  -3   1   9   43.43   13.95
   3  -1   9   47.06   14.88
   3   1  10  155.84   30.46
  -3   1  10  104.35   29.79
   3  -1  10  141.95   30.48
   3   1  11   26.38    9.76
  -3   1  11   21.32    9.87
   3  -1  11   30.67   11.13
  -3  -1  11   24.85    9.78
   3   1  12    1.56    5.82
  -3   1  12   -0.06    3.52
   3  -1  12    0.25    6.31
  -3  -1  12   -0.02    3.72
   3   1  13  124.01   27.30
  -3   1  13  113.82   26.07
  -3  -1  13  112.68   25.85
  -3   1  14    0.78    3.11
   3  -1  14    5.17    6.31
   3   1  15   19.12    8.15
   3  -1  15   12.11    7.35
  -3  -1  15   15.38    4.98
  -3  -1  15    9.50    6.38
   3   1  16   16.96    8.63
  -3   1  16   18.59    5.73
   3  -1  16   17.82    8.27
  -3  -1  16   22.12    5.59
  -3  -1  16    5.46    5.76
   3   1  17   12.76    7.06
  -3   1  17   13.93    5.04
   3  -1  17   17.15    7.18
  -3  -1  17    6.14    3.39
  -3  -1  17    6.85    5.63
   3   1  18   -0.73    6.92
  -3   1  18    1.69    3.06
   3  -1  18    3.28    5.97
  -3  -1  18   -0.76    2.36
   3   1  19   23.37    9.28
  -3   1  19   22.83    7.08
   3  -1  19   23.92    9.29
  -3  -1  19   18.78    5.74
  -3  -1  19   11.60    7.72
   3   1  20   20.72    8.91
  -3   1  20    7.53    4.79
   3  -1  20   12.73    7.30
  -3  -1  20    6.88    3.16
  -3  -1  20    1.57    4.32
   3   1  21   33.25   11.91
  -3   1  21   32.75    7.99
   3  -1  21   28.30   11.07
  -3  -1  21   10.69    8.15
   3   1  22  181.48   23.27
  -3   1  22  125.57   17.80
   3  -1  22  132.64   23.04
  -3  -1  22   63.52   16.95
  -3  -1  22   31.05   18.44
   3   1  23   40.46   12.64
  -3  -1  23   14.30    4.73
  -3  -1  23    3.76    5.06
  -3   1  24    0.94    1.84
   3  -1  24   -2.04    7.20
  -3  -1  24    0.66    2.46
   3   1  25   18.92   10.14
  -3   1  25   10.45    4.79
   3  -1  25   19.97    8.58
   3   1  26   45.91   14.34
  -3   1  26   31.00    9.14
   3  -1  26   45.38   15.24
   3   1  27    0.81    7.38
  -3   1  27    0.43    2.88
   3  -1  27    0.51    7.96
   3   1  28    5.61    8.82
   3  -1  28   11.31    9.28
   3   1  29   49.44   16.55
   3  -1  29   33.34   14.24
   3   1  30   22.33   11.92
   3  -1  30   19.85   10.86
   3   1  31    1.42    8.48
   3  -1  31   -3.55    9.90
   3   1  32    5.69    8.85
   3  -1  32   10.53   10.18
   3   1  33    1.33    8.59
   3  -1  33    1.32   10.18
   3   1  34   -3.09    9.01
   3  -1  34   -3.21   11.42
   3   1  35   -6.73    9.95
   3  -1  35   -5.43   12.07
   3   1  36    9.64   10.50
   3   2   0   -1.01    5.58
   3  -2   0    2.15    7.23
   3   2   1  164.84   40.32
   3  -2  -1  257.18   42.63
   3   2  -1  173.26   40.12
   3   2   2   14.56    6.87
   3  -2  -2   16.76    9.22
   3   2  -2   10.64    6.13
   3   2   3  437.11  105.41
   3  -2  -3  713.02  110.85
   3  -2   3  511.73  106.45
   3   2  -3  518.18  105.34
   3  -2   4  249.99   54.55
   3   2  -4  245.16   53.37
   3  -2   5  269.36   66.26
   3   2  -5  326.41   65.42
   3   2   6   84.18   21.61
   3   2   7  689.07  154.65
  -3   2   7  612.73  154.83
   3  -2   7  699.38  154.97
   3   2  -7  965.22  155.17
   3   2   8   10.24    6.56
  -3   2   8    9.53    3.98
   3  -2   8    0.28    7.03
   3   2  -8    1.54    6.07
   3   2   9   10.61    6.84
  -3   2   9    8.38    5.98
   3  -2   9   12.09    7.94
   3   2  10  260.45   58.72
  -3   2  10  211.86   58.28
   3  -2  10  285.34   59.16
  -3  -2  10  309.04   57.80
   3   2  11   10.79    6.18
  -3   2  11    4.52    3.84
   3  -2  11   15.67    7.78
   3   2  12   15.80    6.53
  -3   2  12    6.12    3.57
  -3  -2  12    7.70    3.20
  -3  -2  12    5.99    4.51
   3   2  13  189.34   35.62
  -3   2  13  155.47   34.47
   3  -2  13  150.97   35.66
  -3  -2  13  148.17   33.88
   3   2  14    2.55    5.63
  -3   2  14   -0.76    2.99
   3  -2  14    3.74    6.45
  -3  -2  14   -0.31    2.20
  -3  -2  14    1.80    2.85
  -3   2  15  131.53   24.47
   3  -2  15  100.46   26.59
  -3  -2  15  128.10   23.68
  -3  -2  15   73.75   23.90
   3   2  16    0.85    5.69
   3  -2  16    4.78    5.63
  -3  -2  16   -0.16    1.34
  -3  -2  16    0.02    2.16
   3   2  17  169.01   28.78
  -3   2  17  108.27   26.42
   3  -2  17  103.55   28.64
   3   2  18   22.19    8.37
  -3   2  18   15.88    4.47
   3  -2  18   13.62    6.89
  -3  -2  18    9.67    3.09
  -3  -2  18    0.49    3.78
   3   2  19  143.87   28.95
  -3   2  19  121.92   26.33
   3  -2  19   83.66   28.68
   3   2  20   17.25    8.54
  -3   2  20   14.30    6.79
   3  -2  20   13.88    7.84
   3   2  21  335.88   61.04
  -3   2  21  279.10   59.00
   3  -2  21  217.50   60.56
   3   2  22   37.23   11.95
  -3   2  22   12.10    5.33
   3   2  23    5.62    7.89
  -3   2  23    0.49    2.54
   3  -2  23    5.78    7.72
   3   2  24    5.99    8.82
  -3   2  24    2.14    3.08
   3  -2  24    6.42    8.11
  -3   2  25   21.25    6.69
   3  -2  25   18.87   12.52
   3   2  26    4.25    7.86
  -3   2  26    4.42    3.58
   3  -2  26    3.76    8.75
   3   2  27   -3.91    8.15
  -3   2  27   -0.07    2.60
   3  -2  27    4.34    8.79
   3   2  28    3.71    8.50
  -3   2  28   -4.00    3.75
   3  -2  28    3.55    9.14
   3   2  29    6.27    8.68
   3  -2  29    1.49    9.23
   3   2  30   -2.48    8.73
   3   2  31    5.87    8.80
   3  -2  31    1.50   10.53
   3  -2  32    4.44   11.04
   3   2  33    3.66    9.35
   3  -2  33    0.18   11.27
   3   2  34   -1.55    9.09
   3  -2  34    4.06   11.53
   3   2  35    2.05    9.06
   3   2  36    3.78    9.53
   3   2  37   -0.36    9.64
   3   3   0   -1.61    5.07
   3  -3   0   -3.59    8.41
   3   3   1  130.96   31.71
   3  -3  -1  230.39   36.24
   3   3  -1  131.27   31.52
   3   3   2   29.88   12.18
   3  -3   2   57.58   17.81
   3   3  -2   37.50   11.64
   3   3   3   58.43   17.70
   3  -3   3   80.39   22.08
   3   3  -3   69.50   17.03
   3  -3   4   -0.31    7.33
   3   3  -4    1.38    4.86
   3   3  -5   10.75    6.06
   3   3   6   10.76    6.70
  -3   3   6   10.37    5.59
   3  -3   6   15.74    8.22
   3   3   7    1.68    5.52
   3  -3   7    6.56    7.49
   3   3  -7   -0.23    4.94
   3   3   8  454.04   95.83
  -3   3   8  348.46   95.51
   3  -3   8  439.88   96.40
   3   3  -8  580.86   95.75
   3   3   9  171.16   36.93
  -3   3   9   92.86   36.58
   3  -3   9  160.71   38.00
  -3  -3   9  168.64   35.53
   3   3  -9  241.01   36.85
   3   3  10  144.88   31.60
  -3   3  10   99.31   31.40
   3  -3  10  130.27   32.73
   3   3 -10  193.01   31.92
   3   3  11   -0.82    5.29
  -3   3  11    1.47    3.92
   3  -3  11   -8.45    7.93
  -3  -3  11   -1.34    2.80
   3   3  12   14.27    6.70
  -3   3  12   15.64    5.24
  -3  -3  12   13.66    5.65
   3   3  13   25.92    8.81
  -3   3  13   17.58    6.69
   3  -3  13   28.84   10.88
  -3  -3  13   14.35    7.08
  -3  -3  13   16.67    5.91
   3   3  14  119.02   23.71
  -3   3  14   91.50   22.09
   3  -3  14  129.05   24.88
  -3  -3  14   84.64   20.93
  -3  -3  14   97.73   20.66
  -3   3  15   96.26   17.28
   3  -3  15   92.89   20.60
  -3  -3  15   86.52   15.35
  -3  -3  15   53.68   15.24
   3   3  16   18.30    8.52
  -3   3  16   19.35    6.88
   3  -3  16   17.43    8.11
   3   3  17    7.01    6.59
   3  -3  17    3.27    6.68
   3   3  18   50.98   15.75
   3  -3  18   52.75   17.02
   3   3  19   49.81   14.67
   3  -3  19   31.62   13.45
   3   3  20    5.17    7.22
  -3   3  20    7.61    4.90
   3  -3  20   15.19    8.72
   3   3  21    3.48    7.24
  -3   3  21   -1.72    4.24
   3  -3  21    0.19    7.85
   3   3  22  175.34   30.39
  -3   3  22  107.20   27.20
   3  -3  22  120.87   31.66
   3   3  23   36.63   12.96
  -3   3  23   30.08    9.40
   3  -3  23   21.57   11.34
   3   3  24   37.97   13.35
  -3   3  24   36.10    9.67
   3  -3  24   16.58   11.50
  -3   3  25    0.75    3.27
   3  -3  25    8.04    9.53
   3   3  26   67.92   20.05
  -3   3  26   67.35   14.80
   3  -3  26   38.48   19.30
   3   3  27    5.74    9.78
  -3   3  27    7.01    3.91
   3  -3  27   -3.02    9.81
   3   3  28   64.34   18.47
  -3   3  28   44.34   12.12
   3  -3  28   60.64   19.41
   3   3  29    1.14    8.58
  -3   3  29    4.36    3.24
   3   3  30   91.59   21.61
   3  -3  30   46.87   19.23
   3   3  31    2.78    8.99
   3  -3  31    7.27   12.14
   3   3  32    1.63    9.04
   3  -3  32    3.14   11.09
   3   3  33    4.43    9.17
   3  -3  33   -0.50   11.16
   3   3  34    4.87    8.87
   3  -3  34    0.92   11.76
   3   3  35   -6.68    9.30
   3   3  36    6.76    9.95
   3   3  37    4.47    9.78
   3   4   0    0.04    5.00
   3   4   1    0.46    4.96
   3  -4   1    2.03    8.72
   3   4  -1    2.23    5.16
   3   4   2    1.99    4.95
   3   4  -2    2.75    4.89
   3   4   3  157.72   39.82
   3   4  -3  201.39   39.63
  -3   4   4  215.14   57.17
   3   4  -4  283.66   56.11
  -3   4   5   87.99   26.71
   3  -4   5  161.00   29.61
   3   4   6   15.03    6.21
  -3   4   6    5.49    5.31
   3  -4   6   35.74   13.00
   3   4  -6   26.17    7.99
   3   4   7   74.05   20.48
  -3   4   7   80.16   21.16
   3  -4   7   82.93   23.55
   3   4  -7   88.74   19.44
   3   4   8  478.11  121.15
   3  -4   8  528.20  122.24
   3   4  -8  691.60  121.11
   3   4   9  194.39   46.64
  -3   4   9  182.09   46.91
   3  -4   9  231.14   48.38
  -3  -4   9  204.40   45.46
   3   4  -9  288.53   46.54
   3   4  10  190.40   42.69
   3  -4  10  149.08   44.14
   3   4 -10  217.21   42.28
   3   4  11    4.56    4.60
  -3  -4  11   -1.06    1.90
   3   4 -11    6.89    6.37
   3   4  12   42.42   13.40
   3  -4  12   36.31   14.37
  -3  -4  12   46.01    9.99
   3   4  13    8.28    5.40
  -3   4  13    4.82    3.62
   3  -4  13    0.86    7.14
  -3  -4  13    5.79    3.76
  -3  -4  13    3.28    1.98
   3   4  14   90.66   13.85
  -3   4  14   81.59   12.63
   3  -4  14   71.76   16.72
  -3  -4  14   62.62    9.21
  -3  -4  14   29.18    8.49
   3   4  15   61.09   13.92
  -3   4  15   36.92   12.01
   3  -4  15   41.37   15.81
  -3   4  16    5.52    3.97
   3  -4  16   -5.42    7.82
   3   4  17   34.68   11.02
   3  -4  17   22.23   10.70
   3   4  18    0.33    5.79
  -3   4  18   -0.25    3.76
   3  -4  18    2.31    7.60
   3   4  19   13.99    8.18
  -3   4  19   22.67    8.07
   3  -4  19   14.88    9.81
   3   4  20    2.49    6.37
  -3   4  20   -2.69    5.00
   3  -4  20   -0.08    8.03
   3   4  21    1.79    6.90
  -3   4  21    8.97    5.50
   3   4  22    8.25    8.15
  -3   4  22    8.76    6.07
   3  -4  22    2.14    8.81
   3   4  23   87.81   18.95
  -3   4  23   53.68   14.14
   3  -4  23   32.35   16.66
   3   4  24   14.44    9.75
  -3   4  24   20.16    7.59
   3  -4  24   21.73   13.62
   3   4  25   60.36   16.02
   3  -4  25   22.81   14.02
  -3   4  26   32.72    8.70
   3  -4  26    9.75   11.38
   3   4  27    0.14    8.88
  -3   4  27    2.59    2.71
   3  -4  27   -0.06    9.78
   3   4  28    8.30   10.63
   3  -4  28   10.01   10.50
   3   4  29    9.34    9.86
  -3   4  29    2.67    3.31
   3  -4  29    1.57   10.65
   3   4  30   -3.65   10.38
  -3   4  30    2.06    3.16
   3  -4  30    8.23   11.59
   3   4  31    3.15   10.20
   3  -4  31    2.69   11.21
   3   4  32   -3.14    9.24
   3  -4  32    1.13   11.51
   3  -4  33  -11.56   12.29
   3   4  34    1.48    9.97
   3   4  35   -4.08    9.72
   3   4  36    3.40    9.48
   3   4  37   -6.33    9.71
   3   4  38    5.53   10.21
   3   5   0   -0.96    4.36
   3   5   1   -1.31    4.03
   3   5  -1    1.64    4.62
  -3   5   2  271.75   65.66
   3   5  -2  312.45   64.38
   3   5   3  699.28  156.15
  -3   5   3  688.48  157.17
   3   5  -3  807.86  156.27
   3   5   4  112.65   24.79
  -3   5   4   62.84   26.07
   3  -5   4  137.89   30.58
   3   5  -4  124.68   24.82
   3   5   5    3.95    4.14
  -3   5   5  -13.42    8.84
   3  -5   5    3.34    9.57
  -3   5   6    2.42    4.25
   3  -5   6    0.87    7.75
   3   5  -6    6.12    4.95
   3   5   7  188.20   44.27
  -3   5   7  176.42   45.17
   3  -5   7  220.43   47.30
   3   5  -7  224.16   43.94
   3   5   8   12.90    6.67
   3  -5   8   11.59    9.47
   3   5  -8   22.94    7.81
   3   5   9   61.75   15.18
  -3   5   9   39.46   14.30
   3  -5   9   54.46   18.73
   3   5  -9   67.61   14.08
   3   5  10  117.15   30.29
  -3   5  10  119.10   30.96
  -3  -5  10  132.83   28.63
   3   5 -10  166.46   29.80
   3   5  11   20.16    8.30
  -3   5  11    7.70    6.17
  -3  -5  11   27.05    5.39
   3   5 -11   39.24    9.22
   3   5  12   15.36    6.30
  -3   5  12   12.09    6.32
   3  -5  12   14.60    8.78
  -3  -5  12   21.57    4.87
   3   5 -12   33.39    8.39
   3   5  13    9.58    5.73
  -3   5  13   14.50    6.98
   3  -5  13    1.82    8.12
  -3  -5  13   18.03    4.03
   3   5  14  103.83   24.30
  -3   5  14  110.13   24.27
   3  -5  14   87.66   26.65
   3   5  15   70.47   17.76
  -3   5  15   79.20   17.67
   3  -5  15   52.20   19.56
   3   5  16    5.38    4.90
  -3   5  16    8.02    4.47
   3  -5  16    6.18    7.86
  -3   5  17    2.67    4.45
   3  -5  17    6.43    8.14
   3   5  18    7.94    5.67
   3  -5  18    7.49    8.29
   3   5  19   53.75   15.33
  -3   5  19   52.06   14.53
   3  -5  19   48.76   16.29
   3   5  20   40.26   12.63
  -3   5  20   28.83   10.25
   3   5  21    8.12    6.91
  -3   5  21    5.08    5.48
   3  -5  21   18.54   10.96
   3   5  22   24.10    9.58
  -3   5  22   17.06    8.80
   3  -5  22   28.04   14.05
   3   5  23   52.55   13.52
  -3   5  23   17.64    7.19
   3  -5  23   17.02   10.84
   3   5  24  137.15   30.06
  -3   5  24  126.09   27.44
   3  -5  24   82.19   31.41
   3   5  25    1.33    8.18
  -3   5  25   -1.95    4.25
   3  -5  25    3.99   10.08
   3  -5  26    1.07   10.71
   3   5  27    6.73    8.91
  -3   5  27    2.83    4.02
   3  -5  27   11.15   10.82
   3   5  28   17.65   10.04
  -3   5  28    5.70    3.79
   3   5  29   -2.48    9.38
  -3   5  29    0.40    2.80
   3  -5  29    2.40   11.16
   3   5  30   16.97   11.52
  -3   5  30    4.95    3.70
   3  -5  30    6.92   11.67
   3   5  31    0.85   10.17
  -3   5  31    0.91    3.28
   3  -5  31   -1.02   11.50
   3   5  32    1.76   10.16
   3  -5  32    7.80   12.14
   3   5  33    2.25   10.36
   3  -5  33    2.54   12.22
   3   5  35   -6.65    9.95
   3   5  36    0.59    9.70
   3   5  37    1.97    9.92
   3   5  38   -4.51    9.79
   3   6   0   -1.96    3.36
  -3   6   0    1.14    4.98
  -3   6   1  205.83   51.51
   3   6  -1  241.94   49.90
   3   6   2  163.60   35.54
  -3   6   2  190.27   37.72
   3   6  -2  152.79   35.37
   3   6   3  108.70   24.45
  -3   6   3  134.20   27.19
   3   6  -3   99.09   24.10
   3   6   4   98.59   22.73
  -3   6   4  101.72   25.03
   3   6   5   74.50   14.94
  -3   6   5   32.50   15.43
   3   6  -5   58.94   14.37
  -3   6   6   20.65    8.57
   3   6  -6   13.38    7.07
   3   6   7   27.85    8.61
  -3   6   7   25.54   10.75
   3  -6   7   24.81   11.54
   3   6  -7   29.24    9.57
   3   6   8   50.98   15.24
  -3   6   8   64.07   17.45
   3  -6   8   62.49   20.28
   3   6  -8   60.69   14.39
   3   6   9    5.74    3.92
   3  -6   9    0.82    8.57
   3   6  -9    4.64    4.16
   3   6  10   64.27   18.66
  -3   6  10   80.97   20.69
  -3  -6  10   82.01   16.95
   3   6 -10   74.62   17.90
   3   6  11  129.21   35.95
  -3   6  11  141.13   36.68
   3  -6  11  111.65   38.43
  -3  -6  11  172.88   34.78
   3   6 -11  185.89   35.43
   3   6  12   44.18   15.49
  -3   6  12   45.31   16.12
   3  -6  12   34.81   17.73
  -3  -6  12   71.90   13.58
   3   6  13   10.48    4.39
  -3   6  13    5.32    4.36
   3  -6  13   12.26    8.15
  -3  -6  13    5.85    2.71
   3   6  14    0.55    3.66
  -3   6  14    0.21    3.95
   3  -6  14   -6.14    9.48
  -3  -6  14    0.00    0.83
   3   6  15    6.16    4.21
  -3   6  15    5.65    4.51
   3  -6  15    3.39    8.29
   3   6  16   42.15   11.68
  -3   6  16   37.17   11.82
   3  -6  16   28.73   12.97
  -3   6  17    5.69    5.01
   3  -6  17    4.01    9.34
   3   6  18   -1.16    4.64
  -3   6  18    1.05    4.55
   3  -6  18    2.01    8.68
   3   6  19   23.71    8.80
   3  -6  19   16.21   10.30
   3   6  20   74.60   21.24
  -3   6  20   92.98   21.04
   3   6  21    8.48    6.62
  -3   6  21   13.57    6.62
   3  -6  21    5.11    9.70
   3   6  22    4.23    6.03
  -3   6  22    2.08    5.27
   3  -6  22    7.42    9.89
   3   6  23   10.18    7.47
  -3   6  23    9.34    5.90
   3  -6  23    3.37   10.54
   3   6  24   39.50   13.30
  -3   6  24   29.19   10.63
   3  -6  24   35.70   13.84
   3   6  25    8.47    8.25
  -3   6  25    0.37    4.53
   3  -6  25    1.51   10.40
   3   6  26  -18.17   11.50
  -3   6  26    0.20    4.35
   3  -6  26    3.99   10.91
  -3   6  27    2.25    4.35
   3  -6  27    7.87   11.58
   3   6  28   -3.74    9.07
  -3   6  28    2.40    4.00
   3  -6  28    6.66   11.78
   3   6  29   -0.17    9.32
  -3   6  29    0.89    2.94
   3  -6  29   -4.09   11.83
   3   6  30   13.76   10.57
  -3   6  30   10.68    5.06
   3  -6  30    7.71   12.58
   3   6  31   -0.29    9.77
  -3   6  31    0.48    3.30
   3  -6  31   -8.84   12.57
   3   6  32    2.80   10.15
   3  -6  32    3.57   12.40
   3   6  33   -3.68   10.39
   3   6  35   -2.75   10.77
   3   6  36    0.06   10.77
   3   6  37   -6.63   11.30
   3   6  39    0.44   11.80
   3   7   0   -1.26    2.76
  -3   7   0   -1.50    5.34
   3   7   1  280.92   57.86
  -3   7   1  241.86   59.44
   3   7   2   -0.56    2.77
  -3   7   2    1.07    4.57
  -3   7  -2   -0.35    4.66
   3   7  -2   -0.28    3.09
   3   7   3  140.55   31.59
  -3   7   3  153.74   33.83
   3   7  -3  143.80   31.49
   3   7   4  202.13   43.77
  -3   7   4  203.60   45.57
   3   7   5    5.68    3.77
  -3   7   5    3.46    4.88
   3   7  -5    7.24    3.78
   3   7   6   17.60    6.53
  -3   7   6   12.08    6.52
   3   7  -6   14.07    5.89
  -3   7   7  177.79   37.68
   3   7  -7  159.23   35.49
   3   7   8  853.87  175.56
  -3   7   8  814.01  176.21
   3   7  -8  816.02  175.35
   3   7   9   36.08    9.93
  -3   7   9   27.71   10.32
   3   7  -9   28.55    9.40
   3   7  10   24.44    8.22
   3   7 -10   20.15    7.45
   3   7  11   14.31    6.34
  -3   7  11   21.74    7.87
   3  -7  11    4.43    9.27
  -3  -7  11   24.06    5.74
   3   7 -11   12.37    6.28
   3   7  12   72.72   19.57
  -3   7  12   61.24   20.72
   3  -7  12  101.35   25.35
  -3  -7  12   88.84   18.13
   3   7  13   33.41    9.62
  -3   7  13   21.64    9.24
   3  -7  13   33.58   13.58
  -3  -7  13   33.89    7.87
   3   7 -13   25.79    8.68
   3   7  14    1.70    3.65
  -3   7  14    1.60    4.80
   3  -7  14   -2.59    8.97
  -3  -7  14    0.54    1.60
   3   7  15    1.44    3.74
  -3   7  15   -0.77    4.37
   3  -7  15  -10.64    9.64
   3   7  16    5.51    4.46
  -3   7  16   15.98    7.23
   3  -7  16    8.18    9.76
   3   7  17  173.40   39.21
  -3   7  17  198.75   39.71
   3  -7  17  142.28   42.37
  -3   7  18    5.03    4.87
   3  -7  18    6.91   10.80
   3   7  19    7.56    5.14
  -3   7  19   12.92    5.52
   3   7  20    2.06    4.98
  -3   7  20    0.29    5.49
   3  -7  20    5.12   11.89
   3   7  21   73.59   17.13
  -3   7  21   66.25   16.75
   3  -7  21   35.26   17.70
   3   7  22   -3.95    5.68
  -3   7  22    1.70    5.31
   3  -7  22    0.43   10.79
   3   7  23    3.98    5.99
  -3   7  23    2.30    5.47
   3  -7  23    2.19   10.67
   3   7  24   52.67   15.53
  -3   7  24   48.82   14.02
   3  -7  24   34.58   17.90
   3   7  25   10.05    7.68
  -3   7  25    4.53    4.55
   3  -7  25    7.43   11.40
   3   7  26    5.30    7.79
  -3   7  26   -1.18    5.12
   3  -7  26    8.28   12.74
   3   7  28    9.41    8.80
  -3   7  28    5.36    4.86
   3  -7  28   14.20   12.92
   3   7  29    3.84    8.92
  -3   7  29    6.35    5.04
   3  -7  29   -4.51   12.56
   3   7  30    2.03    9.47
  -3   7  30    4.36    3.46
   3  -7  30   -4.24   13.06
   3   7  31    3.30    9.69
  -3   7  31    0.97    3.30
   3   7  32    4.66   10.23
  -3   7  32    4.68    3.77
   3   7  33    2.80   10.27
   3   7  34   -3.72   10.72
   3   7  35   -1.23   10.76
   3   7  36   -1.88   10.85
   3   7  38   -3.85   12.00
   3   7  39    8.37   12.36
   3   8   0    0.55    2.61
  -3   8   0   -2.34    4.39
   3   8   1   49.94   11.50
  -3   8   1   23.96   12.37
   3   8  -1   51.70   11.40
   3   8   2  425.38   80.26
  -3   8   2  323.96   81.36
  -3   8  -2  317.65   81.49
   3   8   3   52.22   13.03
  -3   8   3   52.65   16.97
  -3   8  -3   50.08   16.30
   3   8   4  196.31   41.73
  -3   8   4  181.83   43.98
  -3   8  -4  206.91   44.17
   3   8  -4  190.63   41.53
   3   8   5  240.81   52.83
  -3   8   5  207.95   54.25
   3   8  -5  264.78   52.69
   3   8   6  156.39   33.84
  -3   8   6  163.62   36.15
   3   8  -6  151.84   33.56
  -3   8   7   12.02    5.53
   3   8  -7   14.43    5.39
   3   8   8   54.74   13.64
  -3   8   8   54.10   16.77
   3   8  -8   53.67   13.05
   3   8   9   34.98    9.79
  -3   8   9   31.26   11.07
   3   8  -9   29.08    9.13
   3   8  10    3.66    3.36
   3   8 -10    4.27    3.63
   3   8  11  101.67   20.83
  -3   8  11   89.11   22.40
   3   8 -11   80.66   20.05
   3   8  12   36.24   10.38
  -3   8  12   34.46   11.30
  -3  -8  12   34.89    9.16
   3   8 -12   28.29    9.37
   3   8  13    0.43    2.99
  -3   8  13   -2.61    4.44
  -3  -8  13    0.46    2.36
   3   8 -13   -0.12    3.20
   3   8  14    9.10    3.61
  -3   8  14   10.86    5.95
  -3  -8  14    4.60    2.99
   3   8 -14   -0.02    2.46
   3   8  15   11.16    4.67
  -3   8  15   17.32    6.35
   3   8  16   22.85    7.72
  -3   8  16   23.81    7.84
   3   8  17    2.75    4.16
  -3   8  17    2.12    5.02
  -3   8  18   39.26   12.74
   3   8  19   21.89    8.02
  -3   8  19   35.83   10.61
   3   8  20    9.50    5.27
   3   8  21    4.47    4.98
  -3   8  21    8.14    6.28
   3   8  22    8.75    6.25
  -3   8  22    0.55    5.71
   3   8  23    1.27    5.61
  -3   8  23   -2.77    5.61
   3   8  24   -2.35    5.91
  -3   8  24    4.84    4.74
   3   8  25   48.94   16.86
  -3   8  25   66.56   16.34
   3   8  26   -0.42    6.55
  -3   8  26    0.00    4.92
   3   8  27   14.61    8.40
  -3   8  27   20.32    7.98
   3   8  29    3.43    8.92
  -3   8  29   10.33    5.46
   3   8  30    1.99    9.44
  -3   8  30    0.56    3.26
   3   8  31    3.74    9.26
  -3   8  31    1.61    3.27
   3   8  32   -0.45    9.74
  -3   8  32   -0.08    3.65
   3   8  33    4.51   10.49
   3   8  34    2.53   10.50
   3   8  37    8.62   12.71
   3   8  38    5.55   12.16
   3   8  39    0.40   12.18
   3   9   0   -0.06    2.13
   3   9   1  357.12   82.22
  -3   9   1  358.72   83.79
  -3   9  -1  356.61   83.65
   3   9  -1  442.83   82.30
   3   9   2    3.25    2.44
  -3   9   2    5.26    5.65
  -3   9  -2    7.62    4.75
   3   9  -2    2.52    2.36
   3   9   3  182.98   39.40
  -3   9   3  184.86   42.07
  -3   9  -3  179.39   41.64
   3   9   4   13.59    5.45
  -3   9   4   13.77    7.76
  -3   9  -4   19.15    7.44
   3   9   5   13.50    4.62
  -3   9   5    5.34    6.70
  -3   9  -5    1.49    4.88
   3   9  -5   11.23    3.58
   3   9   6  121.52   28.81
  -3   9   6  157.50   31.50
  -3   9  -6  119.07   31.29
   3   9  -6  135.59   28.53
   3   9   7   20.89    7.34
  -3   9   7   18.56    7.55
  -3   9  -7   25.98    8.99
   3   9  -7   28.58    7.37
  -3   9   8    3.07    4.36
   3   9  -8    2.78    3.09
   3   9   9   -0.76    2.87
  -3   9   9   -0.48    4.19
   3   9  -9    1.93    3.04
   3   9  10  128.26   25.42
  -3   9  10  115.46   26.96
   3   9 -10  103.14   24.71
   3   9  11    3.17    3.08
   3   9  12   28.13    9.18
  -3   9  12   38.66   11.72
   3   9 -12   28.72    8.74
   3   9  13    3.36    3.09
  -3   9  13    5.75    5.21
   3   9 -13   -0.95    3.43
   3   9  14  111.68   15.79
  -3   9  14  136.29   18.47
   3   9 -14   29.48   13.91
   3   9  15   32.47    6.97
  -3   9  15   25.80    6.00
  -3  -9  15    1.95    2.21
   3   9 -15   -0.02    1.96
   3   9  16    3.44    3.99
  -3   9  16    2.30    5.23
   3   9  17    4.30    3.76
  -3   9  17    7.24    5.59
   3   9  18   11.84    5.55
  -3   9  18   14.60    7.57
  -3   9  19   23.58    9.06
   3   9  20   -0.94    4.22
  -3   9  20    2.93    6.18
   3   9  21   27.81    9.75
   3   9  22  112.60   27.96
  -3   9  22  123.49   28.05
   3   9  23   56.09   14.27
  -3   9  23   27.26   12.14
   3   9  24    2.63    5.67
  -3   9  24    1.28    5.80
   3   9  25    4.95    6.74
  -3   9  25    6.88    5.11
   3   9  26   67.56   19.61
  -3   9  26   67.10   17.90
   3   9  27    9.45    6.97
  -3   9  27    2.47    5.29
   3   9  28    5.26    7.38
  -3   9  28    2.58    5.06
   3   9  29    2.11    8.18
  -3   9  29    2.31    4.78
   3   9  30   25.74   11.84
  -3   9  30   28.58    9.80
   3   9  31    1.76    9.10
  -3   9  31   -1.76    3.35
   3   9  32    8.94    9.80
  -3   9  32   -0.45    3.29
   3   9  33    4.31    9.63
  -3   9  33    0.47    3.70
   3   9  34    1.64   10.16
   3   9  35   -5.02   12.22
   3   9  36   -5.77   12.22
   3   9  37   -3.79   12.13
   3   9  38    6.77   12.53
   3   9  39  -14.99   13.19
   3   9  40   13.41   13.60
   3  10   0   -0.77    2.05
   3  10   1   27.81    7.62
  -3  10  -1   21.37    8.60
   3  10  -1   25.00    7.48
   3  10   2  354.44   78.77
  -3  10   2  402.32   80.84
  -3  10  -2  401.63   80.62
   3  10   3   13.97    4.94
  -3  10   3   16.13    8.06
  -3  10  -3    9.44    5.99
   3  10  -3   10.04    3.42
   3  10   4   22.85    6.92
  -3  10   4   25.21   10.13
  -3  10  -4   18.57    6.96
   3  10  -4   21.70    6.69
   3  10   5   37.36    9.44
  -3  10   5   35.35   12.59
  -3  10  -5   41.18   12.90
   3  10  -5   29.97    9.23
   3  10   6   67.14   15.63
  -3  10   6   70.79   19.25
  -3  10  -6   58.63   18.76
   3  10   7  129.12   27.60
  -3  10   7  115.89   30.21
  -3  10  -7  145.13   30.18
   3  10  -7  120.01   27.25
  -3  10   8   34.27   13.43
  -3  10  -8   45.70   15.04
   3  10  -8   50.85   11.35
  -3  10   9    1.04    4.24
  -3  10  -9    0.81    4.54
   3  10  -9    4.27    3.43
   3  10  10   38.40   10.46
  -3  10  10   29.13   11.14
   3  10 -10   40.71    9.72
   3  10  11    4.64    3.20
  -3  10  11    6.95    4.96
  -3  10 -11    2.11    5.20
   3  10  12   34.28    9.72
  -3  10 -12   28.71   11.69
   3  10 -12   34.21    8.94
   3  10  13   15.66    5.61
  -3  10  13   24.42    8.15
   3  10 -13   13.91    5.73
   3  10  14    2.56    3.05
  -3  10  14    3.22    4.59
   3  10 -14    3.12    3.72
   3  10  15   16.38    4.22
  -3  10  15   23.06    7.43
  -3 -10  15    9.55    5.82
   3  10 -15   -0.99    3.52
   3  10  16   97.09   22.90
  -3  10  16   98.53   24.06
   3  10  17   65.11   16.33
  -3  10  17   61.01   17.86
   3  10  18    6.52    4.11
  -3  10  18    1.82    5.26
  -3  10  19   16.97    7.18
  -3  10  20    4.57    6.79
   3  10  21   48.69   14.30
   3  10  22   60.27   16.61
  -3  10  22   60.73   17.53
   3  10  23    2.92    5.24
  -3  10  23    6.30    6.23
   3  10  24    1.98    5.50
  -3  10  24    1.20    5.83
   3  10  25   30.90   12.21
  -3  10  25   36.16   11.41
   3  10  26    0.15    6.03
  -3  10  26    2.14    4.92
   3  10  27    2.42    6.56
  -3  10  27    2.21    5.39
   3  10  28    3.67    6.83
  -3  10  28    2.27    5.17
   3  10  30   -0.95    8.07
  -3  10  30    5.02    5.02
   3  10  31    1.69    8.71
  -3  10  31    5.84    5.47
   3  10  32    4.00    9.52
  -3  10  32   -1.12    3.68
  -3  10  33    0.68    3.40
   3  10  34    3.57   10.54
  -3  10  34    6.20    4.72
   3  10  35    7.27   11.80
   3  10  37   -6.79   12.41
   3  10  38   -2.61   12.28
   3  10  39   10.24   12.83
   3  10  40    1.30   12.67
   3  11   0    1.28    2.33
  -3  11   0    2.46    4.62
   3  11   1   35.98    9.42
  -3  11  -1   25.13   10.65
   3  11  -1   41.71    9.44
   3  11   2   17.10    5.86
  -3  11   2   33.69   12.09
  -3  11  -2   17.07    6.62
   3  11   3  261.71   48.43
  -3  11   3  183.82   50.39
  -3  11  -3  206.47   50.43
   3  11  -3  213.35   48.20
   3  11   4   11.04    3.78
  -3  11   4    5.19    5.21
  -3  11  -4   10.84    5.95
   3  11  -4   10.71    4.17
   3  11   5    1.48    2.22
  -3  11   5   -0.44    4.43
  -3  11  -5    1.81    4.35
   3  11  -5    2.74    2.21
   3  11   6   75.55   21.55
  -3  11   6   96.25   24.89
  -3  11  -6  108.64   25.08
   3  11  -6  112.13   21.41
   3  11   7   66.28   15.49
  -3  11   7   57.78   18.46
  -3  11  -7   60.49   18.81
   3  11  -7   65.49   14.86
   3  11   8    0.03    2.31
  -3  11   8   -3.18    4.98
  -3  11  -8    1.42    5.18
  -3  11   9    7.86    5.59
  -3  11  -9    1.80    4.62
   3  11  -9    6.69    2.55
   3  11  10  392.94   79.92
  -3  11  10  340.15   80.85
   3  11  11    5.75    2.90
  -3  11  11    3.13    4.60
  -3  11 -11   -0.55    4.64
   3  11 -11    5.80    3.41
   3  11  12    9.75    3.87
  -3  11 -12   12.37    6.37
   3  11 -12   11.53    4.43
   3  11  13   16.84    5.35
  -3  11  13   18.50    6.48
  -3  11 -13   10.43    6.34
   3  11 -13   14.22    5.23
   3  11  14   56.74   10.88
  -3  11  14   59.89   14.21
  -3  11 -14   75.11   16.77
   3  11 -14   18.94    9.32
   3  11  15   19.80    6.20
  -3  11  15   25.14    8.53
  -3  11 -15   28.88    9.98
   3  11 -15    5.78    4.68
   3  11  16   11.23    4.65
  -3  11  16   18.29    6.89
  -3  11 -16   12.29    6.94
   3  11 -16   -0.27    3.25
   3  11  17   17.75    6.80
  -3  11  17   14.21    6.92
  -3  11 -17   25.88    8.79
   3  11  18   11.61    5.05
  -3  11  18   16.44    8.37
  -3  11 -18   14.85    8.90
   3  11  19   66.80   14.99
  -3  11  19   41.23   15.51
  -3  11  20    5.31    6.77
  -3  11 -20    3.53    7.13
   3  11  21    2.65    4.16
  -3  11  21    8.47    6.98
  -3  11 -21   20.26    8.85
   3  11  22   17.76    7.21
  -3  11 -22   23.40    9.60
   3  11  23   21.16    7.82
  -3  11  23   23.57    8.56
  -3  11 -23   28.52   10.43
   3  11  24    4.87    5.70
  -3  11  24    1.20    6.35
  -3  11 -24    2.99    7.20
   3  11  25    3.95    5.95
  -3  11  25   10.09    6.06
  -3  11 -25    8.85    8.49
   3  11  26   26.27   10.76
  -3  11  26   34.23   10.72
  -3  11 -26   24.44   11.80
   3  11  27    0.11    6.00
  -3  11  27   -1.05    5.54
  -3  11 -27   -2.31    7.38
   3  11  28    4.67    6.71
  -3  11  28    5.07    6.18
  -3  11 -28   -1.08    8.26
  -3  11  29    4.13    5.39
  -3  11 -29   -1.47    7.08
   3  11  30   10.72    8.28
  -3  11  30    2.24    5.15
  -3  11 -30    5.32    7.21
   3  11  31   -4.89    8.53
  -3  11  31    3.78    4.93
  -3  11 -31   -0.06    5.60
  -3  11  32   -3.44    4.61
   3  11  33   -2.97    9.75
  -3  11  33    2.23    3.57
   3  11  34    7.37   10.41
  -3  11  34    1.13    4.00
   3  11  35   -8.63   11.31
   3  11  36   -5.64   11.39
   3  11  37   -5.16   12.08
   3  11  38    5.02   12.46
   3  11  39   -2.80   12.65
   3  11  40   -4.32   12.70
   3  12   0   -0.14    2.16
  -3  12   0    0.40    4.34
   3  12   1    3.33    2.26
  -3  12   1    1.95    5.24
  -3  12  -1   -1.67    8.25
   3  12   2   67.82   17.69
  -3  12  -2   81.76   22.22
   3  12  -2   87.21   17.65
   3  12   3    8.29    3.51
  -3  12   3    5.99    5.72
  -3  12  -3    9.16    6.80
   3  12  -3   10.45    3.97
   3  12   4   12.90    5.46
  -3  12   4   17.31    7.63
  -3  12  -4   22.65    8.34
   3  12  -4   15.59    4.99
   3  12   5    6.02    3.13
  -3  12   5    5.07    4.85
  -3  12  -5    6.62    5.28
   3  12  -5    8.00    4.04
   3  12   6   62.95   16.79
  -3  12   6   63.28   20.18
  -3  12  -6   75.10   20.67
   3  12  -6   80.98   16.44
   3  12   7    4.40    2.98
  -3  12   7    4.60    4.65
  -3  12  -7    1.36    4.53
   3  12  -7    2.36    2.26
   3  12   8  112.40   23.67
  -3  12   8   87.33   25.86
  -3  12  -8  125.75   27.12
   3  12  -8  100.68   23.16
   3  12   9   23.39    7.99
  -3  12   9   18.69    8.20
   3  12  -9   28.22    7.08
  -3  12  10  125.18   31.32
  -3  12 -10  137.17   31.85
   3  12  11   14.69    5.58
  -3  12  11    1.61    4.50
  -3  12 -11    4.98    5.04
   3  12 -11    3.36    2.35
   3  12  12   47.26   12.63
  -3  12  12   55.82   15.26
  -3  12 -12   68.67   18.17
   3  12 -12   47.64   11.95
   3  12  13    4.19    2.96
  -3  12 -13    0.95    5.92
   3  12 -13    4.92    2.76
   3  12  14    0.83    2.75
  -3  12  14    4.88    4.66
  -3  12 -14   -0.84    5.28
   3  12 -14    0.50    2.91
   3  12  15   57.62   16.00
  -3  12  15   73.54   18.46
  -3  12 -15   91.32   21.52
   3  12  16    1.04    2.96
  -3  12  16   -0.84    4.77
  -3  12 -16    0.89    7.12
   3  12  17   22.45    6.56
  -3  12  17   25.76    9.33
  -3  12 -17   15.68    6.41
   3  12 -17    0.00    3.04
   3  12  18    0.05    3.15
  -3  12  18   -1.23    5.68
  -3  12 -18    1.28    5.85
   3  12  19    2.36    3.54
  -3  12  19    0.08    5.27
  -3  12 -19    0.79    6.54
   3  12  20   20.97    7.87
  -3  12  20   18.58    8.31
  -3  12 -20   20.61    8.41
  -3  12  21   17.18    9.67
  -3  12 -21   28.06   10.96
   3  12  22    5.13    4.43
  -3  12  22    2.86    6.88
  -3  12 -22   10.01    6.35
   3  12  23    0.95    4.25
  -3  12  23    8.84    6.79
  -3  12 -23   -1.49    5.88
   3  12  24    0.25    5.14
  -3  12  24    2.28    6.31
  -3  12 -24   -2.32    6.19
   3  12  25    1.37    5.51
  -3  12  25    4.39    5.47
  -3  12 -25    4.66    6.67
   3  12  26   34.16   13.66
  -3  12  26   54.00   14.05
   3  12  27    5.68    7.07
  -3  12  27    6.59    5.83
  -3  12 -27   11.28    7.55
   3  12  28    7.27    6.56
  -3  12  28    2.09    5.62
  -3  12 -28   -1.28    5.97
   3  12  29   -0.18    6.52
  -3  12  29   -1.87    5.52
  -3  12 -29   -1.28    5.85
  -3  12 -30    8.56    8.09
   3  12  31    2.94    8.13
  -3  12  31   -1.87    5.03
   3  12  32   -0.63    8.38
  -3  12  32   -0.56    4.76
   3  12  33   -1.29    8.74
  -3  12  33    3.97    3.86
   3  12  34   -6.42   10.22
  -3  12  34   -0.74    3.64
   3  12  35    3.97   10.51
   3  12  36   -6.56   10.92
   3  12  38    4.03   12.21
   3  12  39   -3.19   13.07
   3  12  40    1.93   12.69
   3  12  41   -1.15   12.88
   3  13   0   -0.65    2.07
  -3  13   0   -5.34    7.46
   3  13   1    2.26    2.70
  -3  13   1    5.35    5.34
  -3  13  -1   -0.76    4.62
   3  13   2   21.50    6.41
  -3  13  -2   12.83    6.89
   3  13  -2   20.08    6.20
   3  13   3   61.19   12.82
  -3  13   3   48.86   16.92
  -3  13  -3   51.51   16.63
   3  13  -3   45.02   12.43
   3  13   4   31.16   10.16
  -3  13   4   38.27   13.70
  -3  13  -4   57.51   15.54
   3  13  -4   42.42   10.14
   3  13   5    1.59    2.31
  -3  13   5    3.22    5.19
  -3  13  -5    2.40    5.06
   3  13  -5    3.93    2.50
   3  13   6    1.51    2.27
  -3  13   6   -1.40    4.45
  -3  13  -6   -0.62    4.79
   3  13  -6   -1.48    2.18
   3  13   7    1.26    2.48
  -3  13   7    2.30    4.45
  -3  13  -7    1.71    5.25
   3  13  -7    3.16    2.39
   3  13   8  282.13   70.86
  -3  13   8  320.91   72.41
  -3  13  -8  348.82   72.74
   3  13  -8  375.80   70.73
   3  13   9   30.38    7.89
  -3  13   9   18.26    8.33
   3  13  -9   18.60    6.06
  -3  13  10   36.09   12.75
  -3  13 -10   25.41   11.52
   3  13 -10   46.57    9.84
   3  13  11    3.08    2.78
  -3  13  11    3.96    5.26
  -3  13 -11    1.74    5.08
   3  13 -11    5.94    2.70
   3  13  12  117.42   28.00
  -3  13  12  132.53   30.49
  -3  13 -12  152.85   32.02
   3  13  13   26.11    8.82
  -3  13 -13   27.72   10.65
   3  13 -13   35.35    8.30
   3  13  14   12.68    4.59
  -3  13  14   22.12    8.29
  -3  13 -14   22.82   10.26
   3  13 -14   11.85    4.21
   3  13  15   15.53    4.97
  -3  13  15   13.81    7.08
  -3  13 -15   14.69    8.17
   3  13 -15   15.97    5.05
   3  13  16    4.03    3.25
  -3  13  16    5.60    5.25
  -3  13 -16    3.63    6.80
   3  13  17   10.92    4.81
  -3  13  17    3.04    5.46
  -3  13 -17    6.30    6.77
   3  13 -17   -0.38    3.29
   3  13  18    4.85    3.37
  -3  13  18   10.22    5.95
   3  13 -18    0.40    2.58
   3  13  19    0.90    3.26
  -3  13  19    0.02    5.36
  -3  13 -19   -1.39    5.82
   3  13  20    1.79    3.58
  -3  13  20   -0.07    6.60
  -3  13 -20    1.38    5.94
  -3  13  21   -1.39    7.08
  -3  13 -21   -1.98    5.94
   3  13  22    1.68    3.87
  -3  13  22   -1.16    6.58
  -3  13 -22    0.01    5.84
   3  13  23    1.96    4.21
  -3  13 -23    1.66    6.08
   3  13  24    2.13    4.43
  -3  13  24   -2.52    6.37
  -3  13 -24   -3.95    7.12
   3  13  25   11.47    6.44
  -3  13  25   19.45    7.15
   3  13  26    4.14    5.83
  -3  13  26    7.09    5.68
  -3  13 -26   -0.93    6.81
   3  13  27   -1.28    5.86
  -3  13  27    8.15    5.52
  -3  13 -27   -0.34    6.79
   3  13  28   11.96    7.44
  -3  13  28   -0.10    5.92
  -3  13 -28    5.98    7.04
  -3  13  29   -3.63    6.07
  -3  13 -29    7.38    8.06
  -3  13  30   -1.68    5.56
   3  13  31    5.59    8.07
  -3  13  31    1.09    5.19
   3  13  32    0.11    8.27
  -3  13  32    4.59    5.09
   3  13  33    0.71    8.50
  -3  13  33    4.87    4.38
   3  13  34   -3.80    9.12
  -3  13  34    0.60    3.82
   3  13  35   10.32   10.32
  -3  13  35   -0.45    4.12
   3  13  36   -8.37   11.05
   3  13  38    1.83   11.13
   3  13  39   -3.59   12.33
   3  13  40   -5.03   12.82
   3  13  41    0.02   12.80
  -3  14   0    4.08    5.30
   3  14   1   78.86   21.68
  -3  14   1  124.40   25.51
  -3  14  -1  109.28   25.82
   3  14  -1  107.06   21.76
   3  14   2    1.33    2.48
  -3  14   2    1.59    4.60
  -3  14  -2    3.25    4.97
   3  14  -2    1.39    2.19
   3  14   3   64.25   17.37
  -3  14  -3  101.85   22.98
   3  14  -3   81.01   17.31
   3  14   4    2.74    2.57
  -3  14   4    1.85    4.68
  -3  14  -4    0.65    4.97
   3  14  -4    2.05    2.37
   3  14   5  139.39   34.01
  -3  14   5  170.60   37.32
  -3  14  -5  180.77   37.65
   3  14  -5  166.00   34.00
   3  14   6   95.54   21.93
  -3  14   6   67.91   24.92
  -3  14  -6  111.42   25.83
   3  14  -6  101.24   21.57
   3  14   7   18.58    6.32
  -3  14   7   16.90    6.99
  -3  14  -7   23.42    7.50
   3  14  -7   20.11    6.61
   3  14   8    4.68    2.75
  -3  14   8    6.10    5.34
   3  14  -8    3.12    2.50
   3  14   9    6.62    3.13
  -3  14   9    8.32    5.34
  -3  14  -9    8.27    5.94
   3  14  10    4.40    2.94
  -3  14  10    5.68    6.10
  -3  14 -10    5.73    5.64
   3  14 -10    3.71    2.40
  -3  14  11   65.01   16.67
  -3  14 -11   53.07   17.45
   3  14 -11   45.46   11.54
   3  14  12    1.67    2.61
  -3  14  12    1.73    4.81
  -3  14 -12   -2.79    6.07
   3  14 -12    1.39    2.14
   3  14  13   86.59   20.28
  -3  14  13  119.33   23.90
  -3  14 -13  140.27   26.59
   3  14 -13   78.27   19.44
   3  14  14    3.25    3.10
  -3  14 -14    5.38    7.46
   3  14 -14    1.53    2.42
   3  14  15   44.66   11.53
  -3  14  15   50.55   14.23
  -3  14 -15   89.65   18.84
   3  14 -15   30.41    9.97
   3  14  16    1.65    3.12
  -3  14  16    4.01    4.87
  -3  14 -16   -2.31    6.86
   3  14 -16    2.25    3.45
   3  14  17   -2.58    3.19
  -3  14  17   -3.86    5.00
   3  14 -17   -0.91    2.84
   3  14  18    0.45    3.11
  -3  14  18    5.14    5.74
  -3  14 -18    7.13    7.21
   3  14 -18   -0.38    3.24
   3  14  19   -0.19    3.41
  -3  14  19    2.90    6.93
  -3  14 -19    3.37    7.16
   3  14 -19    0.45    2.06
   3  14  20   14.39    6.32
  -3  14  20   13.44    7.67
  -3  14 -20    4.63    7.48
   3  14  21   37.25   11.41
  -3  14  21   33.11   12.53
  -3  14 -21   49.09   15.13
  -3  14  22    2.85    6.73
  -3  14 -22    1.91    7.04
   3  14  23   32.20   11.23
  -3  14  23   27.45   12.12
  -3  14 -23   50.82   12.16
   3  14  24    9.10    5.58
  -3  14  24    1.56    6.61
  -3  14 -24    9.74    7.54
   3  14  25   11.66    6.13
  -3  14  25   16.09    6.57
  -3  14 -25    7.41    8.04
   3  14  26    1.36    5.14
  -3  14  26   -3.57    6.05
  -3  14 -26   -1.39    6.97
  -3  14  27    5.39    5.49
  -3  14 -27    1.69    6.63
   3  14  28    4.00    6.67
  -3  14  28    3.47    6.01
  -3  14 -28   -0.26    6.83
   3  14  29    2.80    6.61
  -3  14  29   -3.23    5.71
  -3  14 -29    3.86    6.57
   3  14  30    4.84    7.07
  -3  14  30    0.63    5.68
   3  14  32   -4.83    8.02
  -3  14  32    0.23    4.92
   3  14  33    5.46    8.43
   3  14  34   -2.47    8.74
  -3  14  34    2.45    4.22
   3  14  35    9.77    9.43
  -3  14  35    0.08    4.08
   3  14  36    2.79   10.21
   3  14  37    3.82   10.74
   3  14  38    3.90   10.92
   3  14  39   -4.27   11.61
   3  14  40  -14.93   13.45
   3  14  41   14.93   13.80
   3  15   0    0.14    2.14
  -3  15   0   -0.20    4.82
  -3  15   1    5.75    5.39
  -3  15  -1    8.46    6.71
   3  15  -1    9.32    3.68
   3  15   2   19.65    5.93
  -3  15   2   12.65    6.95
  -3  15  -2   25.94    9.55
   3  15  -2   14.51    5.61
   3  15   3    0.83    2.25
  -3  15  -3    1.54    5.11
   3  15  -3    3.02    2.49
   3  15   4  176.50   37.62
  -3  15  -4  186.04   41.01
   3  15  -4  167.85   37.54
   3  15   5    4.97    2.85
  -3  15   5   11.36    5.68
  -3  15  -5    4.88    5.35
   3  15  -5    6.34    3.45
   3  15   6   27.17    8.10
  -3  15   6   26.23   10.05
  -3  15  -6   19.98    8.84
   3  15  -6   25.76    7.71
   3  15   7    2.41    2.53
  -3  15   7    3.39    4.99
   3  15  -7   -0.43    2.62
   3  15   8   47.38   11.13
  -3  15   8   36.98   12.13
  -3  15  -8   43.73   15.44
   3  15  -8   32.68   10.07
   3  15   9    5.89    3.02
  -3  15   9    2.63    5.19
  -3  15  -9    5.37    5.62
   3  15  -9    6.30    3.17
   3  15  10   87.08   18.86
  -3  15  10  110.64   22.91
  -3  15 -10   84.06   24.04
   3  15 -10   72.77   18.19
  -3  15  11  130.48   28.84
  -3  15 -11  143.80   30.61
   3  15 -11  109.18   25.33
   3  15  12   35.69    9.85
  -3  15  12   31.83   10.71
  -3  15 -12   36.40   12.62
   3  15 -12   32.44    8.62
   3  15  13    3.39    2.82
  -3  15  13    0.53    4.88
  -3  15 -13   -2.91    6.66
   3  15 -13    0.06    2.07
   3  15  14   34.17    9.77
  -3  15  14   52.72   14.03
  -3  15 -14   45.17   13.67
   3  15 -14   27.54    8.59
   3  15  15   -2.06    2.91
  -3  15 -15   -1.32    6.91
   3  15  16    1.27    3.05
  -3  15  16    1.43    4.76
  -3  15 -16    3.01    6.68
   3  15 -16   -1.16    2.51
   3  15  17    0.55    3.11
  -3  15  17    5.00    5.11
   3  15 -17   -0.02    2.97
   3  15  18   17.97    5.53
  -3  15  18   13.04    6.79
  -3  15 -18   16.62    8.43
   3  15 -18   -0.09    3.04
   3  15  19   -1.22    3.20
  -3  15  19    0.03    6.81
  -3  15 -19   -1.67    6.68
   3  15 -19   -0.77    3.17
   3  15  20   43.35   13.27
  -3  15  20   49.13   16.02
  -3  15 -20   58.15   18.30
   3  15  21    1.87    3.66
  -3  15  21   -4.25    7.12
  -3  15 -21    5.79    7.23
  -3  15  22    2.37    6.91
  -3  15 -22    3.09    7.15
   3  15  23    0.15    3.93
  -3  15  23    2.89    6.66
  -3  15 -23    0.74    6.74
   3  15  24   22.53    8.33
   3  15  25    1.12    4.48
  -3  15  25    4.73    5.71
  -3  15 -25   -4.63    6.96
   3  15  26   23.62    8.40
  -3  15  26   16.44    8.22
  -3  15 -26   14.18   10.06
   3  15  27   -2.05    5.45
  -3  15  27    3.37    5.68
  -3  15 -27   -1.02    6.71
   3  15  28    8.89    6.79
  -3  15  28   11.81    6.47
  -3  15 -28   -0.51    6.79
   3  15  29    0.48    6.49
  -3  15  29    0.02    6.13
   3  15  30    4.05    6.91
  -3  15  30    2.90    5.72
   3  15  32    0.00    7.14
  -3  15  32   -0.21    4.90
   3  15  33   -4.73    8.47
  -3  15  33   -4.39    5.06
   3  15  34    2.70    9.25
  -3  15  34    1.90    4.33
   3  15  35    2.57    8.96
  -3  15  35   -1.44    4.20
   3  15  36    7.89    9.70
   3  15  37   -5.20   10.84
   3  15  38   -4.79   10.96
   3  15  39  -10.93   11.70
   3  15  40    0.44   11.84
   3  15  41    7.06   12.90
   3  16   0   -0.92    2.32
  -3  16   0    0.67    4.99
  -3  16   1    2.35    5.05
  -3  16  -1    3.84    5.35
   3  16  -1    2.50    3.16
   3  16   2   -1.30    2.38
  -3  16   2    4.60    5.12
  -3  16  -2    2.29    5.06
   3  16  -2    1.82    2.42
   3  16   3    2.68    2.51
  -3  16   3    1.94    4.80
  -3  16  -3    0.31    6.19
   3  16  -3    5.19    2.88
   3  16   4  203.28   44.02
  -3  16  -4  213.72   47.16
   3  16  -4  201.78   44.02
   3  16   5    0.54    2.35
  -3  16   5   -0.02    5.03
  -3  16  -5    1.74    5.27
   3  16  -5    0.42    2.52
   3  16   6   45.58   13.31
  -3  16   6   65.88   17.47
  -3  16  -6   68.41   18.63
   3  16  -6   52.83   13.24
   3  16   7   35.91   10.26
  -3  16   7   30.05   11.35
   3  16  -7   39.20    9.82
   3  16   8  119.95   27.88
  -3  16   8  129.29   31.33
  -3  16  -8  149.52   32.40
   3  16   9   -3.01    3.08
  -3  16   9   -2.68    6.43
  -3  16  -9   -3.40    5.55
   3  16  -9    1.16    2.22
   3  16  10  251.59   49.26
  -3  16  10  275.17   51.57
  -3  16 -10  287.71   52.65
   3  16 -10  194.81   48.77
   3  16  11    3.69    2.92
  -3  16  11    1.86    5.02
  -3  16 -11    1.13    5.62
   3  16 -11    5.14    2.79
  -3  16  12   37.58   12.37
  -3  16 -12   31.57   12.31
   3  16 -12   40.74    9.83
   3  16  13    2.26    3.25
  -3  16  13    3.12    5.01
  -3  16 -13    4.31    6.71
   3  16 -13    2.65    2.23
   3  16  14    4.50    3.38
  -3  16  14    7.69    5.47
  -3  16 -14    3.68    6.31
   3  16 -14    3.40    2.46
   3  16  15    0.74    2.77
  -3  16 -15   -0.15    5.77
   3  16  16    2.66    3.34
  -3  16  16   -1.45    4.77
   3  16 -16    0.59    2.58
   3  16  17   -1.56    3.06
  -3  16  17    2.00    5.09
  -3  16 -17   -2.58    6.37
   3  16 -17    1.20    2.48
   3  16  18    1.19    3.27
  -3  16  18   -1.90    5.02
  -3  16 -18   -0.83    6.32
   3  16 -18   -0.34    3.11
   3  16  19   -1.50    3.27
  -3  16  19    3.18    6.94
  -3  16 -19    3.84    6.46
   3  16 -19   -0.43    2.90
   3  16  20    0.73    3.32
  -3  16  20    3.39    7.38
  -3  16 -20    4.31    6.44
   3  16  21    2.61    3.70
  -3  16  21    4.36    7.01
  -3  16 -21    0.86    6.31
   3  16  22   -1.10    4.08
  -3  16  22    3.61    7.04
  -3  16 -22   -1.37    6.02
  -3  16  23    7.49    7.48
  -3  16 -23   15.08    8.46
  -3  16  24   27.21   11.18
  -3  16 -24   17.87    8.41
   3  16  25    0.01    4.78
  -3  16  25    5.41    6.02
  -3  16 -25    1.13    5.95
   3  16  26   11.73    6.52
  -3  16  26   10.17    6.58
  -3  16 -26    5.26    6.86
   3  16  27    1.21    5.30
  -3  16  27    2.89    5.42
  -3  16 -27    0.44    5.81
   3  16  28    6.16    5.90
  -3  16 -28    2.10    5.78
   3  16  29    3.47    6.50
  -3  16  29    4.85    6.77
   3  16  30    7.42    7.22
  -3  16  30   -2.96    6.54
   3  16  31   -2.53    6.97
  -3  16  31   -1.84    6.02
   3  16  32    2.50    7.21
  -3  16  32   -2.19    5.09
   3  16  33    0.48    7.77
  -3  16  33   -0.96    4.91
   3  16  34   -9.72    9.83
  -3  16  34   -4.34    4.57
   3  16  35   -5.68    8.70
  -3  16  35    1.25    4.27
   3  16  36   -5.61    9.21
  -3  16  36    0.35    4.27
   3  16  37   -1.50    9.46
   3  16  39    1.09   11.58
   3  16  40    0.03   11.17
   3  16  41   -1.08   11.66
   3  16  42    0.18   12.57
   3  17   0    0.70    2.54
  -3  17   0   -0.37    4.97
   3  17   1    2.08    2.59
  -3  17   1    3.78    5.14
  -3  17  -1    4.37    6.06
   3  17  -1    4.95    3.48
  -3  17   2   -0.35    5.16
  -3  17  -2    3.47    5.28
   3  17  -2   -0.58    2.65
   3  17   3   47.79   11.13
  -3  17   3   33.24   13.04
  -3  17  -3   35.87   13.54
   3  17  -3   36.76   10.69
   3  17   4   -0.56    2.48
  -3  17   4    0.31    5.13
  -3  17  -4    1.61    5.99
   3  17  -4    0.25    2.81
   3  17   5    2.14    2.56
  -3  17  -5    0.38    6.25
   3  17  -5    1.23    2.67
   3  17   6    4.77    3.07
  -3  17   6    6.69    5.65
   3  17  -6    4.66    3.03
   3  17   7   20.10    6.58
  -3  17   7   22.32    8.42
  -3  17  -7   16.02    8.58
   3  17  -7   28.60    7.91
   3  17   8    7.35    3.41
  -3  17   8    7.80    5.77
  -3  17  -8    4.81    6.23
   3  17  -8   10.49    4.40
   3  17   9   89.62   18.56
  -3  17   9   76.78   21.75
  -3  17  -9   74.43   23.10
   3  17  -9   69.96   17.76
   3  17  10   64.19   13.19
  -3  17  10   48.10   14.71
  -3  17 -10   44.09   16.23
   3  17 -10   41.36   11.80
   3  17  11   41.56   11.32
  -3  17  11   45.96   14.47
  -3  17 -11   35.18   12.71
   3  17 -11   40.96   10.36
   3  17  12    4.08    3.09
  -3  17  12    6.35    5.55
  -3  17 -12    6.00    6.13
   3  17 -12    4.86    2.93
  -3  17  13    1.61    4.96
  -3  17 -13   -1.48    6.44
   3  17 -13   -1.34    2.57
   3  17  14   -0.39    2.81
  -3  17  14   -2.98    4.95
  -3  17 -14   -2.25    6.02
   3  17 -14    0.53    2.24
   3  17  15   -1.88    3.52
  -3  17  15    0.13    5.07
  -3  17 -15    3.72    6.56
   3  17 -15   -0.06    2.40
   3  17  16    1.82    2.97
  -3  17 -16    3.99    6.82
   3  17 -16   -0.38    2.27
   3  17  17    1.36    2.98
  -3  17  17   -0.26    4.80
  -3  17 -17    0.26    6.10
   3  17 -17   -1.60    2.70
   3  17  18    1.56    3.21
  -3  17  18   -0.55    5.16
  -3  17 -18   -2.41    6.30
   3  17  19    0.93    3.56
  -3  17  19    9.68    7.40
  -3  17 -19   -0.17    6.52
   3  17  20   -0.31    3.35
  -3  17  20   14.34    8.64
  -3  17 -20    5.00    6.31
   3  17  21    1.96    3.53
  -3  17  21    5.09    7.33
  -3  17 -21    7.04    7.15
  -3  17  22    0.91    6.86
  -3  17 -22    1.62    6.46
  -3  17  23    3.09    6.95
   3  17  24   13.20    5.55
  -3  17  24    4.70    7.37
  -3  17 -24    7.48    8.60
   3  17  25    2.37    4.70
  -3  17 -25    2.62    5.95
   3  17  26   14.07    6.60
  -3  17 -26   -1.55    6.24
   3  17  27   -0.09    5.18
  -3  17  27    3.01    5.98
  -3  17 -27    2.06    6.23
   3  17  28    2.16    5.46
  -3  17  28   -3.68    6.75
   3  17  29   -1.16    6.21
  -3  17  29   -0.83    6.63
   3  17  30   -0.14    6.48
  -3  17  30   -4.10    6.69
   3  17  31   -6.19    6.87
  -3  17  31   -0.22    5.42
   3  17  33   -0.55    7.18
  -3  17  33   -0.16    4.97
   3  17  34   -5.73    8.35
  -3  17  34   -3.12    4.50
   3  17  35    2.63    8.32
  -3  17  35    0.87    4.55
   3  17  36    0.55    9.08
  -3  17  36    1.61    4.41
   3  17  37    6.56    9.58
   3  17  39   -2.08   10.78
   3  17  40   -4.87   11.55
   3  17  41   -4.27   11.71
   3  17  42   -7.32   12.99
   3  18   0   -0.15    2.65
  -3  18   0    0.49    6.14
   3  18   1   48.10   12.93
  -3  18   1   67.70   17.62
  -3  18  -1   37.32   14.34
   3  18  -1   53.05   12.96
  -3  18   2    3.08    5.92
  -3  18  -2    9.31    6.63
   3  18  -2    7.39    3.43
   3  18   3   26.16    8.70
  -3  18   3   32.03   12.03
  -3  18  -3   44.19   13.59
   3  18  -3   25.79    8.71
   3  18   4    5.89    3.08
  -3  18   4    5.93    5.85
  -3  18  -4    5.89    5.72
   3  18  -4    6.48    3.29
   3  18   5   23.40    6.56
  -3  18  -5   21.78    7.77
   3  18  -5   16.60    6.18
   3  18   6    1.67    2.90
  -3  18   6    3.44    5.48
   3  18  -6    0.39    2.78
   3  18   7   10.11    4.18
  -3  18   7   12.63    7.36
  -3  18  -7    9.15    7.32
   3  18   8   50.06   11.70
  -3  18   8   32.70   12.63
  -3  18  -8   50.40   16.66
   3  18  -8   36.42   10.93
   3  18   9   -2.96    3.20
  -3  18   9   -0.34    5.90
  -3  18  -9   -1.35    5.84
   3  18  -9    1.13    2.73
   3  18  10    9.95    3.72
  -3  18  10    3.75    5.76
  -3  18 -10    5.92    6.42
   3  18 -10    7.07    3.39
   3  18  11   21.39    6.84
  -3  18  11   11.70    6.35
  -3  18 -11   21.08    8.27
   3  18 -11   11.33    4.28
   3  18  12    5.63    4.10
  -3  18  12    4.06    5.17
  -3  18 -12    4.61    6.94
   3  18 -12    3.18    2.52
  -3  18  13   13.30    6.34
  -3  18 -13   14.01    8.06
   3  18 -13   11.08    4.10
   3  18  14    0.91    2.91
  -3  18  14    0.32    4.91
  -3  18 -14    0.76    6.33
   3  18  15   42.33   11.51
  -3  18  15   79.68   16.33
   3  18 -15   31.58    9.76
   3  18  16   13.29    4.33
  -3  18 -16   13.77    7.45
   3  18 -16    5.87    3.33
   3  18  17    3.05    3.16
  -3  18  17    0.01    4.96
  -3  18 -17    1.41    6.54
   3  18 -17    2.21    2.52
   3  18  18    5.47    3.54
  -3  18  18    4.80    5.25
  -3  18 -18    4.77    6.67
   3  18 -18    2.23    2.92
   3  18  19   20.24    6.65
  -3  18  19   15.92    8.18
  -3  18 -19   10.23    8.13
  -3  18  20   25.52    9.86
  -3  18 -20    8.90    7.76
   3  18  21   24.33    7.38
  -3  18  21    9.40    7.93
  -3  18 -21    5.57    7.23
   3  18  22    0.06    4.18
  -3  18  22   -2.38    6.81
   3  18  23   -1.02    4.27
  -3  18 -23    2.76    6.38
  -3  18  24   29.25    8.35
  -3  18 -24    1.90    6.77
   3  18  25    2.48    5.00
  -3  18 -25   -1.05    6.02
   3  18  26    5.94    5.61
  -3  18  26   -0.46    6.64
  -3  18 -26    2.67    6.12
   3  18  27    0.44    5.13
  -3  18  27    7.23    6.14
   3  18  28    3.15    5.52
  -3  18  28   -0.08    6.80
   3  18  29   -0.48    5.57
  -3  18  29   -2.09    7.01
   3  18  30    2.98    6.53
  -3  18  30   -0.23    6.39
   3  18  31    2.79    6.79
  -3  18  31    5.66    5.76
   3  18  33   -2.26    7.35
  -3  18  33    0.05    5.02
   3  18  34   -0.13    7.62
  -3  18  34    2.16    4.54
   3  18  35   -0.79    8.42
  -3  18  35    4.91    4.80
   3  18  36   -3.82    8.58
  -3  18  36   -2.75    4.52
   3  18  37    5.17    9.21
   3  18  38   -0.11    9.40
   3  18  39    7.20   10.81
   3  18  40  -15.99   12.04
   3  18  41   -0.48   11.15
   3  18  42   -4.81   11.77
   3  19   0   -1.06    2.79
  -3  19   0   -3.71    5.89
   3  19   1   20.13    6.69
  -3  19   1   27.99   10.78
  -3  19  -1   19.56    8.54
   3  19  -1   16.18    5.71
   3  19   2   28.81    8.81
  -3  19   2   33.35   10.89
  -3  19  -2   31.27   11.69
   3  19  -2   24.03    8.44
  -3  19   3    2.30    7.24
  -3  19  -3    1.70    5.56
   3  19  -3    1.90    3.01
   3  19   4  138.92   27.23
  -3  19   4  104.33   29.82
  -3  19  -4  109.07   29.87
   3  19  -4  113.43   27.11
   3  19   5    1.58    2.97
  -3  19   5    2.97    5.49
   3  19  -5    2.45    3.00
   3  19   6    1.90    2.81
  -3  19  -6    1.92    5.51
   3  19  -6    2.42    3.12
   3  19   7    5.37    3.51
  -3  19   7    6.85    5.81
  -3  19  -7    1.75    5.83
   3  19  -7    6.48    3.37
   3  19   8   97.55   23.16
  -3  19   8  101.75   26.03
  -3  19  -8  135.23   28.28
   3  19  -8   96.14   23.11
   3  19   9    0.17    2.74
  -3  19   9    5.30    5.37
  -3  19  -9    2.72    6.22
   3  19  -9    2.32    2.89
   3  19  10    9.32    3.83
  -3  19  10    5.61    5.78
  -3  19 -10    4.08    6.82
   3  19 -10    8.91    3.91
   3  19  11   26.60    7.60
  -3  19  11   16.80    7.50
  -3  19 -11   21.17    9.89
   3  19 -11   17.22    6.31
   3  19  12   20.86    7.31
  -3  19  12   30.45   11.72
  -3  19 -12   23.99   11.06
   3  19 -12   21.01    6.83
   3  19  13    0.36    2.86
  -3  19  13    1.92    5.04
  -3  19 -13    3.49    6.35
   3  19 -13    0.03    2.48
  -3  19  14   -2.09    5.08
   3  19 -14   -0.65    2.25
   3  19  15    0.88    2.99
  -3  19  15    5.46    5.24
  -3  19 -15    2.85    6.83
   3  19 -15    0.35    2.15
   3  19  16    5.20    3.41
  -3  19  16    6.08    5.36
  -3  19 -16   -1.61    6.48
   3  19 -16    2.83    2.55
   3  19  17    1.19    3.04
  -3  19 -17   -0.25    6.33
   3  19 -17    1.08    2.38
  -3  19  18   12.64    5.92
  -3  19 -18    7.59    6.76
   3  19 -18    1.09    2.86
   3  19  19    1.04    4.10
  -3  19  19    2.16    5.31
  -3  19 -19    0.51    7.28
   3  19  20    6.85    4.62
  -3  19 -20   -1.05    6.39
   3  19  21    1.15    4.06
  -3  19  21    5.93    7.45
  -3  19 -21    3.01    7.43
   3  19  22    6.47    5.10
  -3  19  22    4.98    7.35
  -3  19 -22    1.75    6.79
   3  19  23    6.48    4.98
  -3  19  23   12.02    7.77
  -3  19 -23    3.71    8.21
  -3  19  24   10.81    6.63
  -3  19 -24    0.22    6.85
   3  19  25    4.18    5.09
  -3  19  25    0.02    6.02
  -3  19 -25    1.62    6.44
   3  19  26    3.39    4.84
  -3  19 -26   -1.94    6.19
   3  19  27    2.80    5.07
  -3  19  27   -1.45    7.03
   3  19  28    4.03    5.71
  -3  19  28    2.82    6.98
   3  19  29    0.62    5.65
  -3  19  29   -1.99    6.79
   3  19  30    3.95    5.83
  -3  19  30   -1.16    6.58
   3  19  31   -2.25    6.54
  -3  19  31    2.58    5.46
   3  19  32    0.82    6.83
  -3  19  32    0.63    5.16
   3  19  33   -0.92    7.16
  -3  19  33    0.07    5.04
   3  19  34    3.75    7.60
  -3  19  34    2.41    4.73
   3  19  35   -6.70    8.39
  -3  19  35    0.52    4.31
   3  19  36   -2.00    8.65
  -3  19  36    0.15    4.51
   3  19  37   -5.85    9.37
   3  19  38   -7.42    9.70
   3  19  39    0.37    9.55
   3  19  40   -5.70   10.86
   3  19  41  -10.60   11.57
   3  20   0   -0.02    2.99
  -3  20   0   -2.98    5.50
   3  20   1    2.13    2.90
  -3  20   1   -0.33    5.46
  -3  20  -1   -0.33    5.56
   3  20  -1    0.28    3.04
   3  20   2    1.53    2.86
  -3  20   2    5.82    5.78
  -3  20  -2    4.98    5.73
   3  20  -2    0.96    3.05
   3  20   3   17.77    5.79
  -3  20   3   22.65    9.51
  -3  20  -3   19.09    7.90
   3  20  -3   20.39    6.84
  -3  20   4    1.85    5.53
   3  20  -4    2.75    3.35
   3  20   5    0.35    2.65
  -3  20   5   -2.43    5.59
  -3  20  -5    6.42    6.50
   3  20  -5    2.64    3.15
   3  20   6   10.34    4.16
  -3  20  -6    7.12    6.57
   3  20   7    2.07    2.96
  -3  20  -7    0.48    5.60
   3  20  -7   -0.50    3.12
   3  20   8   38.96   10.90
  -3  20   8   40.86   13.42
  -3  20  -8   39.19   14.92
   3  20  -8   32.86   10.25
   3  20   9   11.44    5.79
  -3  20   9   18.38    7.12
  -3  20  -9   14.20    7.66
   3  20  -9   18.62    5.87
   3  20  10   65.50   16.09
  -3  20  10   51.67   17.46
  -3  20 -10   72.89   20.35
   3  20 -10   63.95   15.45
   3  20  11   -2.70    3.05
  -3  20  11   -1.54    5.03
  -3  20 -11   -1.00    6.33
   3  20 -11    1.34    2.89
   3  20  12    5.27    3.55
  -3  20  12    2.00    5.14
  -3  20 -12   -0.77    6.48
   3  20 -12    1.76    2.93
   3  20  13   -0.54    2.91
  -3  20  13    3.82    5.11
  -3  20 -13   -0.83    6.56
  -3  20  14    1.53    5.09
   3  20 -14    3.53    2.81
   3  20  15    5.23    4.42
  -3  20  15    3.80    5.39
  -3  20 -15    1.69    7.46
   3  20 -15    3.79    2.69
   3  20  16    5.31    4.06
  -3  20  16    5.98    5.39
  -3  20 -16    3.61    6.85
   3  20 -16    0.27    2.39
   3  20  17    1.22    3.48
  -3  20 -17    1.80    6.84
   3  20 -17   -1.38    2.48
   3  20  18    2.80    3.87
  -3  20  18    0.98    5.89
  -3  20 -18   -1.78    6.60
   3  20  19    7.21    4.48
  -3  20  19   17.65    8.09
  -3  20 -19    2.15    7.66
   3  20  20    3.61    4.14
  -3  20  20   -2.49    6.99
  -3  20 -20    0.09    6.73
   3  20  21   -0.75    4.15
  -3  20  21    0.33    7.11
   3  20  22    5.82    4.58
  -3  20  22    5.14    7.35
  -3  20 -22    1.34    6.37
   3  20  23   -0.48    4.34
  -3  20  23    4.96    7.16
  -3  20 -23   -0.01    6.20
   3  20  24   -0.01    4.39
  -3  20  24    3.44    6.21
  -3  20 -24    1.12    6.17
  -3  20  25   13.83    6.79
  -3  20 -25   -1.19    6.28
   3  20  26    1.38    4.62
   3  20  27    1.11    4.90
  -3  20  27    5.06    7.10
   3  20  28    2.11    5.32
  -3  20  28   -2.46    6.81
   3  20  29   -1.87    5.46
  -3  20  29    0.50    6.68
   3  20  30    0.91    5.67
  -3  20  30   -1.18    6.54
   3  20  31   -2.85    6.73
  -3  20  31   -1.53    5.54
   3  20  32    1.53    6.84
  -3  20  32   -5.07    5.48
   3  20  34   -6.51    7.72
  -3  20  34   -0.51    4.41
   3  20  35   -0.09    7.50
  -3  20  35   -2.27    4.65
   3  20  36   -7.47    8.64
  -3  20  36    0.95    4.30
   3  20  37    0.34    8.74
  -3  20  37   -0.59    4.67
   3  20  38   -2.42    9.44
   3  20  40   -0.49   10.16
   3  21   0    0.29    3.21
  -3  21   0   -0.60    5.66
   3  21   1    3.60    3.16
  -3  21   1    5.53    5.94
  -3  21  -1    5.47    6.02
   3  21  -1    3.56    3.43
   3  21   2   18.00    6.73
  -3  21   2   14.16    7.56
  -3  21  -2   25.50   11.13
   3  21  -2   19.98    6.52
   3  21   3    1.53    2.92
  -3  21   3   -2.53    5.63
  -3  21  -3   -0.23    7.65
   3  21  -3   -0.17    3.24
  -3  21   4    0.44    5.54
   3  21  -4   -0.26    3.11
   3  21   5   13.03    5.11
  -3  21   5   19.38    6.99
  -3  21  -5    7.16    6.88
   3  21   6   71.01   16.04
  -3  21   6   77.45   20.29
  -3  21  -6   60.03   19.74
   3  21  -6   52.40   15.69
   3  21   7    0.19    2.76
  -3  21  -7   -3.47    6.87
   3  21  -7    0.50    3.29
   3  21   8    0.98    2.74
  -3  21   8    0.79    5.20
  -3  21  -8    1.92    7.02
   3  21  -8    0.62    3.12
   3  21   9    4.49    3.17
  -3  21   9    6.04    5.60
  -3  21  -9    7.44    7.49
   3  21  -9    4.27    3.43
   3  21  10   22.64    7.64
  -3  21  10   21.55    8.40
  -3  21 -10   23.67   10.60
   3  21 -10   20.09    6.86
   3  21  11    9.25    4.15
  -3  21  11   12.31    6.28
  -3  21 -11   13.14    8.94
   3  21 -11   14.09    4.33
   3  21  12   -1.30    2.99
  -3  21  12   -2.84    5.64
  -3  21 -12   -1.47    7.31
   3  21 -12   -0.22    2.98
   3  21 -13    4.82    3.63
   3  21  14    5.84    3.87
  -3  21  14    5.35    6.57
  -3  21 -14    4.44    7.31
   3  21 -14    9.99    4.24
  -3  21  15    3.93    6.02
  -3  21 -15    0.60    6.52
   3  21 -15    0.04    2.66
   3  21  16    1.04    3.45
  -3  21  16    0.64    6.03
  -3  21 -16    0.22    6.49
   3  21 -16    1.75    2.76
   3  21  17   -1.18    3.55
  -3  21  17   -3.15    6.52
  -3  21 -17   -0.57    6.68
   3  21 -17   -0.45    2.48
   3  21  18    5.28    3.96
  -3  21 -18    6.70    6.79
   3  21  19    6.43    4.04
  -3  21  19    5.82    7.03
  -3  21 -19   -0.63    6.51
   3  21  20    3.15    4.17
  -3  21  20    0.61    6.87
   3  21  21    0.03    4.05
  -3  21  21    0.80    7.28
  -3  21 -21    5.76    8.22
   3  21  22   32.97    9.68
  -3  21  22   54.92   13.04
  -3  21 -22    9.43   10.25
   3  21  23   -0.31    4.27
  -3  21  23   -6.33    6.38
  -3  21 -23    2.11    7.09
   3  21  24    2.05    4.60
  -3  21  24    4.40    6.09
  -3  21 -24    2.46    6.94
  -3  21  25    2.53    6.28
   3  21  26   15.40    6.96
  -3  21  26   25.98    8.75
   3  21  27    4.71    5.10
  -3  21  27   -4.61    7.03
   3  21  28    2.10    5.23
  -3  21  28    7.56    7.65
   3  21  29    2.98    5.46
  -3  21  29    1.76    6.71
   3  21  30   -1.22    5.68
  -3  21  30    5.15    6.78
   3  21  31    1.52    6.45
  -3  21  31    0.49    5.48
   3  21  32   -1.57    6.70
  -3  21  32   -0.07    5.17
   3  21  34    2.98    7.22
  -3  21  34    0.00    4.29
   3  21  35   -2.30    7.53
  -3  21  35   -2.39    4.56
   3  21  36    0.32    8.25
  -3  21  36    0.31    4.29
   3  21  37    8.42    9.13
  -3  21  37   -3.91    4.90
   3  21  38    0.29    8.71
   3  22   0    0.58    3.19
  -3  22   0   -0.06    5.85
   3  22   1    2.23    3.38
  -3  22   1    3.85    5.87
  -3  22  -1   -1.92    5.70
   3  22  -1    1.61    3.28
   3  22   2   -0.54    2.96
  -3  22   2   -1.70    5.68
  -3  22  -2    1.52    6.27
   3  22  -2    3.66    3.83
   3  22   3   10.06    4.27
  -3  22   3   10.39    6.32
   3  22  -3   10.60    4.36
   3  22   4    5.08    3.93
  -3  22   4    6.15    5.82
  -3  22  -4   15.23    8.71
   3  22  -4    8.76    4.09
  -3  22   5    0.16    5.32
  -3  22  -5    0.04    6.09
   3  22  -5   -1.75    3.43
   3  22   6    0.26    2.79
  -3  22   6   10.92    8.26
  -3  22  -6   -0.92    6.11
   3  22  -6    1.06    3.58
   3  22   7    2.52    3.27
  -3  22   7    3.52    5.63
  -3  22  -7    5.26    7.45
   3  22  -7    7.20    4.08
   3  22   8   10.17    4.20
  -3  22  -8    5.78    7.64
   3  22  -8   14.54    4.79
   3  22   9   -0.55    2.80
  -3  22  -9   -4.42    7.61
   3  22  -9   -2.26    3.15
  -3  22  10    9.27    7.38
  -3  22 -10    4.12    7.32
   3  22 -10    3.60    3.49
   3  22  11   -0.99    3.10
  -3  22  11    0.38    6.15
  -3  22 -11    1.07    7.31
   3  22 -11   -0.25    3.04
   3  22  12    6.36    3.94
  -3  22  12    7.69    6.75
   3  22  13    1.38    3.49
  -3  22  13   -0.76    6.09
  -3  22 -13    9.98    7.78
   3  22 -13    1.39    3.05
   3  22  14    3.08    4.18
  -3  22  14   -2.66    6.28
  -3  22 -14    0.93    7.46
   3  22 -14    0.14    3.02
   3  22  15   -0.73    3.54
  -3  22  15   -1.73    6.45
  -3  22 -15    4.89    7.60
   3  22 -15    0.90    2.92
  -3  22  16    9.03    6.59
  -3  22 -16    0.89    8.38
   3  22 -16    4.41    3.37
   3  22  17    2.67    3.63
  -3  22  17    7.06    6.28
  -3  22 -17    0.31    7.37
   3  22  18    0.12    3.56
  -3  22 -18    1.15    7.31
   3  22  19   -1.33    3.79
  -3  22  19    2.52    6.83
  -3  22 -19    4.57    7.51
   3  22  20    3.45    4.12
  -3  22  20   -2.35    6.80
  -3  22 -20   -0.95    7.21
   3  22  21    2.92    4.17
  -3  22  21    0.42    6.63
  -3  22 -21    0.12    7.13
   3  22  22    0.94    4.23
  -3  22  22    8.39    7.25
  -3  22 -22   -4.87    9.01
   3  22  23    0.62    4.46
  -3  22  23   -2.54    6.11
  -3  22 -23    0.32    6.78
   3  22  24   -0.26    4.44
  -3  22  24    2.92    6.03
  -3  22 -24   -0.12    6.69
   3  22  25   -0.41    4.66
  -3  22  25    4.40    6.35
  -3  22  26    4.46    5.97
   3  22  27   -1.15    4.99
   3  22  28   -3.88    5.21
  -3  22  28    2.98    7.20
   3  22  29   -0.90    5.32
  -3  22  29   -1.83    6.62
   3  22  30    2.91    5.85
  -3  22  30    0.20    5.61
   3  22  31   -3.10    6.10
  -3  22  31    3.46    5.49
   3  22  32   -5.24    6.94
  -3  22  32    1.06    5.29
   3  22  33   -3.35    7.43
   3  22  34   -2.90    7.20
  -3  22  34    4.21    4.74
   3  22  35   -2.35    7.53
  -3  22  35   -1.58    4.47
   3  22  36   -4.50    7.68
  -3  22  36   -0.65    4.36
   3  22  37   -0.26    8.22
  -3  22  37   -1.14    4.90
   3  23   0   -3.31    3.73
  -3  23   0    2.84    6.25
   3  23   1    3.02    3.45
  -3  23   1   14.39    8.76
  -3  23  -1   -1.93    5.79
   3  23  -1    2.85    3.46
   3  23   2   -0.50    3.21
  -3  23   2   -3.74    5.81
   3  23  -2   -0.04    3.39
   3  23   3   11.43    4.37
  -3  23  -3    9.51    6.92
   3  23  -3   13.44    6.07
   3  23   4    3.54    3.24
  -3  23  -4    3.00    6.19
   3  23   5    1.79    3.10
  -3  23   5    5.71    8.00
  -3  23  -5    0.51    6.13
   3  23  -5    2.54    3.45
  -3  23   6    7.39    7.58
  -3  23  -6   10.88    7.76
   3  23  -6    5.41    3.86
  -3  23   7    9.16    7.53
  -3  23  -7   30.17   12.43
   3  23  -7   15.13    5.67
   3  23   8    3.50    3.31
  -3  23  -8    4.74    8.14
   3  23  -8    2.04    3.30
   3  23   9    4.37    3.57
  -3  23   9   13.40    7.04
  -3  23  -9    3.78    7.42
   3  23  -9    6.60    3.84
   3  23  10   32.93    9.89
  -3  23  10   33.48   11.06
  -3  23 -10   25.97   12.54
   3  23 -10   32.22    9.27
   3  23  11    7.25    3.88
  -3  23  11    0.48    6.09
  -3  23 -11   -4.87    7.51
   3  23  12    1.25    3.43
  -3  23  12   -0.27    6.63
  -3  23 -12    2.17    7.40
   3  23 -12    2.54    3.16
   3  23  13    7.95    4.23
  -3  23  13    9.95    7.57
  -3  23 -13    4.93    7.84
   3  23 -13    1.59    3.22
   3  23  14    1.23    3.50
  -3  23  14   -0.43    5.99
  -3  23 -14    1.60    7.78
   3  23 -14   -0.48    3.13
   3  23  15    1.45    3.58
  -3  23  15    5.39    6.54
  -3  23 -15    3.40    7.70
   3  23 -15    2.06    3.08
  -3  23 -16   -1.82    7.46
   3  23 -16    0.56    2.91
   3  23  17    6.98    4.25
  -3  23  17    3.70    6.53
  -3  23 -17    8.78    8.05
   3  23  18    0.64    3.75
  -3  23  18   -2.72    6.96
  -3  23 -18    0.34    7.12
   3  23  19   -0.73    3.78
   3  23  20    0.91    4.05
  -3  23  20    6.96    7.69
  -3  23 -20   -4.25    7.13
   3  23  21   -0.79    4.12
  -3  23  21   -1.03    6.52
  -3  23 -21    0.93    7.16
   3  23  22    1.38    4.48
  -3  23  22    6.53    6.72
  -3  23 -22    4.44    7.44
   3  23  23   10.47    5.94
  -3  23  23    5.98    6.41
  -3  23 -23   -0.68    7.21
   3  23  24    5.68    5.45
  -3  23  24    4.92    6.38
   3  23  25   -2.27    4.75
  -3  23  25    0.68    5.89
  -3  23  26    5.31    7.28
   3  23  27    0.90    4.94
   3  23  28   -1.95    5.14
  -3  23  28   14.26    7.63
   3  23  29   -1.81    5.40
  -3  23  29   -0.56    6.53
   3  23  30    1.91    5.63
  -3  23  30    1.12    5.60
   3  23  31   -3.66    5.95
  -3  23  31    0.86    5.45
   3  23  32   -0.27    6.70
  -3  23  32   -0.80    5.27
   3  23  33    4.86    7.00
  -3  23  33   -0.58    5.10
  -3  23  34    0.07    4.36
   3  23  35   -2.27    7.33
  -3  23  35   -2.32    4.66
   3  23  36    0.45    7.28
  -3  23  36   -0.85    4.31
  -3  23  37   -2.26    4.82
   3  24   0   -0.36    3.28
  -3  24   0   -0.43    7.17
   3  24   1   -0.74    3.28
  -3  24   1   -0.68    7.77
  -3  24  -1   -0.10    7.34
   3  24  -1    2.06    3.42
   3  24   2    1.40    3.34
  -3  24   2   -1.29    6.95
   3  24  -2   -0.73    3.35
   3  24   3    2.13    3.57
  -3  24   3   -0.19    6.78
  -3  24   4   -1.12    6.80
   3  24  -4   -0.15    3.39
   3  24   5    1.63    3.42
  -3  24   5    1.47    6.28
   3  24  -5    2.24    3.53
  -3  24   6   20.60    9.31
  -3  24  -6   21.83   10.64
   3  24  -6   24.71    8.20
   3  24   7    1.82    3.15
  -3  24   7   -1.44    6.69
  -3  24  -7    0.27    7.28
   3  24  -7    0.94    3.66
   3  24   8   -0.02    3.44
  -3  24   8    2.55    6.34
  -3  24  -8    2.73    7.52
   3  24  -8   -1.23    3.20
   3  24   9   -0.99    3.31
  -3  24  -9   -1.09    7.33
   3  24  -9    0.85    3.26
   3  24  10    4.65    3.50
  -3  24  10   12.87    8.98
  -3  24 -10    6.11    7.96
   3  24 -10    3.80    3.95
   3  24  11    3.47    3.78
  -3  24  11   10.49    8.15
   3  24 -11    4.15    3.49
   3  24  12   -0.21    3.49
  -3  24  12    2.06    6.30
  -3  24 -12    5.21    7.85
   3  24 -12   -0.60    3.16
   3  24  13   -0.94    3.53
  -3  24  13    6.27    6.21
  -3  24 -13    0.45    7.55
   3  24 -13   -0.53    3.06
   3  24  14    2.04    3.65
  -3  24  14    7.80    6.37
  -3  24 -14    7.69    8.68
   3  24 -14   -0.60    3.00
   3  24  15   -0.77    3.94
  -3  24  15    1.46    6.11
  -3  24 -15   -1.04    7.88
   3  24 -15    0.98    3.01
   3  24  16   -0.01    3.62
  -3  24  16    3.16    6.17
  -3  24 -16   -4.62    8.26
  -3  24  17    4.40    7.13
  -3  24 -17    3.67    7.76
   3  24  18   -0.20    3.70
  -3  24  18    0.48    6.95
   3  24  19   -0.87    3.77
  -3  24 -19    4.43    7.52
   3  24  20   -2.96    4.34
  -3  24  20   -1.92    6.69
  -3  24 -20   -3.37    7.37
   3  24  21    1.50    4.28
  -3  24  21    0.42    4.97
  -3  24 -21    0.61    7.18
   3  24  22    2.75    4.73
  -3  24  22   -0.41    5.03
  -3  24 -22   -4.64    7.66
   3  24  23    0.96    5.27
  -3  24  23    3.93    6.11
   3  24  24    3.67    4.70
  -3  24  24    0.40    5.73
   3  24  25    1.62    4.85
  -3  24  25    8.76    6.37
  -3  24  26    1.79    6.96
   3  24  27    0.11    4.96
  -3  24  27   -3.07    6.93
   3  24  28    4.66    5.24
  -3  24  28   -2.66    6.74
   3  24  29   -3.01    5.32
  -3  24  29   -2.28    6.82
   3  24  30   -0.51    5.46
  -3  24  30    3.51    5.59
   3  24  31   -3.46    6.08
  -3  24  31    1.55    5.44
   3  24  32   -1.51    6.52
  -3  24  32   -1.93    5.40
   3  24  33    2.15    6.69
  -3  24  33   -1.05    5.19
  -3  24  34    3.24    4.51
  -3  24  35    2.87    4.41
  -3  24  36    0.50    4.21
  -3  25   0   -1.10    7.11
  -3  25   1   -0.78    6.92
   3  25  -1   -0.62    3.36
   3  25   2   -0.30    3.71
  -3  25   2    4.94    7.11
  -3  25  -2    3.73    7.39
   3  25   3    0.97    3.81
  -3  25   3    1.79    6.66
  -3  25  -3    5.95    7.60
   3  25  -3    2.02    3.59
   3  25   4   27.23    8.82
  -3  25   4   34.59   13.17
  -3  25  -4   44.34   14.53
   3  25  -4   27.76    9.19
   3  25   5   -0.93    3.34
  -3  25   5   -1.72    6.40
  -3  25  -5   -3.24    8.35
   3  25  -5    0.57    3.64
   3  25   6    2.79    3.34
  -3  25   6   -0.18    6.32
  -3  25  -6    0.29    8.33
   3  25  -6    0.34    3.67
  -3  25   7   -2.61    6.40
  -3  25  -7    1.78    8.51
   3  25  -7    1.27    3.42
   3  25   8   13.30    5.74
  -3  25   8   23.58    8.83
  -3  25  -8   11.36    9.35
   3  25  -8   15.59    5.21
   3  25   9    2.08    3.61
  -3  25  -9    9.86    8.76
   3  25  -9    0.73    3.42
   3  25  10   -2.09    3.59
   3  25  11    0.10    3.47
  -3  25  11   -2.96    6.42
  -3  25 -11   -2.05    8.56
   3  25 -11    1.61    3.20
   3  25  12   16.29    5.63
  -3  25  12   20.18    8.42
  -3  25 -12    9.78   10.11
   3  25 -12   11.82    5.62
   3  25  13    0.76    3.63
  -3  25  13    0.17    6.17
  -3  25 -13   -4.17    8.88
   3  25 -13    0.00    2.99
   3  25  14    0.65    3.73
  -3  25  14   -2.05    6.30
  -3  25 -14   -2.89    9.28
   3  25 -14   -1.64    3.14
   3  25  15    1.16    3.89
  -3  25  15   -0.76    5.97
  -3  25 -15   -2.75    8.65
   3  25  16    0.51    3.72
  -3  25  16   -4.92    7.86
  -3  25 -16    1.98    8.54
  -3  25  17   -5.25    7.13
   3  25  18    0.07    4.54
  -3  25  18    1.05    6.87
  -3  25 -18    4.24    8.57
   3  25  19    4.61    4.12
  -3  25  19   -0.35    6.57
  -3  25 -19    5.35    8.41
   3  25  20    2.80    4.22
  -3  25 -20   -7.47    8.38
   3  25  21    0.60    4.51
  -3  25  21   -4.83    6.26
  -3  25 -21   -6.83    8.56
   3  25  22    1.76    4.45
  -3  25  22    3.57    5.13
  -3  25 -22   -4.06    8.47
   3  25  23    1.54    4.60
  -3  25  23    2.40    5.97
   3  25  24    2.91    5.12
  -3  25  24    3.27    6.01
   3  25  25   -0.13    4.71
  -3  25  25    0.79    6.76
   3  25  26   -2.37    5.02
  -3  25  26   -4.68    7.20
  -3  25  27   -2.89    6.77
   3  25  28   -1.41    5.12
   3  25  29    1.38    5.24
  -3  25  29    1.31    5.51
   3  25  30   -2.29    5.54
  -3  25  30    2.45    5.50
   3  25  31   -4.05    5.85
  -3  25  31   -0.57    5.22
   3  25  32   -1.10    6.53
  -3  25  32   -5.80    5.74
   3  25  33   -3.37    6.77
  -3  25  33    0.54    4.38
  -3  25  34    0.91    4.27
   3  26   0   -0.56    4.07
   3  26   1    4.21    4.22
  -3  26   1    6.14    7.26
  -3  26  -1   13.20    7.93
   3  26  -1    5.72    4.88
   3  26   2    3.21    4.02
  -3  26   2    9.89    8.52
  -3  26  -2    0.14    7.35
   3  26   3    1.25    3.85
  -3  26   3    1.09    6.79
  -3  26  -3    3.08    7.85
   3  26   4    0.86    3.80
  -3  26   4    2.21    6.51
  -3  26  -4    2.93    8.36
   3  26   5    5.32    4.29
  -3  26   5    2.50    6.66
  -3  26  -5   11.57    9.00
   3  26  -5    6.68    4.09
   3  26   6    0.29    3.28
  -3  26   6   -4.32    6.84
  -3  26  -6   -0.51    8.10
   3  26  -6   -1.90    3.56
   3  26   7   -1.79    3.33
  -3  26   7    1.53    6.36
  -3  26  -7   -0.92    8.39
   3  26  -7    1.37    3.47
  -3  26   8    4.37    6.62
  -3  26  -8    4.75    8.56
   3  26  -8    2.46    3.90
   3  26   9   -0.28    3.19
  -3  26   9    2.24    6.40
   3  26  10    1.11    3.67
  -3  26 -10    5.22    8.75
   3  26 -10    0.95    3.32
   3  26  11    4.11    3.73
  -3  26  11    2.52    6.45
  -3  26 -11    1.16    8.67
   3  26 -11   -2.77    3.40
   3  26  12    2.20    3.69
  -3  26  12    6.80    6.49
  -3  26 -12   -1.99    8.69
   3  26 -12    0.10    3.25
   3  26  13    3.58    3.90
  -3  26  13    6.45    6.52
  -3  26 -13    4.65    9.30
   3  26 -13    4.46    3.58
   3  26  14    4.63    4.05
  -3  26  14    0.85    7.12
  -3  26 -14    0.04    9.10
   3  26 -14    0.58    3.13
   3  26  15   -1.60    3.68
  -3  26  15   -3.40    7.16
  -3  26 -15    7.78    9.18
   3  26  16   -0.05    3.62
  -3  26  16    1.90    7.04
  -3  26 -16   -6.48    9.35
   3  26  17    3.32    3.95
  -3  26  17    1.20    6.85
  -3  26 -17    1.02    8.61
  -3  26  18    2.65    6.74
  -3  26 -18   -0.80    8.40
   3  26  19    1.31    4.23
  -3  26  19    2.91    6.68
  -3  26 -19   -3.62    8.29
   3  26  20    0.85    4.19
  -3  26 -20   -1.21    7.89
   3  26  21   -2.67    4.80
  -3  26  21    1.34    4.96
  -3  26 -21    6.22    8.36
   3  26  22    1.63    4.70
  -3  26  22   -1.19    4.94
   3  26  23   -1.42    4.61
  -3  26  23   -3.22    6.11
   3  26  24    0.15    4.56
  -3  26  24   -2.21    7.00
   3  26  25   -3.51    4.94
  -3  26  25    4.80    6.83
   3  26  26   -0.65    4.71
  -3  26  26    1.86    6.67
  -3  26  27   -2.82    6.68
   3  26  28   -1.88    5.22
   3  26  29    0.17    5.20
  -3  26  29   -4.07    5.62
   3  26  30   -1.37    5.53
  -3  26  30   -1.28    5.38
   3  26  31   -2.71    5.64
  -3  26  31    1.48    5.09
  -3  26  32    0.65    5.04
   3  27   0    3.13    4.16
  -3  27   0    0.80    6.81
   3  27   1    0.55    4.08
  -3  27  -1    1.28    6.87
   3  27   2   -1.18    4.19
  -3  27   2    1.75    6.52
  -3  27  -2    3.42    6.98
   3  27  -2    0.52    3.90
   3  27   3    4.71    4.14
  -3  27   3   -2.09    6.60
  -3  27  -3    3.88    7.23
   3  27  -3    3.00    4.28
   3  27   4    4.24    4.20
  -3  27   4    4.97    7.11
  -3  27  -4    8.71    8.70
   3  27  -4    4.44    4.35
   3  27   5    1.36    3.79
  -3  27   5    2.83    6.60
  -3  27  -5    1.30    7.93
   3  27  -5   -2.59    4.88
   3  27   6    8.80    4.31
  -3  27   6    7.33    7.05
  -3  27  -6    7.69    8.86
   3  27  -6    9.29    4.77
   3  27   7   -1.96    3.56
  -3  27   7   -4.09    6.80
  -3  27  -7    1.63    8.34
  -3  27   8    6.27    7.05
  -3  27  -8   15.71    9.85
   3  27   9    5.72    4.24
  -3  27   9    8.79    7.09
  -3  27  -9    3.78    8.76
   3  27  -9    5.45    3.85
   3  27  10    4.89    4.19
  -3  27  10   13.17    7.62
  -3  27 -10    5.66    9.07
   3  27 -10    4.66    3.83
   3  27  11    7.90    4.31
  -3  27 -11   16.94   10.28
   3  27 -11    1.75    3.56
   3  27  12    2.48    3.88
  -3  27  12    3.74    6.36
  -3  27 -12    5.94    8.93
   3  27 -12    0.84    3.31
   3  27  13   -0.93    3.71
  -3  27  13   -2.29    7.18
  -3  27 -13    0.01    8.48
   3  27 -13    0.17    3.23
   3  27  14   -1.69    3.79
  -3  27  14    0.05    6.91
  -3  27 -14   -0.82    8.89
   3  27  15    0.03    3.84
  -3  27  15    6.66    7.72
  -3  27 -15   -1.27    9.02
   3  27  16   -2.28    3.80
  -3  27  16   -1.36    6.84
  -3  27 -16   -0.82    8.58
   3  27  17   -0.70    4.05
  -3  27  17   -2.95    6.76
  -3  27 -17    3.55    8.45
   3  27  18   -1.29    3.88
  -3  27  18    2.12    6.49
  -3  27 -18    2.71    8.26
  -3  27  19    1.03    5.05
  -3  27 -19   -2.09    8.17
   3  27  20    0.68    4.55
  -3  27 -20    2.42    7.95
   3  27  21    1.50    4.66
  -3  27  21    0.57    4.96
   3  27  22   -1.68    4.42
  -3  27  22    0.17    4.80
   3  27  23    7.37    5.89
  -3  27  23    0.04    4.72
   3  27  24   -1.85    4.80
  -3  27  24    3.07    6.80
   3  27  25   -1.97    4.76
  -3  27  25    2.70    6.58
   3  27  26   -2.33    4.91
  -3  27  26   -4.09    6.62
   3  27  27   -1.89    5.14
  -3  27  27   -2.49    6.47
   3  27  29    0.60    5.14
  -3  27  29    0.20    5.39
  -3  27  30   -0.58    5.03
  -3  28   0    0.93    6.39
   3  28   1   -1.94    3.97
  -3  28  -1   -2.96    6.72
   3  28  -1    3.02    4.41
   3  28   2   -0.40    3.91
  -3  28   2   -0.61    6.51
  -3  28  -2    3.23    7.01
   3  28  -2   -0.61    4.01
   3  28   3    2.92    4.26
  -3  28   3   -4.55    6.60
  -3  28  -3   -0.23    6.85
   3  28  -3   -0.17    3.99
   3  28   4    1.46    4.02
  -3  28   4    4.33    6.56
  -3  28  -4   -2.55    7.71
   3  28  -4    3.16    4.20
   3  28   5    0.85    3.81
  -3  28   5   -0.41    6.45
  -3  28  -5   -0.92    6.97
   3  28  -5    0.76    4.04
   3  28   6    5.45    4.06
  -3  28   6    1.35    6.47
  -3  28  -6    2.75    7.64
   3  28  -6    3.06    4.36
   3  28   7    3.29    3.91
  -3  28   7   -0.81    6.65
  -3  28  -7    5.24    7.90
   3  28  -7    2.83    4.43
   3  28   8    4.95    3.98
  -3  28   8   -1.24    6.46
   3  28  -8    3.51    4.67
  -3  28   9   -0.07    6.18
  -3  28  -9    0.94    7.26
   3  28  -9    0.02    4.06
   3  28  10    6.05    4.04
  -3  28  10   -3.60    6.38
  -3  28 -10    1.34    9.01
   3  28 -10    2.36    4.29
   3  28  11    0.90    3.91
  -3  28 -11    4.26    8.83
   3  28  12    4.93    4.28
  -3  28  12    6.96    7.69
  -3  28 -12   -0.74    8.95
   3  28  13    4.33    4.35
  -3  28  13    2.86    7.30
  -3  28 -13   -0.26    8.60
   3  28  14   -1.82    3.78
  -3  28  14    0.20    6.82
  -3  28 -14    2.80    9.08
   3  28  15   -1.87    3.89
  -3  28  15    4.08    6.92
   3  28  16    3.87    4.27
  -3  28  16   -2.39    6.59
  -3  28 -16   -3.93    7.38
   3  28  17    2.52    3.97
  -3  28  17    3.70    6.68
  -3  28 -17    4.81    7.17
   3  28  18   -0.86    4.02
  -3  28  18   -1.62    5.03
  -3  28 -18    2.83    7.00
  -3  28  19    1.64    5.20
  -3  28 -19    1.22    6.80
   3  28  20    0.10    4.32
  -3  28  20    1.07    5.06
   3  28  21    3.14    5.12
   3  28  22    1.55    4.62
  -3  28  22   -1.21    5.21
   3  28  23   -1.21    4.67
  -3  28  23    5.86    6.77
   3  28  24    0.43    4.94
  -3  28  24   -1.62    6.45
   3  28  25    2.62    5.28
  -3  28  25    3.12    6.59
   3  28  26   -1.41    4.98
  -3  28  26   -1.30    6.46
   3  28  27    0.69    4.94
  -3  28  27   -0.31    6.38
   3  29   0    0.20    3.98
  -3  29   0   -2.23    6.82
  -3  29   1   -2.81    6.76
  -3  29  -1   -3.89    6.91
   3  29  -1    1.52    4.10
   3  29   2    0.77    4.01
  -3  29  -2   -1.54    7.03
   3  29  -2   -0.53    4.04
   3  29   3    0.03    3.87
  -3  29   3    3.16    6.63
  -3  29  -3   -0.62    7.17
   3  29  -3   -0.87    4.09
   3  29   4    1.24    3.98
  -3  29   4    1.85    6.38
  -3  29  -4   -0.89    7.41
   3  29  -4   -2.66    4.23
   3  29   5    0.29    4.33
  -3  29   5    2.19    6.46
  -3  29  -5    5.09    8.36
   3  29  -5    2.84    4.55
   3  29   6   -0.20    4.19
  -3  29   6    0.81    6.26
  -3  29  -6   -2.74    7.17
   3  29  -6   -1.11    4.56
   3  29   7   -2.04    3.92
  -3  29   7    1.18    6.49
   3  29  -7    0.20    4.30
   3  29   8    0.72    3.72
  -3  29   8    2.55    6.53
  -3  29  -8   -1.26    7.34
   3  29  -8    0.81    4.37
   3  29   9   -3.07    3.93
  -3  29   9   -0.99    6.42
  -3  29  -9   -1.53    7.48
  -3  29  10    0.81    7.31
  -3  29 -10   -3.64    7.57
   3  29 -10    1.35    4.12
   3  29  11   -0.70    3.68
  -3  29  11    2.18    7.05
  -3  29 -11    1.51    7.45
   3  29 -11    0.73    3.99
   3  29  12   -0.25    3.73
  -3  29 -12   -1.97    7.49
   3  29  13   -1.50    3.82
  -3  29  13    4.94    7.11
  -3  29 -13   -0.24    7.47
   3  29  14    0.67    3.81
  -3  29  14    3.37    6.93
   3  29  15   -0.55    4.05
  -3  29  15   -2.37    6.85
  -3  29 -15   -1.47    7.46
   3  29  16   -1.24    3.88
  -3  29  16    3.03    6.95
  -3  29 -16    2.74    7.22
   3  29  17   -0.23    3.91
  -3  29  17    0.72    5.07
  -3  29 -17   -2.08    7.33
   3  29  18   -2.55    4.32
  -3  29  18   -3.57    5.51
  -3  29 -18    5.18    7.35
   3  29  19   -1.50    4.33
  -3  29  19    1.38    4.87
  -3  29  20    3.25    5.07
   3  29  21   -3.50    4.69
   3  29  22   -1.77    4.67
  -3  29  22    3.20    6.45
   3  29  23   -1.51    4.84
  -3  29  23   -1.29    6.32
   3  29  24    0.61    4.71
  -3  29  24   -4.17    6.51
   3  29  25    0.52    4.86
  -3  29  25   -4.86    6.66
  -3  29  26    3.85    6.36
   3  30   0   -0.51    4.43
  -3  30   0    1.74    6.83
   3  30   1    6.21    4.82
  -3  30   1   -1.66    6.60
  -3  30  -1    1.69    7.39
   3  30  -1   -2.26    4.47
  -3  30   2    0.49    6.54
  -3  30  -2   -1.33    7.44
   3  30  -2    4.63    4.75
   3  30   3    1.63    4.43
  -3  30  -3   -1.09    7.85
   3  30  -3    2.73    4.65
  -3  30   4    2.72    6.42
  -3  30  -4   -2.61    7.20
   3  30  -4    2.70    4.66
   3  30   5    8.00    4.91
  -3  30   5   -0.17    6.58
  -3  30  -5    0.42    7.45
   3  30  -5    0.02    4.55
   3  30   6    0.67    4.35
  -3  30   6   -2.60    6.46
   3  30   7    3.50    4.39
  -3  30   7    1.46    6.44
  -3  30  -7   -0.70    7.17
   3  30  -7   -0.42    4.45
   3  30   8   -0.65    3.72
  -3  30   8   -1.01    7.29
  -3  30  -8    4.63    7.35
   3  30  -8    0.78    4.19
   3  30   9   -1.58    3.82
  -3  30   9   -0.09    7.08
  -3  30  -9    2.81    7.20
   3  30  -9    2.66    4.34
   3  30  10    1.24    3.82
  -3  30  10    3.56    7.16
  -3  30 -10   -2.64    7.43
   3  30 -10   -0.26    4.20
  -3  30  11   -4.65    7.52
  -3  30 -11   -2.45    7.51
   3  30  12   -2.21    3.93
  -3  30  12   -0.29    6.92
  -3  30 -12   -1.36    7.42
   3  30  13   -1.52    4.12
   3  30  14   -0.90    3.84
  -3  30  14    2.19    6.70
  -3  30 -14    0.21    7.81
   3  30  15   -0.05    3.88
  -3  30  15   -1.71    5.25
  -3  30 -15    0.79    7.42
   3  30  16   -0.09    3.90
  -3  30  16   -0.62    5.02
  -3  30 -16   -5.99    7.37
   3  30  17   -0.26    4.23
  -3  30  17    3.09    5.30
  -3  30 -17    0.90    7.08
   3  30  18   -2.35    4.94
  -3  30  18    0.27    5.06
   3  30  19    1.39    4.53
  -3  30  19    5.96    6.03
  -3  30  20   -0.56    4.73
   3  30  21    0.54    4.53
  -3  30  21   -3.34    6.64
   3  30  22    1.55    4.63
  -3  30  22    1.62    6.38
   3  30  23    4.01    4.83
  -3  30  23   -1.78    6.23
   3  31   0   -2.41    4.63
  -3  31   0   -3.31    7.14
   3  31   1    1.01    4.45
  -3  31   1    2.84    7.13
  -3  31  -1   -0.28    7.31
   3  31  -1   -0.98    4.53
   3  31   2   -1.81    4.50
  -3  31   2    0.35    6.54
  -3  31  -2    1.91    7.42
   3  31  -2    0.00    4.49
  -3  31   3   -5.47    6.71
  -3  31  -3   -0.60    7.58
   3  31  -3   -1.75    4.70
   3  31   4    1.11    4.48
  -3  31  -4   -3.28    7.53
   3  31  -4    2.78    4.76
   3  31   5    2.99    4.50
  -3  31   5   -3.75    7.34
   3  31   6   10.22    5.54
  -3  31   6    0.00    7.13
  -3  31  -6    1.47    7.67
   3  31  -6    1.68    4.70
   3  31   7    3.61    4.60
  -3  31   7    5.93    7.54
  -3  31  -7    0.18    7.73
   3  31  -7   -5.11    4.79
   3  31   8    7.02    4.66
  -3  31   8    2.83    7.26
  -3  31  -8    4.70    8.05
   3  31  -8   -1.15    4.44
   3  31   9    1.45    3.88
  -3  31   9    2.44    6.98
  -3  31  -9   -0.75    7.93
   3  31  -9    0.31    4.25
   3  31  10   -1.91    3.93
  -3  31  10   -1.28    7.06
  -3  31 -10   -2.03    7.88
   3  31  11    1.73    3.91
  -3  31  11    1.17    7.22
  -3  31 -11    0.00    7.96
  -3  31  12    0.28    6.78
   3  31  13   -2.25    3.99
  -3  31 -13   -1.38    7.93
   3  31  14    1.35    3.92
  -3  31  14   -1.81    5.10
  -3  31 -14    2.19    8.11
   3  31  15   -0.72    3.93
  -3  31  15   -0.43    5.04
  -3  31 -15   -0.94    8.05
   3  31  16    2.00    4.58
  -3  31  16    0.66    4.95
  -3  31 -16    1.35    7.63
   3  31  17    4.87    5.12
  -3  31  17   -3.89    5.27
   3  31  18   -2.10    4.41
  -3  31  18   -0.61    4.94
   3  31  19   -0.05    4.38
  -3  31  19    0.82    4.77
   3  31  20    0.65    4.56
  -3  31  20    5.53    6.43
   3  32   0    1.14    4.61
  -3  32   0    0.80    7.32
   3  32   1    5.10    4.78
  -3  32   1    3.59    7.20
  -3  32  -1    1.11    7.14
   3  32  -1    1.47    4.72
   3  32   2    1.53    4.50
  -3  32   2   -0.28    6.70
  -3  32  -2    4.55    7.48
   3  32  -2    0.18    4.58
   3  32   3   -0.86    4.52
  -3  32   3   -1.59    7.32
  -3  32  -3   -3.11    7.35
   3  32  -3   -2.53    4.80
  -3  32   4   -0.75    7.39
   3  32   5   -1.03    4.46
  -3  32   5   -0.62    7.03
  -3  32  -5   -2.11    7.79
   3  32  -5   -0.69    4.68
   3  32   6    0.07    4.41
  -3  32   6   -1.08    7.10
  -3  32  -6   -1.49    7.80
   3  32  -6    0.81    4.70
   3  32   7    2.20    4.43
  -3  32   7   -0.07    6.89
  -3  32  -7   -3.21    7.68
   3  32  -7   -2.28    4.69
   3  32   8    0.74    4.47
  -3  32   8    2.02    7.09
  -3  32  -8   -2.93    7.69
   3  32  -8   -1.06    4.53
   3  32   9    2.46    4.42
  -3  32   9   -2.50    7.11
  -3  32  -9   -0.57    7.90
   3  32  10   -0.58    4.00
  -3  32  10   -2.00    6.84
  -3  32 -10    1.90    7.80
   3  32  11   -0.33    3.89
  -3  32  11    0.54    6.64
   3  32  12   -1.56    4.32
  -3  32  12    1.20    5.16
  -3  32 -12    0.81    7.74
  -3  32  13   -3.31    5.26
  -3  32 -13   -0.20    7.93
   3  32  14    2.99    4.32
  -3  32 -14   -1.42    8.29
   3  32  15   -2.36    4.34
  -3  32  15    2.31    5.41
  -3  32 -15    1.14    7.75
   3  32  16   -1.57    4.33
  -3  32  16    0.92    4.91
   3  32  17   -0.60    4.35
  -3  32  17   -1.17    4.79
   3  33   0    1.14    4.68
  -3  33   0    4.73    7.46
   3  33   1   -2.78    4.63
  -3  33   1   -1.09    7.10
  -3  33  -1    1.66    7.19
   3  33  -1    2.88    4.83
   3  33   2   -2.48    4.63
  -3  33   2    2.70    6.94
  -3  33  -2    2.40    7.43
   3  33  -2    1.58    4.79
   3  33   3   -2.22    4.65
  -3  33   3    5.20    7.30
   3  33  -3   -1.70    4.87
   3  33   4    0.43    4.52
  -3  33   4    0.40    6.92
  -3  33  -4    1.49    7.27
   3  33  -4    0.47    4.75
  -3  33  -5    1.86    7.63
   3  33  -5   -1.32    4.83
   3  33   6    1.00    4.58
  -3  33   6   -4.56    7.28
  -3  33  -6   -4.70    7.85
   3  33  -6    2.54    4.94
   3  33   7   -0.26    4.47
  -3  33   7    3.46    6.99
  -3  33  -7    1.37    7.51
   3  33  -7    1.52    4.66
   3  33   8    1.09    4.45
  -3  33   8    2.43    6.88
  -3  33  -8   -3.98    7.86
   3  33   9    3.45    4.90
  -3  33   9   -3.49    6.78
  -3  33  -9    2.70    7.64
   3  33  10    0.75    4.34
  -3  33  10   -2.10    5.45
   3  33  11    1.72    4.14
  -3  33  11    1.54    5.17
  -3  33 -11   -5.04    8.54
   3  33  12    0.68    3.89
  -3  33  12   -1.58    5.09
  -3  33 -12    2.21    7.81
  -3  33  13   -0.75    5.17
  -3  33 -13    1.12    7.75
   3  33  14    2.56    4.41
  -3  33 -14    0.44    7.86
   3  34   0    0.46    4.75
  -3  34   0   -0.15    6.90
   3  34   1    1.22    4.82
  -3  34   1    3.49    7.13
  -3  34  -1    1.05    7.04
   3  34  -1    1.35    4.82
   3  34   2    3.15    4.78
  -3  34   2   -1.61    7.01
   3  34  -2    0.62    4.88
   3  34   3   -0.83    4.63
  -3  34   3    1.62    6.59
  -3  34  -3    2.15    7.20
   3  34  -3    3.09    5.01
   3  34   4   -2.99    4.66
  -3  34   4   -2.34    6.90
  -3  34  -4   -3.09    7.24
   3  34  -4    3.43    5.02
   3  34   5    1.94    4.59
  -3  34   5   -0.23    6.95
  -3  34  -5    0.16    7.22
   3  34  -5    3.61    5.09
  -3  34  -6    0.76    7.47
   3  34  -6    3.18    5.01
   3  34   7   -0.27    4.57
  -3  34   7    5.78    6.68
  -3  34  -7   -3.11    7.61
   3  34   8   -0.85    4.59
  -3  34   8    2.72    5.07
  -3  34  -8    3.96    7.65
   3  34   9    2.82    4.58
   3  34  10    0.26    4.40
  -3  34 -10    3.15    7.72
  -3  34 -11    0.54    7.66
  -3  34 -12   -3.24    7.64
  -3  34 -13    1.91    7.78
  -3  35   0   -3.04    6.81
   3  35   1    0.65    4.82
  -3  35   1    2.60    6.68
   3  35  -1   -0.07    4.81
   3  35   2   -2.03    4.85
  -3  35  -2   -0.58    6.86
   3  35  -2   -0.99    4.90
   3  35   3    0.60    4.75
  -3  35  -3    4.65    7.15
   3  35  -3    0.00    4.90
   3  35   4   -1.47    4.72
  -3  35  -4   -1.95    7.05
   3  35  -4   -1.40    5.16
   3  35   5    0.62    4.53
  -3  35  -5   -0.02    6.93
   3  35  -5    1.39    5.10
  -3  35  -6    1.11    7.30
  -3  35  -7    2.52    7.36
  -3  35  -9    5.50    7.38
  -3  35 -10    2.23    7.37
  -3  35 -11    2.40    7.43
  -3  35 -12    0.50    7.10
   3  36  -1   -2.21    4.97
   3  36  -2   -2.15    4.96
   3  36  -3   -0.89    4.88
   3  36  -4   -3.20    5.21
   4   0   0   21.41    9.27
   4   0   1   -4.11    7.24
   4   0  -1    3.14    7.15
   4   0   2  299.12   66.42
   4   0  -2  310.21   66.54
   4   0   3    4.10    7.05
   4   0  -4  532.77  114.34
   4   0   5   -1.93    6.49
   4   0  -5    0.12    7.53
   4   0   6   11.56    7.18
   4   0   7   -7.15    7.24
   4   0  -7  -11.02   10.45
   4   0   8   37.91   13.32
   4   0   9   -0.08    6.16
   4   0  10   16.51    7.96
   4   0  11    3.31    6.60
  -4   0  11   -0.57    3.96
   4   0  12  274.46   48.03
  -4   0  12  178.73   46.96
   4   0  13    0.82    6.53
   4   0  14  137.74   28.50
  -4   0  14  106.07   27.13
  -4   0  15   -2.25    3.41
   4   0  16    1.57    7.07
  -4   0  16    2.87    3.52
   4   0  17    4.32    7.35
  -4   0  17    0.61    2.87
   4   0  18  413.73   91.51
  -4   0  18  428.21   90.15
   4   0  19    2.13    6.47
  -4   0  19    1.15    2.79
   4   0  20    0.43    6.64
  -4   0  20    0.44    2.33
   4   0  21    5.44    6.95
   4   0  22  180.14   20.07
  -4   0  22   30.28   11.26
   4   0  23    1.24    7.57
  -4   0  23   -0.77    2.51
   4   0  24    5.58    7.50
  -4   0  24    1.07    2.69
  -4   0  25    1.09    1.67
   4   0  26    9.04    8.60
   4   0  27    1.85    8.16
   4   0  28    4.99    8.71
   4   0  29  -11.53   11.81
   4   0  30   -2.75    9.18
   4   0  31    0.04    9.72
   4   0  33    0.34   10.84
   4   0  34   -2.04   11.21
   4   0  35    5.14   11.39
   4   0  36   -3.75   12.63
   4   0  37    1.18   12.21
   4   1   0  280.96   59.29
   4  -1   0  257.74   60.04
   4   1   1    2.77    6.73
   4  -1  -1    2.92    7.75
   4  -1   1  -12.60   10.79
   4   1  -1   -2.91    7.87
   4   1   2   -3.17    6.60
   4  -1  -2    4.19    7.56
   4  -1   2    1.54    7.33
   4   1   3  106.56   26.70
   4  -1  -3  122.33   29.06
   4   1  -3  109.84   27.79
   4   1   4  109.10   24.93
   4  -1   4   63.18   25.05
   4   1  -4  112.58   24.57
   4  -1   5   27.47   10.24
   4   1  -5   27.97   12.63
   4   1   6   27.12   10.59
   4  -1   6   22.01    9.68
   4   1   7   35.57   14.56
   4  -1   7   48.27   16.24
   4   1  -7   63.96   16.76
   4   1   8   -6.85    6.74
   4  -1   8    0.71    6.96
   4   1  -8    1.02    7.69
   4   1   9    3.77    6.52
   4  -1   9    3.14    6.78
   4   1  10   -0.34    6.43
  -4   1  10    0.87    4.12
   4  -1  10    2.78    6.57
   4   1  11  122.28   23.79
  -4   1  11   75.43   22.89
   4  -1  11   88.98   23.60
   4   1  12  155.96   36.13
  -4   1  12  168.70   35.66
   4  -1  12  152.88   36.58
  -4  -1  12  153.70   35.53
   4   1  13   45.06   14.11
  -4   1  13   49.91   13.83
   4  -1  13   36.27   12.93
   4   1  14   50.10   13.93
  -4  -1  14   32.25   11.66
   4   1  15    6.50    7.33
  -4   1  15    3.09    3.64
   4  -1  15    3.27    6.76
  -4  -1  15   11.43    5.56
  -4   1  16   23.14    7.20
   4  -1  16   10.16    8.09
  -4  -1  16   14.61    5.00
   4   1  17   20.58   10.27
  -4   1  17   19.24    6.38
   4  -1  17   28.59   11.37
  -4  -1  17   29.30    8.21
   4   1  18   43.85   12.86
  -4   1  18   26.20    8.54
   4  -1  18   25.34   11.05
  -4  -1  18   27.66    8.28
   4   1  19    0.53    6.52
  -4   1  19    1.43    2.85
   4  -1  19   -4.74    6.59
  -4  -1  19   -0.18    2.38
   4   1  20   13.13    7.90
  -4   1  20    9.24    4.54
   4  -1  20    9.87    7.35
   4   1  21   44.93   13.17
  -4   1  21   52.65    8.53
   4  -1  21   41.73   13.42
  -4  -1  21    9.42    5.97
   4   1  22   -0.23    6.90
  -4   1  22    2.49    3.73
   4  -1  22    0.14    7.13
  -4  -1  22    3.27    2.11
   4   1  23   11.74    8.21
  -4   1  23    9.53    4.72
   4  -1  23   13.29    8.16
  -4  -1  23    3.26    2.56
   4   1  24   44.41   13.36
  -4   1  24   18.73    6.19
  -4  -1  24    3.20    2.77
  -4   1  25    9.80    5.45
   4  -1  25   21.08    9.98
   4   1  26   17.38    9.77
  -4   1  26    2.51    2.63
   4  -1  26   10.66   10.30
   4   1  27    2.64    8.18
   4  -1  27   -0.71    9.15
   4   1  28   12.04    8.83
   4  -1  28   -0.30   10.17
   4   1  29    6.93    9.05
   4  -1  29   17.28   11.01
   4   1  30   18.94   10.40
   4  -1  30   18.84   11.31
   4   1  31   -4.33    9.17
   4  -1  31    4.45   10.33
   4   1  32   -5.03    9.22
   4  -1  32    5.36   10.61
   4  -1  33    5.54   11.40
   4   1  34    6.66   10.13
   4  -1  34   15.09   12.43
   4   1  35   -1.30   10.54
   4  -1  35   -3.69   12.00
   4   1  36   -7.08   11.34
   4  -1  36    3.58   12.53
   4   1  37    2.81   11.45
   4   2   0  462.94  103.25
   4  -2   0  524.64  104.55
   4   2   1  222.16   53.63
   4  -2  -1  288.25   55.67
   4  -2   1  290.69   55.48
   4   2  -1  228.64   53.63
   4   2   2   87.43   25.91
   4  -2  -2  168.61   29.42
   4  -2   2  100.66   28.66
   4   2   3  255.40   63.73
   4  -2  -3  357.55   66.05
   4   2  -3  310.88   63.91
   4   2   4  412.86   99.60
   4  -2  -4  640.42  104.16
   4  -2   4  453.51  100.43
   4   2  -4  500.62   99.85
   4  -2   5  349.74   76.35
   4   2   6    4.66    6.52
   4  -2   6    3.14    7.31
   4   2  -6    2.66    6.27
   4   2   7   86.32   23.43
   4  -2   7   87.56   25.05
   4   2  -7  109.28   24.08
   4   2   8  302.06   75.09
   4  -2   8  326.68   75.83
   4   2  -8  439.17   75.66
   4   2   9  359.60   86.22
   4  -2   9  372.89   86.84
   4   2  -9  530.87   87.42
   4   2  10  122.83   30.63
   4  -2  10  146.90   32.05
   4   2  11    2.96    6.58
   4  -2  11   10.81    8.21
   4   2  12   34.97   11.79
   4  -2  12   22.64   11.01
   4   2  13  165.42   33.93
   4  -2  13  146.69   34.57
  -4  -2  13  133.29   32.73
   4   2  14   12.95    7.46
  -4  -2  14   11.70    7.25
   4   2  15   10.27    6.94
   4  -2  15   16.91    9.38
  -4  -2  15    8.07    4.29
   4  -2  16   22.43   10.14
  -4  -2  16   28.28    8.80
   4   2  17  155.16   37.62
   4  -2  17  126.43   38.39
  -4  -2  17  179.55   35.80
   4   2  18   23.98   10.64
   4  -2  18    7.85    8.21
  -4  -2  18   22.85    6.44
   4   2  19   15.42    8.48
   4  -2  19   11.54    7.88
  -4  -2  19    2.26    3.77
   4   2  20   29.59   10.65
   4  -2  20   28.10   10.75
  -4  -2  20   22.79    5.29
  -4  -2  20    7.52    5.35
   4   2  21   24.47    8.97
   4  -2  21   27.03   10.91
  -4  -2  21    8.18    3.55
  -4  -2  21    3.37    4.05
   4   2  22    5.91    7.66
   4  -2  22    6.82    8.56
   4   2  23   -3.39    7.79
   4  -2  23   -0.71    8.98
   4   2  24   -2.30    7.82
   4  -2  24    8.59    9.55
   4   2  25    1.20    7.95
   4  -2  25   -0.34    8.94
   4  -2  26    9.07   10.13
   4   2  27   10.80    8.68
   4  -2  27   11.42   10.63
   4   2  28   -5.05    8.33
   4  -2  28    2.47   10.03
   4   2  29    5.18    8.67
   4  -2  29   -2.15   10.62
   4   2  30    8.43    9.32
   4  -2  30   21.46   13.80
   4   2  31    0.15    8.70
   4   2  32   29.59   13.88
   4  -2  32   14.26   14.30
   4  -2  33   -5.42   11.95
   4   2  34   15.29   10.23
   4  -2  34    3.61   13.29
   4   2  35    1.89    9.65
   4  -2  35    0.01   12.14
   4   2  36   -2.42   10.07
   4  -2  36   -2.57   12.29
   4   2  37  -12.91   11.60
   4   2  38   -5.95   12.15
   4   3   0   25.75    9.80
   4  -3   0   16.66    9.46
   4   3   1   65.29   16.48
   4  -3  -1   70.78   20.62
   4  -3   1   57.34   19.70
   4   3  -1   43.52   15.91
   4   3   2    8.01    6.71
   4  -3  -2   11.81   10.86
   4   3   3   50.70   15.87
   4  -3   3   70.60   20.76
   4   3  -3   49.21   15.55
   4   3   4    4.01    6.30
   4  -3   4    5.55    7.97
   4   3  -4    5.69    5.57
   4   3   5   42.68   14.29
   4  -3   5   55.99   18.53
   4  -3   6   45.49   16.14
   4   3  -6   35.82   13.06
   4   3   7  158.26   38.03
   4  -3   7  152.96   39.55
   4   3  -7  187.26   37.94
   4   3   8    2.05    6.02
  -4   3   8    1.41    4.37
   4  -3   8    2.54    7.47
   4   3  -8    2.16    6.12
   4   3   9   48.94   16.77
  -4   3   9   56.01   16.43
   4  -3   9   60.70   18.95
   4   3  -9   65.85   16.65
   4   3  10   -4.35    6.42
  -4   3  10    2.60    3.71
   4  -3  10   -3.12    7.60
   4   3 -10   -6.65    6.40
   4   3  11  228.46   43.34
  -4   3  11  158.86   42.57
   4  -3  11  212.71   44.47
   4   3  12  198.06   40.72
  -4   3  12  175.65   40.10
   4  -3  12  168.32   41.37
   4   3  13   19.28    7.94
  -4   3  13   12.78    6.07
   4   3  14   35.48   11.42
  -4   3  14   32.23   10.43
   4  -3  14   39.25   13.70
  -4  -3  14   22.57    8.19
   4   3  15   21.15    8.05
  -4   3  15   16.90    6.59
   4  -3  15    8.07    8.30
  -4  -3  15   11.34    4.13
   4   3  16   17.22    9.39
  -4   3  16   13.12    5.12
   4  -3  16   20.87    9.09
  -4  -3  16   22.43    7.85
  -4  -3  16   18.93    6.48
  -4   3  17    1.25    3.31
   4  -3  17   -9.63    8.35
  -4  -3  17   -1.62    3.16
  -4  -3  17   -0.04    2.42
   4   3  18    8.11    7.15
  -4   3  18    9.86    4.45
   4  -3  18    2.06    8.03
  -4  -3  18   -0.04    1.74
   4   3  19   29.22   10.24
  -4   3  19   40.54    8.80
   4  -3  19   17.12    9.42
  -4  -3  19   21.31    4.20
  -4  -3  19    4.52    3.91
   4   3  20   17.29    9.00
  -4   3  20   18.35    6.25
   4  -3  20   19.18   10.23
   4   3  21    9.99    9.07
  -4   3  21   10.75    4.39
   4  -3  21    1.83    8.77
   4   3  22    1.40    8.13
  -4   3  22    6.72    4.92
   4  -3  22   -1.15    9.19
   4   3  23   10.08    8.95
   4   3  24    5.71    7.96
  -4   3  24    4.77    5.00
   4  -3  24   11.77    9.99
   4   3  25   16.55    9.37
  -4   3  25    2.56    4.35
   4  -3  25   10.98   10.26
  -4   3  26   20.78    8.38
   4  -3  26   24.83   11.98
   4   3  27    3.35    8.55
  -4   3  27    1.04    3.68
   4  -3  27    4.76   10.56
   4   3  28    7.39    9.18
  -4   3  28    0.59    3.40
   4  -3  28   15.92   12.89
   4   3  29    3.68    9.78
   4  -3  29   19.31   11.53
   4   3  30    5.69    9.35
   4  -3  30   -2.80   11.43
   4   3  31   -0.17    8.66
   4  -3  31   -3.56   11.23
   4   3  32    0.14    8.87
   4  -3  32   -1.26   11.57
   4   3  33    2.71    9.10
   4  -3  33   -8.42   12.30
   4  -3  34   -4.37   12.31
   4   3  35    1.46    9.73
   4  -3  35    9.33   12.78
   4   3  36    0.14    9.43
   4   3  37    2.38    9.90
   4   4   0  406.52   88.63
   4  -4   0  445.33   91.90
   4   4   1   23.58    9.23
   4  -4   1    5.49    9.74
   4   4  -1   15.19    7.86
   4   4   2   44.78   14.58
   4   4  -2   49.23   14.35
   4   4   3    2.29    5.99
   4  -4   3    4.00    8.36
   4   4   4  596.51  131.99
   4  -4   4  676.95  133.84
   4   4   5   53.90   14.40
   4  -4   5   36.90   15.51
   4   4  -5   31.99   12.13
   4  -4   6   36.84   15.57
   4   4  -6   64.17   14.80
   4   4   7   48.82   16.82
  -4   4   7   72.00   17.97
   4  -4   7   57.38   19.86
   4   4  -7   72.54   17.02
   4   4   8  224.16   50.32
  -4   4   8  187.13   50.19
   4  -4   8  217.22   52.22
   4   4  -8  281.30   50.12
   4   4   9   57.22   16.47
  -4   4   9   44.70   16.45
   4  -4   9   60.35   19.08
   4   4  -9   79.41   16.74
   4   4  10  123.49   27.09
  -4   4  10   80.44   27.09
   4  -4  10  109.99   29.03
   4   4 -10  143.91   27.23
   4   4  11   41.76   13.01
  -4   4  11   36.30   12.73
   4  -4  11   36.75   14.62
   4   4 -11   51.97   13.70
   4   4  12   -1.52    6.23
  -4   4  12    1.08    4.97
   4  -4  12   -1.85    7.83
   4   4  13  165.46   36.99
  -4   4  13  157.66   36.08
   4   4  14   -2.20    6.16
  -4   4  14   -0.07    3.54
   4  -4  14    9.60    8.97
   4   4  15    0.52    6.45
  -4   4  15   -0.55    3.42
   4  -4  15    9.12    8.30
  -4  -4  15    0.44    3.68
   4   4  16   35.25   11.04
   4  -4  16   15.07    9.18
  -4  -4  16   24.17    7.44
  -4  -4  16   11.59    4.56
  -4   4  17  111.09   20.15
   4  -4  17   76.99   23.42
  -4  -4  17  108.21   17.75
  -4  -4  17   69.94   17.08
   4   4  18    1.18    7.04
  -4   4  18    0.22    3.74
   4  -4  18   -8.24    8.62
  -4  -4  18   -3.68    2.15
  -4  -4  18    0.30    0.97
   4   4  19   82.12   18.90
  -4   4  19   63.12   15.79
   4  -4  19   35.43   18.38
   4   4  20   13.04    8.23
  -4   4  20   15.05    5.65
   4  -4  20   11.59    9.84
   4   4  21   10.12    8.53
  -4   4  21    9.36    5.32
   4  -4  21   11.91    9.93
   4   4  22    0.83    8.12
  -4   4  22    7.86    4.91
   4   4  23   25.38   11.34
  -4   4  23   25.30    9.07
   4  -4  23    6.64   10.48
   4   4  24   16.72    9.42
   4  -4  24   -0.26    9.92
   4   4  25    2.71    8.91
  -4   4  25    3.35    4.84
   4  -4  25    9.05   10.89
   4   4  26   57.33   16.08
  -4   4  26   15.76    7.97
   4  -4  26   33.56   15.20
  -4   4  27    2.91    4.44
   4  -4  27    2.96   10.63
   4   4  28    3.50    8.82
  -4   4  28    3.69    4.11
   4  -4  28   12.34   11.63
   4   4  29    3.91    8.98
  -4   4  29    0.40    3.76
   4  -4  29    3.47   11.33
   4   4  30   23.08   13.52
   4   4  31   14.54   10.72
   4  -4  31   15.88   12.89
   4   4  32   -0.79    9.33
   4  -4  32    3.44   12.46
   4   4  33    3.60    9.08
   4  -4  33   -9.85   13.74
   4  -4  34    4.10   12.96
   4   4  35    0.01    9.23
   4   4  36    3.68    9.69
   4   4  38   -1.35   11.18
   4   4  39   -3.76   11.65
   4   5   0    6.00    5.79
   4   5   1   52.11   15.75
   4   5  -1   59.12   15.83
   4   5   2   -2.48    5.76
   4  -5   2    3.62    9.38
   4   5  -2   -8.33    6.99
   4   5   3  240.72   53.90
   4  -5   3  267.01   57.65
   4   5   4   83.87   21.02
   4  -5   4   80.10   25.77
   4   5   5   99.00   24.79
  -4   5   5   72.99   25.20
   4  -5   5  127.97   29.43
   4   5  -5  117.20   24.00
   4   5   6   40.75   12.68
  -4   5   6   25.89   10.51
   4  -5   6   36.23   13.30
   4   5  -6   40.84   11.34
   4  -5   7   89.14   26.59
   4   5  -7   98.02   22.55
   4   5   8    3.58    5.68
  -4   5   8    2.86    3.93
   4  -5   8    3.73    8.23
   4   5  -8    1.12    5.20
   4   5   9    3.23    5.73
  -4   5   9    1.57    3.85
   4  -5   9   -1.37    7.94
   4   5  -9    4.84    5.35
   4   5  10   21.12    9.21
  -4   5  10   24.98    7.48
   4  -5  10    5.26    8.72
   4   5 -10   10.87    7.34
   4   5  11   16.73    7.77
  -4   5  11    2.00    5.42
   4  -5  11    1.76    7.91
   4   5 -11    5.79    5.62
   4   5  12    9.83    6.69
  -4   5  12    4.51    5.34
   4   5  13   29.69   10.43
  -4   5  13   27.10    9.63
   4  -5  13   18.92   10.07
   4   5  14   21.02    8.56
  -4   5  14   16.40    5.89
   4  -5  14   -2.73    8.62
  -4  -5  14   14.65    4.01
   4   5  15   25.63   10.34
  -4   5  15   19.43    6.69
   4  -5  15   19.96   12.32
   4   5  16   15.26    7.31
  -4   5  16   16.17    4.74
   4  -5  16   13.47    9.00
  -4  -5  16   18.48    6.41
  -4  -5  16    2.11    2.11
   4   5  17   -0.50    6.63
   4  -5  17   -0.95    8.65
  -4  -5  17   -0.24    1.33
  -4  -5  17    0.00    0.55
  -4   5  18   25.90    8.22
   4  -5  18    4.78    9.88
   4   5  19    7.34    7.46
  -4   5  19    2.96    4.28
   4  -5  19    5.19    9.75
   4   5  20   -3.07    7.24
  -4   5  20    1.07    4.74
   4  -5  20   -5.98    9.44
   4   5  21    4.85    8.02
  -4   5  21    2.43    5.10
   4  -5  21   -1.14    9.50
   4   5  22   38.25   15.96
  -4   5  22   56.36   14.94
   4   5  23    4.01    8.39
  -4   5  23   -0.20    5.60
   4  -5  23   -3.50   10.09
   4   5  24   47.61   15.17
  -4   5  24   30.23   11.71
   4  -5  24   20.37   12.81
   4   5  25   12.81   10.62
  -4   5  25   -0.40    5.37
   4  -5  25   10.42   11.33
   4   5  26   -5.91    9.69
  -4   5  26    2.54    4.42
   4  -5  26   -1.90   11.00
   4   5  27   -6.14    9.81
  -4   5  27    0.26    4.67
   4  -5  27    0.87   11.40
   4   5  28   11.94   10.22
  -4   5  28    1.17    4.53
   4  -5  28   11.56   11.96
   4   5  29    0.03    9.62
  -4   5  29    2.10    4.22
   4   5  30    9.52   10.96
   4  -5  30    7.16   12.83
   4   5  31   -0.77    9.37
   4  -5  31   12.72   13.34
   4   5  32    4.37    9.76
   4  -5  32   13.70   13.37
   4   5  33   10.33   10.46
   4  -5  33   -3.60   13.00
   4   5  34    7.41    9.81
   4  -5  34   -9.26   13.57
   4   5  37   -0.38   10.83
   4   5  38   -5.54   11.24
   4   5  39   -1.38   11.46
   4   6   0   -2.81    5.36
   4   6   1   40.13   12.15
   4   6  -1   34.13   11.86
   4   6   2  204.41   44.74
   4   6  -2  202.31   44.69
   4   6   3  142.35   30.40
  -4   6   3  117.64   31.46
   4   6   4   25.28    7.86
  -4   6   4   12.04    7.11
   4   6   5  107.86   25.41
  -4   6   5  101.85   26.14
   4  -6   5  110.38   30.19
   4   6  -5  107.01   25.16
   4   6   6   67.58   16.49
  -4   6   6   47.82   16.66
   4  -6   6   60.87   20.62
   4   6  -6   56.14   15.52
  -4   6   7  408.66   99.12
   4  -6   7  419.40  100.85
   4   6  -7  510.39   98.45
   4  -6   8  715.58  173.10
   4   6  -8  837.33  171.03
   4   6   9    2.82    5.35
  -4   6   9    2.33    4.50
   4  -6   9    3.76    8.00
   4   6  -9    2.31    4.88
   4   6  10   72.71   16.65
  -4   6  10   30.84   15.26
   4  -6  10   58.79   19.68
   4   6 -10   79.20   15.32
   4   6  11    0.23    5.52
  -4   6  11    3.76    5.25
   4   6 -11    3.33    4.98
   4   6  12  163.75   34.46
  -4   6  12  143.70   34.36
   4  -6  12  131.54   36.71
   4   6  13   11.46    6.50
  -4   6  13   12.69    6.55
   4  -6  13    8.86    8.60
   4   6 -13    1.26    5.77
   4   6  14  179.96   40.15
  -4   6  14  175.15   40.01
   4  -6  14  178.43   43.22
   4   6  15   53.82   12.80
  -4   6  15   44.46   11.70
   4  -6  15   45.06   15.58
  -4  -6  15   27.88    7.44
   4   6  16   43.47   12.02
  -4   6  16   27.62    9.54
   4  -6  16   35.84   12.76
  -4  -6  16   25.93    6.65
   4   6  17    1.67    6.21
  -4   6  17    2.04    4.25
   4  -6  17   -3.45    9.32
   4   6  18  532.10  100.51
  -4   6  18  466.84   99.77
   4  -6  18  361.37  101.87
  -4   6  19   -0.62    4.87
   4  -6  19   -2.56    9.72
   4   6  20    1.83    7.30
  -4   6  20   -1.85    5.43
   4  -6  20   10.78   11.19
   4   6  21    0.25    7.28
  -4   6  21    2.23    5.28
   4   6  22  320.78   62.12
  -4   6  22  319.66   61.01
   4  -6  22  150.48   63.03
   4   6  23    3.96    8.26
  -4   6  23    1.10    5.96
   4  -6  23    4.30   10.70
   4   6  24   37.05   14.40
  -4   6  24   33.08   10.83
   4  -6  24   10.42   12.58
   4   6  25    2.35    8.93
   4  -6  25   -2.40   11.38
   4   6  26   13.13   10.18
  -4   6  26   28.38    9.30
   4  -6  26    4.47   12.32
   4   6  27    2.12    9.40
  -4   6  27    0.17    4.47
   4  -6  27   -4.64   11.96
  -4   6  28    1.62    4.90
   4  -6  28   -4.36   12.12
   4   6  29    1.40   10.04
  -4   6  29    0.07    4.61
   4   6  30   -4.30   10.39
  -4   6  30   -0.39    4.26
   4  -6  30    4.83   12.72
   4   6  31   -2.13   10.60
   4  -6  31  -12.39   13.23
   4   6  32   -3.82   10.61
   4  -6  32    3.37   14.26
   4   6  33    1.38    9.47
   4  -6  33   -0.89   13.76
   4   6  34   -0.95    9.61
   4   6  36   -5.34   11.91
   4   6  37   -5.35   12.29
   4   6  38    1.73   11.02
   4   6  39   -7.37   11.52
   4   7   0   21.14    8.76
   4   7   1  398.64   78.85
  -4   7   1  305.52   79.98
   4   7  -1  368.84   78.79
   4   7   2   61.07   11.79
  -4   7   2   11.55    8.26
   4   7  -2   70.93   12.13
   4   7   3   13.60    5.50
  -4   7   3   -3.39    7.86
   4   7  -3   13.90    6.67
   4   7   4  212.19   47.25
  -4   7   4  229.67   48.65
   4   7  -4  212.95   47.21
   4   7   5    7.77    5.19
  -4   7   5   36.53   11.39
   4   7   6   82.24   16.70
  -4   7   6   40.06   15.76
   4   7  -6   67.67   16.39
   4   7   7   10.95    5.24
  -4   7   7    7.73    5.49
   4   7  -7   11.71    5.55
   4   7  -8  283.35   60.84
   4   7   9   27.43   10.00
  -4   7   9   28.80   10.60
   4  -7   9   20.95   11.54
   4   7  -9   31.64    9.51
   4   7  10   10.06    5.20
  -4   7  10    9.41    5.01
   4  -7  10    5.34    9.37
   4   7 -10    6.19    5.36
   4   7  11   -3.28    4.72
  -4   7  11    0.40    4.09
   4   7  12    1.89    4.72
  -4   7  12    5.69    4.77
   4  -7  12   -5.14    9.14
   4   7 -12   -2.43    4.57
   4   7  13   66.11   16.24
  -4   7  13   73.04   17.01
   4  -7  13   55.23   19.37
   4   7 -13   39.72   14.57
   4   7  14   28.37    9.10
  -4   7  14   41.63   10.44
   4  -7  14    9.62    9.52
   4   7 -14    3.23    5.94
   4   7  15   -0.86    5.15
  -4   7  15    0.96    4.10
   4  -7  15   -2.00    9.46
  -4  -7  15    2.10    2.48
   4   7  16   19.84    7.20
  -4   7  16   21.66    7.65
   4  -7  16   18.45   12.82
  -4  -7  16    6.62    4.03
   4   7  17   31.49   11.03
  -4   7  17   25.38    8.69
   4  -7  17   20.51   13.86
   4   7  18   33.61   10.83
   4  -7  18   16.68   12.00
  -4   7  19    1.29    5.66
   4  -7  19   13.67   10.68
   4   7  20    1.42    6.68
  -4   7  20    1.50    6.14
   4  -7  20    8.65   11.75
   4   7  21    2.42    7.12
  -4   7  21    2.44    5.22
   4  -7  21    0.08   10.94
   4   7  22    0.89    7.33
  -4   7  22    1.48    5.08
   4  -7  22   13.38   12.66
   4   7  23    7.77    8.22
  -4   7  23    6.15    6.53
   4  -7  23   15.07   12.15
   4   7  24   -0.76    8.07
  -4   7  24   10.69    7.65
   4  -7  24    7.49   11.97
   4   7  25   -2.00    8.70
  -4   7  25    1.40    6.20
   4  -7  25   -6.56   12.07
   4   7  26    1.34    9.08
   4  -7  26   -1.77   12.04
   4   7  27   28.22   11.77
  -4   7  27   33.48   10.97
   4  -7  27    9.47   14.40
   4   7  28   -8.81    9.95
  -4   7  28   -0.52    5.20
  -4   7  29    0.89    5.27
   4  -7  29   11.83   13.23
   4   7  30   -0.19    9.99
  -4   7  30   -0.62    4.67
   4  -7  30   -0.95   13.74
   4   7  31   -3.63   10.53
  -4   7  31   -2.88    4.51
   4  -7  31   -2.04   14.61
   4   7  32    1.57   10.33
   4  -7  32    7.84   14.74
   4   7  33    4.04   10.68
   4  -7  33    3.49   14.55
   4   7  35   -5.52   11.99
   4   7  36   -0.01   11.46
   4   7  37   -3.05   12.06
   4   7  38    5.54   12.31
   4   7  39    3.90   12.41
   4   7  40    9.98   11.74
   4   8   0  483.97   98.64
  -4   8   0  419.18   99.76
   4   8   1  185.80   37.64
  -4   8   1  136.76   39.28
  -4   8  -1  116.08   39.88
   4   8  -1  196.76   37.73
   4   8   2   14.26    5.18
  -4   8   2    4.49    5.02
   4   8   3    1.67    4.04
  -4   8   3    2.98    4.71
   4   8  -3   -2.04    4.80
   4   8   4    6.74    4.44
  -4   8   4    6.47    5.69
   4   8  -4    6.64    5.18
   4   8   5   74.95   20.17
  -4   8   5  107.10   22.82
   4   8  -5   82.56   20.51
   4   8   6  172.57   37.66
  -4   8   6  164.79   39.44
   4   8   7    5.71    4.23
  -4   8   7    3.51    4.83
   4   8  -7    9.30    5.74
   4   8   8  293.22   66.00
  -4   8   8  358.71   67.21
   4   8  -8  293.83   65.76
   4   8  -9  209.76   45.53
   4   8  10   -3.07    4.32
  -4   8  10   -1.75    4.54
   4   8 -10   -2.52    4.64
   4   8  11    4.37    4.53
  -4   8  11   -0.47    4.52
   4   8  12    3.48    4.58
  -4   8  12   -0.30    4.45
   4   8 -12   -2.00    4.27
   4   8  13  231.93   50.00
  -4   8  13  269.56   50.86
   4   8 -13  208.39   48.99
   4   8  14   24.69    7.60
  -4   8  14   16.95    6.31
   4  -8  14   21.32   12.91
   4   8 -14    4.42    6.88
   4   8  15    4.90    5.23
  -4   8  15   10.53    5.95
   4  -8  15   10.46   10.96
  -4  -8  15    9.41    4.26
   4   8 -15   -1.59    4.65
   4   8  16   41.13   12.03
  -4   8  16   41.30   12.89
   4  -8  16   29.31   14.40
  -4  -8  16   30.76    8.71
   4   8  17   40.15   11.64
  -4   8  17   22.22    9.96
   4  -8  17   32.38   13.97
   4   8  18    4.87    5.83
  -4   8  18    3.64    6.19
   4  -8  18    4.89   11.27
   4   8  19   19.47    7.91
   4  -8  19   16.85   12.59
  -4   8  20   31.39   10.66
   4   8  21    5.06    6.85
  -4   8  21   -0.60    6.22
   4  -8  21    5.32   12.05
   4   8  22   -5.27    7.24
  -4   8  22   -1.10    5.38
   4  -8  22    3.02   12.01
   4   8  23   62.48   18.69
  -4   8  23   59.47   17.66
   4  -8  23   52.06   23.50
   4   8  24    0.64    7.79
  -4   8  24    1.44    6.54
   4  -8  24    1.90   12.67
   4   8  25    4.74    8.57
  -4   8  25   -1.95    6.15
   4  -8  25    9.57   13.89
   4   8  26   -0.56    8.72
  -4   8  26    0.00    5.87
   4  -8  26   10.90   13.40
   4   8  27   20.50    9.95
  -4   8  27    7.72    5.81
   4  -8  27    8.15   13.86
   4   8  28    1.68    9.32
  -4   8  28    0.92    4.99
   4  -8  28    8.75   14.76
  -4   8  29   -0.86    5.30
   4   8  30   18.96   11.04
  -4   8  30    3.60    5.35
   4   8  31   17.04   11.09
  -4   8  31    5.94    5.24
   4   8  32    6.94   10.64
   4   8  34   -7.23   12.03
   4   8  35   -6.32   12.29
   4   8  37   -1.86   11.64
   4   8  38    2.64   12.28
   4   8  39   -3.81   12.39
   4   8  40    0.46   12.24
   4   9   0   44.72   13.57
  -4   9   0   73.26   18.03
   4   9   1  136.72   30.69
  -4   9   1  140.73   33.46
   4   9   2    6.84    4.10
  -4   9   2    4.38    4.57
   4   9  -2   -1.20    4.06
   4   9   3  238.26   54.48
  -4   9   3  240.85   56.30
  -4   9  -3  279.51   56.78
   4   9  -3  263.94   54.54
   4   9   4   34.07   10.42
  -4   9   4   38.55   12.85
  -4   9  -4   34.63   10.38
   4   9  -4   29.48    9.80
   4   9   5   12.65    5.85
  -4   9   5   11.06    8.03
   4   9  -5   16.58    6.38
   4   9   6   -0.61    3.60
  -4   9   6   -1.43    4.65
   4   9  -6    3.60    5.30
   4   9   7   50.97   13.99
  -4   9   7   64.80   17.36
   4   9  -7   44.64   14.22
   4   9   8   22.62    7.65
  -4   9   8   27.69    9.48
  -4   9   9   41.23   13.64
   4   9  -9   36.73   11.05
   4   9  10    9.83    4.84
   4   9  11    7.53    4.48
  -4   9  11    9.03    5.37
   4   9 -11    2.43    4.61
   4   9  12    7.21    5.49
  -4   9  12   16.95    7.20
   4   9 -12   -2.88    4.72
   4   9  13   54.78   10.64
  -4   9  13   49.67   12.49
   4   9 -13    5.83    6.23
   4   9  14  115.60   22.89
  -4   9  14   65.90   23.45
   4   9  15    5.78    4.95
  -4   9  15    5.10    5.89
  -4  -9  15    6.00    3.78
   4   9 -15    0.53    4.39
   4   9  16   28.65    8.66
  -4   9  16   34.92   10.60
  -4  -9  16    6.95    4.94
   4   9  17   -5.65    5.42
  -4   9  17   -2.50    5.60
   4   9  18   37.65   13.48
  -4   9  18   59.13   15.95
   4   9  19   14.44    7.40
  -4   9  19   21.26    7.69
  -4   9  20   25.69   11.13
   4   9  21   46.77   16.40
  -4   9  21   68.68   17.83
   4   9  22   76.77   19.75
  -4   9  22   61.69   19.24
   4   9  23   11.12    7.45
  -4   9  23   10.38    7.55
   4   9  24   -0.59    7.61
  -4   9  24    0.18    6.71
   4   9  25    4.02    7.94
  -4   9  25    0.00    6.29
   4   9  26    0.18    8.29
  -4   9  26    4.88    6.74
   4   9  27    0.59    8.73
   4   9  28    2.29    8.86
  -4   9  28    3.04    5.14
   4   9  29   11.61    9.57
  -4   9  29   -1.10    5.53
   4   9  30    1.44   10.06
  -4   9  30    1.34    5.43
   4   9  31    5.49   10.21
  -4   9  31   -0.16    5.11
   4   9  32   -5.08   11.47
  -4   9  32    3.27    4.89
   4   9  33   -1.76   11.78
   4   9  34    1.55   11.94
   4   9  35    4.69   12.21
   4   9  36   -1.48   12.08
   4   9  37  -10.15   12.88
   4   9  38   -4.32   12.48
   4   9  39    2.67   12.21
   4   9  40    6.39   12.51
   4  10   0  714.45  147.20
  -4  10   0  653.84  148.28
   4  10   1    3.44    3.69
  -4  10   1    9.94    5.09
   4  10   2    5.50    3.63
  -4  10   2    4.30    5.30
  -4  10  -2    1.23    4.56
   4  10  -2    3.74    3.63
   4  10   3   19.74    6.93
  -4  10   3   39.93   13.44
  -4  10  -3   22.38    9.01
   4  10  -3   26.37    8.24
   4  10   4   37.39   11.93
  -4  10   4   74.66   17.33
  -4  10  -4   40.45   13.93
   4  10  -4   41.30   11.96
   4  10   5    1.03    3.54
  -4  10   5    1.49    5.78
  -4  10  -5    1.01    4.73
   4  10  -5   -1.73    4.06
   4  10   6   60.06   13.16
  -4  10   6   36.24   13.90
  -4  10  -6   34.10   13.67
   4  10  -6   45.26   12.64
   4  10   7   73.06   17.66
  -4  10   7   68.02   20.54
  -4  10  -7   75.89   20.85
   4  10  -7   69.28   17.65
   4  10   8   20.49    6.97
  -4  10   8   15.17    6.64
   4  10  -8   23.78    8.48
   4  10   9   41.15   10.10
  -4  10   9   20.31    8.97
   4  10  11   25.55    8.86
  -4  10  11   26.24    8.13
   4  10 -11   15.37    7.42
   4  10  12   21.16    7.86
  -4  10  12   23.51    8.03
   4  10 -12    6.73    6.20
   4  10  13   93.44   17.55
  -4  10  13  104.17   19.93
   4  10 -13   39.64   15.39
   4  10  14    2.50    4.30
  -4  10  14    5.31    5.57
   4  10 -14    1.39    4.42
   4  10  15    4.70    4.57
  -4  10  15   12.52    8.24
   4  10 -15   -2.70    4.15
   4  10  16   13.31    5.50
  -4  10  16   16.21    7.92
  -4 -10  16    5.28    4.87
   4  10  17   46.56   10.44
  -4  10  17   41.09   10.54
  -4 -10  17    1.13    2.61
   4  10  18    9.91    5.95
  -4  10  18   18.18    8.92
   4  10  19    6.54    5.86
  -4  10  19   15.57    7.24
   4  10  20   92.18   23.08
  -4  10  21    0.97    5.55
   4  10  22    6.19    6.35
  -4  10  22    8.62    6.31
   4  10  23    1.35    6.24
  -4  10  23    8.19    7.51
   4  10  24    3.34    6.83
  -4  10  24    9.76    7.45
   4  10  25    0.43    6.89
  -4  10  25    2.81    6.87
   4  10  26   -1.80    7.88
  -4  10  26   -0.16    6.65
   4  10  27   -6.60    8.96
  -4  10  27   -5.10    7.04
   4  10  28   -0.93    8.63
   4  10  29    9.70    9.38
  -4  10  29    4.74    5.51
  -4  10  30    1.80    5.61
   4  10  31   -1.85   10.95
  -4  10  31    5.51    5.57
   4  10  32    8.03   11.49
  -4  10  32    0.66    5.16
   4  10  33   -1.37   11.88
   4  10  34    2.90   12.24
   4  10  35    1.12   11.99
   4  10  36   -2.52   12.02
   4  10  38    1.02   12.28
   4  10  39    0.12   12.57
   4  10  40   -7.66   12.98
   4  10  41    5.54   12.71
   4  11   1    5.33    3.42
  -4  11   1    3.51    4.91
  -4  11  -1    0.53    4.68
   4  11  -1    9.21    4.21
   4  11   2  302.60   68.04
  -4  11   2  402.46   70.25
  -4  11  -2  343.57   69.99
   4  11  -2  296.22   67.98
   4  11   3   36.05    8.66
  -4  11   3   14.95    8.42
  -4  11  -3   10.08    6.84
   4  11  -3   32.93    8.44
   4  11   4    3.71    3.54
  -4  11   4    8.25    6.46
  -4  11  -4    7.13    6.70
   4  11  -4    5.49    4.21
   4  11   5   57.91   13.82
  -4  11   5   38.83   15.46
  -4  11  -5   40.55   15.55
   4  11  -5   59.76   13.73
   4  11   6   21.79    8.00
  -4  11   6   26.31    8.08
  -4  11  -6   27.32   11.10
   4  11  -6   25.65    8.59
   4  11   7   15.64    4.89
  -4  11   7   12.98    6.10
  -4  11  -7   19.13    7.02
   4  11  -7    9.95    5.36
   4  11   8   32.50    9.57
  -4  11   8   29.76   10.13
  -4  11  -8   22.99    9.97
   4  11  -8   35.15   10.06
   4  11   9   24.08    7.97
  -4  11   9   23.91    9.43
  -4  11  -9   14.68    8.19
  -4  11  10   -1.55    5.09
  -4  11 -10    6.25    6.49
   4  11 -10    1.43    4.65
   4  11  11   84.87   20.14
   4  11 -11   76.20   18.90
   4  11  12  153.78   32.18
  -4  11  12  227.82   34.28
  -4  11 -12  226.33   35.49
   4  11 -12   91.14   31.07
   4  11  13   -1.21    4.01
  -4  11  13    2.63    5.92
   4  11 -13   -2.16    4.67
   4  11  14    3.11    4.30
  -4  11  14    3.58    5.42
   4  11 -14    0.59    4.37
   4  11  15   25.84    7.81
  -4  11  15   20.14    7.70
   4  11 -15   -0.11    4.65
   4  11  16    1.45    4.31
  -4  11  16    0.30    5.45
   4  11 -16   -3.48    4.57
   4  11  17    7.79    5.82
  -4  11  17    2.06    6.08
   4  11 -17    0.19    2.97
   4  11  18   18.15    7.60
  -4  11  18   19.52    8.98
   4  11  19    9.32    5.75
  -4  11  19   20.12    8.55
   4  11  20    0.99    5.01
  -4  11  20    9.11    6.55
   4  11  22    7.69    6.32
  -4  11  22    9.96    7.10
   4  11  23    4.13    6.27
  -4  11  23   13.28    7.71
   4  11  24   -2.41    6.39
  -4  11  24   -2.51    7.24
   4  11  25    4.58    6.79
  -4  11  25   -0.14    6.98
   4  11  26   11.33    7.70
  -4  11  26    8.96    7.52
   4  11  27    8.92    8.95
  -4  11  27    4.49    6.80
   4  11  28   -0.28    8.28
  -4  11  29    0.01    5.21
   4  11  30   -0.76    9.68
  -4  11  30    0.00    5.80
   4  11  31   -3.16   10.39
  -4  11  31    3.78    5.71
   4  11  32   -2.26   10.38
  -4  11  32    1.88    5.40
   4  11  33    2.51   11.80
  -4  11  33   -1.02    5.06
   4  11  34    4.28   11.95
   4  11  35   -9.01   12.58
[truncated: 605,795 more chars]
