# Supplementary material for: N′-(1,3-Benzo­thia­zol-2-yl)benzene­sulfono­hydrazide: crystal structure, Hirshfeld surface analysis and computational chemistry
Source: Acta Crystallogr E Crystallogr Commun. 2019 Mar 29;75(Pt 4):516–23. doi: 10.1107/S2056989019003980 (PMC6509675; doi:10.1107/S2056989019003980)
Supplement: Supplementary file 2 [file e-75-00516-Isup2.hkl]

data_I                                                                          
_shelx_title ' xia'                                                             
_shelx_refln_list_code          4                                               
_shelx_F_calc_maximum      399.80                                               
_exptl_crystal_F_000      2528.00                                               
_reflns_d_resolution_high  0.8150                                               
                                                                                
loop_                                                                           
 _space_group_symop_operation_xyz                                               
 'x, y, z'                                                                      
 '-x+1/2, -y, z+1/2'                                                            
 '-x, y+1/2, -z+1/2'                                                            
 'x+1/2, -y+1/2, -z'                                                            
 '-x, -y, -z'                                                                   
 'x-1/2, y, -z-1/2'                                                             
 'x, -y-1/2, z-1/2'                                                             
 '-x-1/2, y-1/2, z'                                                             
                                                                                
_cell_length_a     8.9083                                                       
_cell_length_b    21.6499                                                       
_cell_length_c    29.4778                                                       
_cell_angle_alpha  90.000                                                       
_cell_angle_beta   90.000                                                       
_cell_angle_gamma  90.000                                                       
                                                                                
_shelx_F_squared_multiplier     1.000                                           
                                                                                
loop_                                                                           
 _refln_index_h                                                                 
 _refln_index_k                                                                 
 _refln_index_l                                                                 
 _refln_F_squared_calc                                                          
 _refln_F_squared_meas                                                          
 _refln_F_squared_sigma                                                         
 _refln_observed_status                                                         
   2   0   0      35313.17      49374.12     10427.21 o                         
   4   0   0        701.48        578.31       250.40 o                         
   6   0   0          5.39        108.32       225.28 o                         
   8   0   0       2469.20       2383.49       751.19 o                         
  10   0   0       2218.59        784.14       486.21 o                         
   2   1   0       1279.84       3163.22       598.30 o                         
   4   1   0       7078.55       7292.97      1139.53 o                         
   6   1   0        560.23        335.58       172.96 o                         
   8   1   0         31.23        -71.46       202.39 o                         
  10   1   0        729.11        350.27       259.81 o                         
   0   2   0      11435.91       8552.89      1809.22 o                         
   2   2   0      51844.69      57384.62     12115.15 o                         
   4   2   0      12126.06      13379.62      1984.37 o                         
   6   2   0       1193.95       1068.69       276.86 o                         
   8   2   0         69.26        123.98       276.87 o                         
  10   2   0         47.99       -112.91       328.19 o                         
   2   3   0      28180.09      25627.60      5414.70 o                         
   4   3   0        577.27        570.61       183.85 o                         
   6   3   0       6202.39       6591.41      1068.56 o                         
   8   3   0       1863.55       1156.63       479.72 o                         
  10   3   0          9.75         74.82       322.25 o                         
   0   4   0      16733.60      15000.69      2238.89 o                         
   2   4   0     159841.62     156727.92     33050.60 o                         
   4   4   0      10531.48      11509.73      1723.21 o                         
   6   4   0      11868.06      11707.52      2757.19 o                         
   8   4   0          3.52        -67.92       200.39 o                         
  10   4   0        126.24        288.21       360.60 o                         
   2   5   0       1611.96       1154.01       506.33 o                         
   4   5   0        133.16        162.07       156.40 o                         
   6   5   0        324.31        199.07       200.96 o                         
   8   5   0        453.93        460.00       298.21 o                         
  10   5   0          3.64        400.04       375.73 o                         
   0   6   0      68064.76      56192.88     11859.62 o                         
   2   6   0      89876.91      63215.03     13330.93 o                         
   4   6   0         87.75        -75.90       144.78 o                         
   6   6   0        325.82        584.53       261.47 o                         
   8   6   0       4817.78       4493.62      1087.21 o                         
  10   6   0        213.92        191.51       356.01 o                         
   2   7   0       5588.68       5905.50      1258.19 o                         
   4   7   0        653.36        571.02       236.62 o                         
   8   7   0        999.18       1703.34       553.19 o                         
  10   7   0          1.57        -87.25       339.80 o                         
   0   8   0       1606.70       1420.53       388.69 o                         
   2   8   0        405.87        268.90        91.35 o                         
   4   8   0      16822.15      12270.26      1894.62 o                         
   8   8   0         27.45       -112.64       257.15 o                         
  10   8   0          6.07        -94.27       337.91 o                         
   2   9   0       2117.70       2143.67       377.57 o                         
   4   9   0       1327.19       1579.00       385.45 o                         
   6   9   0      10021.51      11193.78      1665.31 o                         
   8   9   0       1099.35       1480.22       516.19 o                         
  10   9   0         25.32        -40.25       334.94 o                         
   0  10   0       3620.29       2619.83       624.50 o                         
   2  10   0       2342.17       3090.41       521.05 o                         
   4  10   0      18879.04      18521.94      2821.77 o                         
   6  10   0       2443.29       2729.74       512.95 o                         
   8  10   0          3.12         43.49       152.96 o                         
  10  10   0          1.42         40.52       246.07 o                         
   2  11   0       2433.08       1397.27       451.77 o                         
   6  11   0        284.67        315.90       200.83 o                         
   8  11   0          1.93        -26.97       154.80 o                         
   0  12   0      71985.37      62180.22     13136.72 o                         
   2  12   0        128.79        137.42       177.73 o                         
   6  12   0        580.21        465.18       336.29 o                         
   8  12   0       1038.93       1645.28       387.55 o                         
   2  13   0       9452.88       8518.07      1329.89 o                         
   4  13   0       1623.72       1517.61       306.71 o                         
   6  13   0          0.12        -43.40       130.86 o                         
   8  13   0        157.96        231.11       170.62 o                         
   0  14   0      14764.75      13463.29      2877.25 o                         
   2  14   0       1488.16       1552.28       300.74 o                         
   4  14   0       2349.51       2415.86       424.45 o                         
   6  14   0       2779.93       3436.55       619.55 o                         
   8  14   0        213.83        160.72       260.66 o                         
   2  15   0       9760.06       9375.50      1392.47 o                         
   4  15   0       1914.81       2216.23       410.51 o                         
   6  15   0        299.30        156.28       126.11 o                         
   8  15   0        823.72       1340.06       616.54 o                         
   0  16   0       5079.37       4550.34      1029.13 o                         
   2  16   0       4496.47       4297.78       999.15 o                         
   4  16   0        898.05        826.89       184.93 o                         
   6  16   0        875.59       1046.15       347.10 o                         
   8  16   0         24.03         80.41       145.82 o                         
   2  17   0        190.88        186.92       165.58 o                         
   4  17   0         56.98         90.54        98.46 o                         
   6  17   0         28.83        219.65       138.00 o                         
   8  17   0        122.01         68.50       174.09 o                         
   0  18   0       5556.76       6325.26      1398.38 o                         
   2  18   0        549.48        659.96       238.92 o                         
   4  18   0        111.73         71.63        81.59 o                         
   6  18   0        501.37        583.34       207.85 o                         
   8  18   0        472.10        616.13       256.61 o                         
   2  19   0       1553.96       1193.84       244.73 o                         
   4  19   0        194.86        338.45       125.58 o                         
   6  19   0         31.97        -28.14       123.34 o                         
   2  20   0        732.93       1003.25       224.94 o                         
   4  20   0        920.21        926.53       208.57 o                         
   6  20   0        113.60        226.71       136.14 o                         
   2  21   0          8.13        -47.73        86.32 o                         
   4  21   0        303.31        348.44       120.10 o                         
   6  21   0        322.66        385.45       155.49 o                         
   0  22   0         20.40         56.72       158.02 o                         
   2  22   0         18.22         21.39        80.33 o                         
   4  22   0       1815.81       2299.64       751.05 o                         
   6  22   0         69.90        108.32       207.18 o                         
   2  23   0        182.81        143.27       100.49 o                         
   4  23   0         67.95         95.95        92.72 o                         
   0  24   0        582.38        166.39       179.63 o                         
   2  24   0        295.70         64.56       131.82 o                         
   4  24   0          9.37         44.37        86.29 o                         
   2  25   0         98.07         12.43       126.14 o                         
   0  26   0         36.17         83.47       166.12 o                         
   2  26   0        572.29        747.63       186.83 o                         
   1   1   1       7516.97       8533.87       658.15 o                         
   2   1   1       7693.09      14084.52      1610.44 o                         
   3   1   1        121.86         99.34       103.51 o                         
   4   1   1          8.63        -40.69       107.22 o                         
   5   1   1      13390.41      13196.11      1413.10 o                         
   6   1   1       2601.28       2837.54       376.49 o                         
   7   1   1       1525.24       1266.27       226.16 o                         
   8   1   1          7.97         81.63       156.89 o                         
   9   1   1        170.80         28.74       182.37 o                         
  10   1   1         22.29         44.80       196.19 o                         
   0   2   1      52224.61      44930.66      4709.00 o                         
   1   2   1         31.97         48.23        31.23 o                         
   2   2   1      16359.99      22890.66      2829.17 o                         
   3   2   1       5487.73       5529.30       788.08 o                         
   4   2   1       5802.20       7031.60       737.09 o                         
   5   2   1       4116.90       5282.38       602.52 o                         
   6   2   1       2921.94       3761.91       484.65 o                         
   7   2   1        624.34        405.67       138.73 o                         
   8   2   1        357.11        186.60       142.79 o                         
   9   2   1        402.99        192.81       221.17 o                         
  10   2   1        644.23        377.93       193.91 o                         
   1   3   1       1006.30        943.51       100.38 o                         
   2   3   1       2454.40       3736.96       887.69 o                         
   3   3   1       3513.21       4616.12       885.32 o                         
   4   3   1       1264.93       1604.56       241.01 o                         
   5   3   1       3800.10       3600.45       439.36 o                         
   6   3   1       1791.64       1788.00       261.68 o                         
   7   3   1        688.99        599.06       190.05 o                         
   8   3   1         28.73         75.50       142.34 o                         
   9   3   1         31.82         -1.11       160.84 o                         
  10   3   1        104.57         78.02       272.16 o                         
   0   4   1      24544.50      20912.49      2551.30 o                         
   1   4   1      21801.21      19625.24      2505.07 o                         
   2   4   1      30202.25      26216.27      3319.61 o                         
   3   4   1         21.34         40.12        89.37 o                         
   4   4   1        331.45        403.36       137.72 o                         
   5   4   1        191.73        147.67       100.76 o                         
   6   4   1        247.34        368.40       130.37 o                         
   7   4   1       1103.89       1026.19       263.46 o                         
   8   4   1        588.53        480.30       220.77 o                         
   9   4   1         16.32         82.73       177.37 o                         
  10   4   1        238.37       -112.93       250.15 o                         
   1   5   1      71440.23      63717.78      6618.94 o                         
   2   5   1      14920.64      13172.04      1553.07 o                         
   3   5   1         51.29          1.74        82.03 o                         
   4   5   1       1407.64       1507.73       301.59 o                         
   5   5   1        413.57        240.33       120.94 o                         
   6   5   1       1066.03        904.37       276.73 o                         
   7   5   1        110.43        101.56       137.68 o                         
   8   5   1        583.79        121.82       296.86 o                         
   9   5   1         97.16         10.13       214.14 o                         
  10   5   1         73.78        -42.34       245.10 o                         
   0   6   1       6888.99       6129.61       934.66 o                         
   1   6   1        735.52        523.76       114.76 o                         
   2   6   1        122.04        118.49        44.91 o                         
   3   6   1       7744.25       6102.12       968.10 o                         
   4   6   1        710.12       1005.85       229.24 o                         
   5   6   1        154.64        241.56       128.46 o                         
   6   6   1          1.07         89.41       201.23 o                         
   7   6   1        322.00        147.21       217.98 o                         
   8   6   1          2.96        121.97       185.94 o                         
   9   6   1          3.54        -35.73       212.26 o                         
  10   6   1         16.45        164.81       246.29 o                         
   1   7   1       5636.91       5081.84       638.38 o                         
   2   7   1       7915.39       7432.13      1109.61 o                         
   3   7   1       8698.54       7114.02      1119.91 o                         
   4   7   1       9605.51       9787.29      1235.14 o                         
   5   7   1       1004.10        781.98       280.92 o                         
   6   7   1        599.50        430.99       177.90 o                         
   7   7   1         31.21         79.41       226.36 o                         
   8   7   1         16.73        -91.12       178.10 o                         
   9   7   1         34.61        -69.80       212.47 o                         
  10   7   1         28.11       -201.18       257.33 o                         
   0   8   1        626.22        578.97       176.70 o                         
   1   8   1       5167.85       4449.82       502.66 o                         
   2   8   1       2136.25       2310.41       411.84 o                         
   3   8   1       1402.13       1200.34       211.64 o                         
   4   8   1       5096.98       4515.14       521.27 o                         
   5   8   1         20.27         80.40       120.44 o                         
   6   8   1         46.15         15.30       139.58 o                         
   7   8   1         44.22         54.58       157.35 o                         
   8   8   1         76.20         60.99       174.95 o                         
   9   8   1         18.88        -37.51       214.65 o                         
  10   8   1         36.35       -141.66       241.74 o                         
   1   9   1       5491.41       5250.49       656.97 o                         
   2   9   1       3972.09       3669.98       599.81 o                         
   3   9   1      11216.18      10340.33      1120.71 o                         
   4   9   1       3770.83       3743.26       610.92 o                         
   5   9   1        163.05        126.98        75.09 o                         
   6   9   1        103.20        131.19       124.27 o                         
   7   9   1        719.14        716.64       234.87 o                         
   8   9   1          0.23        -56.83       182.01 o                         
   9   9   1        222.47        108.03       207.33 o                         
  10   9   1         79.67        119.66       337.37 o                         
   0  10   1      10012.88       9186.22      1392.96 o                         
   1  10   1       3269.02       3129.17       521.30 o                         
   2  10   1       9852.68      11906.96      1282.32 o                         
   3  10   1       1168.81        676.97       122.51 o                         
   4  10   1        216.85        166.71        87.79 o                         
   5  10   1        417.61        471.55       105.74 o                         
   6  10   1       3192.35       3414.06       412.57 o                         
   7  10   1        371.89        558.21       137.20 o                         
   8  10   1        684.44        873.77       168.70 o                         
   9  10   1          3.01        -74.28       108.30 o                         
  10  10   1        329.97        531.92       169.70 o                         
   1  11   1        431.18        269.26        71.29 o                         
   2  11   1         46.71        -15.77        45.41 o                         
   3  11   1        795.49        963.12       152.66 o                         
   4  11   1        146.67        130.43        56.44 o                         
   5  11   1        211.71        263.95        95.76 o                         
   6  11   1       1558.31       1638.37       253.23 o                         
   7  11   1          0.02        -23.86        93.29 o                         
   8  11   1        549.85        767.70       167.00 o                         
   9  11   1        127.54        290.13       138.53 o                         
   0  12   1          3.28         41.93        68.69 o                         
   1  12   1       1312.67       1226.25       177.73 o                         
   2  12   1       1741.89       1524.25       196.67 o                         
   3  12   1         83.54         58.82        54.36 o                         
   4  12   1        204.14        143.91        64.27 o                         
   5  12   1        139.56        159.56       113.64 o                         
   6  12   1         91.67         80.46        87.42 o                         
   7  12   1         88.90        161.18        96.91 o                         
   8  12   1         51.93         49.55       105.18 o                         
   9  12   1         29.31        205.48       142.97 o                         
   1  13   1        420.59        356.47        82.16 o                         
   2  13   1       4856.19       4464.22       495.72 o                         
   3  13   1         12.27         58.43        57.71 o                         
   4  13   1          6.84         18.05        78.63 o                         
   5  13   1      10498.77      11276.37      1328.76 o                         
   6  13   1         14.17         86.57        87.72 o                         
   7  13   1        209.16        491.53       124.68 o                         
   8  13   1        446.36        761.33       247.42 o                         
   9  13   1          3.85        -84.98       129.54 o                         
   0  14   1       1359.56       1085.88       229.43 o                         
   1  14   1        252.81        169.94        60.89 o                         
   2  14   1         11.32         40.68        57.63 o                         
   3  14   1       2725.22       2853.87       316.66 o                         
   4  14   1       2936.15       3604.80       611.12 o                         
   5  14   1       1351.85       1657.58       245.65 o                         
   6  14   1        106.29         24.05       112.65 o                         
   7  14   1         63.55         52.86        98.17 o                         
   8  14   1         10.28        105.12       130.98 o                         
   9  14   1         30.13        155.39       145.69 o                         
   1  15   1        207.90        120.72        60.32 o                         
   2  15   1       1147.22       1107.94       216.32 o                         
   3  15   1        289.40        216.53        74.78 o                         
   4  15   1        207.19        187.38        60.08 o                         
   5  15   1       3147.64       3726.16       477.22 o                         
   6  15   1          2.66         42.75        96.19 o                         
   7  15   1         58.75         58.24        97.93 o                         
   8  15   1         28.30         71.84       121.90 o                         
   9  15   1         14.50         -6.28       139.63 o                         
   0  16   1       3664.07       4888.50       750.01 o                         
   1  16   1        161.14        333.99        96.27 o                         
   2  16   1        181.91        176.60        61.70 o                         
   3  16   1          5.68         76.03        64.70 o                         
   4  16   1       3565.45       3728.97       417.34 o                         
   5  16   1        102.75        115.58        77.78 o                         
   6  16   1        220.83        276.75        99.85 o                         
   7  16   1         37.97         92.86       123.91 o                         
   8  16   1         62.87        109.93       130.01 o                         
   1  17   1        125.00         78.39        71.19 o                         
   2  17   1         16.19          8.38        54.56 o                         
   3  17   1        105.67         96.28        49.59 o                         
   4  17   1        706.07        916.87       141.99 o                         
   5  17   1        406.74        463.21       104.70 o                         
   6  17   1         48.54          5.50       101.08 o                         
   7  17   1        601.27        332.16       190.42 o                         
   8  17   1        138.14         61.65       110.44 o                         
   0  18   1         45.77         40.76        87.73 o                         
   1  18   1         93.70        127.14        60.91 o                         
   2  18   1        134.44        206.89        90.79 o                         
   3  18   1       1257.11       1393.12       190.91 o                         
   4  18   1        287.22        282.85        69.10 o                         
   5  18   1          0.05         14.64        73.79 o                         
   6  18   1         34.63        -48.72       105.93 o                         
   7  18   1        116.82        203.49       147.25 o                         
   8  18   1         48.85        125.27       170.42 o                         
   1  19   1         40.79         34.39        59.40 o                         
   2  19   1         38.31         44.55        59.17 o                         
   3  19   1        557.41        542.26        98.41 o                         
   4  19   1         89.56        135.26        57.82 o                         
   5  19   1        242.24        375.25        96.99 o                         
   6  19   1        678.58        665.07       153.30 o                         
   7  19   1        656.74        790.94       250.44 o                         
   0  20   1        711.74        637.88       174.36 o                         
   1  20   1          5.23          8.14        66.33 o                         
   2  20   1        447.66        361.24        85.82 o                         
   3  20   1         14.69         18.41        49.90 o                         
   4  20   1       1095.92       1341.80       198.31 o                         
   5  20   1          0.47        -23.56        76.48 o                         
   6  20   1        259.39        344.56       112.14 o                         
   7  20   1         25.97         27.18       135.71 o                         
   1  21   1        299.59        285.68        84.76 o                         
   2  21   1          4.93         -5.86        58.92 o                         
   3  21   1         99.32        115.12        55.01 o                         
   4  21   1        277.20        242.95        77.78 o                         
   5  21   1        306.27        248.97       110.27 o                         
   6  21   1         28.09        108.56       109.41 o                         
   0  22   1        787.43        588.31       249.86 o                         
   1  22   1         10.02         14.82        59.78 o                         
   2  22   1        143.54        317.44        79.84 o                         
   3  22   1         27.35         41.94        55.10 o                         
   4  22   1         35.26         18.21        58.59 o                         
   5  22   1          2.05         35.47        83.84 o                         
   6  22   1         27.45         43.23       117.53 o                         
   1  23   1        231.93        247.58        74.69 o                         
   2  23   1        663.24       1080.73       333.99 o                         
   3  23   1        115.42         93.86        67.84 o                         
   4  23   1        546.65        506.91       102.02 o                         
   5  23   1          4.09         -8.26        99.39 o                         
   0  24   1        288.28         69.54       123.43 o                         
   1  24   1        681.36       1160.77       196.62 o                         
   2  24   1        152.04        131.22        69.70 o                         
   3  24   1         20.03          8.63        58.45 o                         
   4  24   1        261.06        292.16        87.61 o                         
   1  25   1         92.09         62.74        75.26 o                         
   2  25   1        302.73        276.89        83.77 o                         
   3  25   1         19.70        -18.16        81.64 o                         
   0  26   1         82.15        112.56       111.89 o                         
   1  26   1          1.05          9.18        82.88 o                         
   2  26   1         35.04         66.70        90.29 o                         
   1   0   2       1026.39       1420.18       166.65 o                         
   2   0   2      27598.37      42473.14      4747.63 o                         
   3   0   2       1814.19       3184.10       793.05 o                         
   4   0   2       7327.47       8231.88      1269.76 o                         
   5   0   2       2010.84       1873.00       375.90 o                         
   6   0   2       2923.67       3616.88       633.45 o                         
   7   0   2         69.35         79.22       184.18 o                         
   8   0   2        316.05        274.17       292.80 o                         
   9   0   2        447.35        220.11       218.40 o                         
  10   0   2        322.89       -143.05       238.63 o                         
   1   1   2       6292.87       7414.77       682.40 o                         
   2   1   2       4988.74       6295.21       646.93 o                         
   3   1   2       1218.34       1408.98       371.89 o                         
   4   1   2         22.99         18.26       111.14 o                         
   5   1   2       1567.01       2792.48       357.65 o                         
   6   1   2        526.79        557.74       138.49 o                         
   7   1   2        587.29        705.85       289.69 o                         
   8   1   2       1592.11       1501.44       310.23 o                         
   9   1   2         35.83        107.23       156.44 o                         
  10   1   2        221.72         99.61       201.02 o                         
   0   2   2      11445.71      11219.98      1355.52 o                         
   1   2   2      44263.00      50714.07      4976.81 o                         
   2   2   2      27002.00      30019.91      2904.60 o                         
   3   2   2        145.16        367.33       110.68 o                         
   4   2   2       2236.17       3413.82       680.62 o                         
   5   2   2        711.82        628.43       140.75 o                         
   6   2   2       2310.89       2858.87       367.97 o                         
   7   2   2         12.64         65.91       140.93 o                         
   8   2   2        102.55        -31.94       138.15 o                         
   9   2   2          3.00         55.17       156.90 o                         
  10   2   2         69.82        -76.33       196.22 o                         
   1   3   2       7481.79       7000.28       559.37 o                         
   2   3   2        520.27        646.09       162.73 o                         
   3   3   2        675.34       1080.71       205.52 o                         
   4   3   2        281.60        255.56       154.19 o                         
   5   3   2       2401.00       2673.09       349.35 o                         
   6   3   2        117.62        -60.14       128.93 o                         
   7   3   2         76.88        198.32       130.98 o                         
   8   3   2       2086.95       1810.41       459.98 o                         
   9   3   2        111.86         -8.37       223.99 o                         
  10   3   2        255.49        240.05       243.21 o                         
   0   4   2      58287.86      51134.28      6217.32 o                         
   1   4   2      44110.15      36655.29      3944.34 o                         
   2   4   2       2861.38       2412.15       330.36 o                         
   3   4   2         22.72         64.08        93.97 o                         
   4   4   2       1205.59       1273.47       276.25 o                         
   5   4   2        105.96        108.70       109.08 o                         
   6   4   2       3576.86       3524.50       630.04 o                         
   7   4   2        111.97        225.92       148.02 o                         
   8   4   2        159.13        126.96       162.58 o                         
   9   4   2          0.37       -114.70       253.66 o                         
  10   4   2         77.87        -42.81       225.57 o                         
   1   5   2         77.60         78.58        41.96 o                         
   2   5   2      51559.50      41259.80      5069.93 o                         
   3   5   2       9166.37       7939.08      1241.70 o                         
   4   5   2          7.92        -78.90       108.50 o                         
   5   5   2       4012.14       4386.65       991.86 o                         
   6   5   2       3489.71       4432.87       610.52 o                         
   7   5   2        259.17        173.22       144.04 o                         
   8   5   2          5.05          6.83       167.54 o                         
   9   5   2         73.11        174.01       224.71 o                         
  10   5   2        101.20        192.71       239.20 o                         
   0   6   2      17852.81      16896.98      3580.63 o                         
   1   6   2      53140.80      52381.48      5458.77 o                         
   2   6   2        129.37        163.25        51.88 o                         
   3   6   2       4900.82       4576.51       563.98 o                         
   4   6   2       6551.24       5493.15       854.05 o                         
   5   6   2        138.78         73.47       165.85 o                         
   6   6   2       2802.38       2627.92       463.86 o                         
   7   6   2         44.09        -37.10       155.88 o                         
   8   6   2        143.54        -13.24       276.60 o                         
   9   6   2          6.68        -46.94       215.79 o                         
  10   6   2        456.42        596.94       288.56 o                         
   1   7   2       1033.58        843.06       141.00 o                         
   2   7   2      14238.62      13096.58      1885.83 o                         
   3   7   2          6.08         -3.23        47.09 o                         
   4   7   2       1134.21       1371.35       443.63 o                         
   5   7   2        167.59        366.48       149.90 o                         
   6   7   2       1313.95       1152.10       265.68 o                         
   7   7   2        267.95        233.18       197.86 o                         
   8   7   2         16.31         70.32       183.66 o                         
   9   7   2        288.00        -13.92       211.44 o                         
  10   7   2          7.11       -218.40       249.53 o                         
   0   8   2       2961.78       2523.64       419.34 o                         
   1   8   2        448.85        374.18        89.46 o                         
   2   8   2        440.57        276.84        68.00 o                         
   3   8   2      11284.13       9811.67      1263.68 o                         
   4   8   2        381.67        251.16       131.95 o                         
   5   8   2        213.14         73.79        91.01 o                         
   6   8   2        414.85        472.24       162.97 o                         
   7   8   2        105.94        307.93       243.37 o                         
   8   8   2        285.72        243.37       194.13 o                         
   9   8   2          4.20        -85.23       210.87 o                         
  10   8   2          0.39         58.07       353.58 o                         
   1   9   2        268.18        373.15        85.43 o                         
   2   9   2        105.32         68.53        42.57 o                         
   3   9   2        111.19        109.17        41.52 o                         
   4   9   2        195.46         88.81        65.89 o                         
   5   9   2         24.59          6.69        71.92 o                         
   6   9   2        318.83        270.56       112.58 o                         
   7   9   2          2.13        -80.55       138.99 o                         
   8   9   2       1211.09       1357.65       276.49 o                         
   9   9   2         65.76         76.00       147.52 o                         
  10   9   2        121.05        193.37       175.96 o                         
   0  10   2       3465.61       3609.56       578.82 o                         
   1  10   2       4948.15       4136.29       528.61 o                         
   2  10   2       3526.18       3352.31       432.05 o                         
   3  10   2      10532.04      10451.49      1248.54 o                         
   4  10   2         80.37        102.15        55.66 o                         
   5  10   2         18.05         75.01        83.97 o                         
   6  10   2        821.31        780.88       223.34 o                         
   7  10   2         20.75         21.14       109.32 o                         
   8  10   2        353.69        646.92       228.44 o                         
   9  10   2         29.51         55.36       133.93 o                         
  10  10   2          3.86         98.05       314.68 o                         
   1  11   2       1298.52       1215.50       174.77 o                         
   2  11   2         28.15          5.77        46.84 o                         
   3  11   2        545.97        553.24       127.34 o                         
   4  11   2       9111.09       9192.83       932.44 o                         
   5  11   2        119.57        114.82        94.26 o                         
   6  11   2         65.64        164.08       101.61 o                         
   7  11   2        724.92       1016.41       238.10 o                         
   8  11   2        463.97        623.47       149.65 o                         
   9  11   2         10.82         83.96       153.64 o                         
   0  12   2         19.17          0.40        67.31 o                         
   1  12   2        632.88        607.32       112.39 o                         
   2  12   2        857.13        520.15       144.48 o                         
   3  12   2       1866.55       2147.46       294.18 o                         
   4  12   2        109.28        122.04        55.60 o                         
   5  12   2        710.54        536.44       105.39 o                         
   6  12   2          7.16         41.92       100.31 o                         
   7  12   2          9.47         -3.34       102.86 o                         
   8  12   2        175.29        241.25       110.56 o                         
   9  12   2         14.91         16.81       141.61 o                         
   1  13   2       1523.87       1341.77       186.59 o                         
   2  13   2        707.90       1211.87       502.30 o                         
   3  13   2        431.56        498.37       101.08 o                         
   4  13   2         57.78        149.39        59.00 o                         
   5  13   2        129.45         61.77        83.53 o                         
   6  13   2        273.32        191.56       113.34 o                         
   7  13   2        235.41        278.17       110.36 o                         
   8  13   2        120.55        115.31       118.83 o                         
   9  13   2          7.94          3.52       141.16 o                         
   0  14   2       2077.79       1937.22       352.93 o                         
   1  14   2        562.16        572.10       104.54 o                         
   2  14   2          2.97          4.02        47.08 o                         
   3  14   2         33.56         45.86        39.88 o                         
   4  14   2       2875.70       3256.77       439.18 o                         
   5  14   2       1797.48       1617.60       237.06 o                         
   6  14   2        829.40        846.35       145.03 o                         
   7  14   2         71.19         65.73       120.91 o                         
   8  14   2          2.51         21.77       143.67 o                         
   9  14   2         22.80         15.92       141.37 o                         
   1  15   2         29.51         70.73        66.36 o                         
   2  15   2        202.81        221.33        78.25 o                         
   3  15   2        559.67        475.05        89.11 o                         
   4  15   2         82.22        120.92        93.89 o                         
   5  15   2       2005.48       2090.67       273.75 o                         
   6  15   2       1263.21       1406.87       224.58 o                         
   7  15   2         36.79        -15.96       120.94 o                         
   8  15   2        195.02        173.58       127.32 o                         
   9  15   2         32.59         87.38       132.38 o                         
   0  16   2       2425.86       2241.35       396.03 o                         
   1  16   2        154.33        157.17        63.37 o                         
   2  16   2        187.45        185.38        60.03 o                         
   3  16   2         20.70         34.29        41.46 o                         
   4  16   2        265.87        236.72        95.92 o                         
   5  16   2       1009.81       1039.98       171.63 o                         
   6  16   2        119.32        163.13        87.14 o                         
   7  16   2        278.78        354.57       117.17 o                         
   8  16   2         36.72        116.53       119.78 o                         
   1  17   2          1.14          4.25        57.47 o                         
   2  17   2       3844.82       4302.60       492.58 o                         
   3  17   2         28.92         13.16        58.14 o                         
   4  17   2        295.53        330.92        77.64 o                         
   5  17   2        232.77        286.25        90.50 o                         
   6  17   2         96.33         82.02        88.60 o                         
   7  17   2         79.73         80.76       242.83 o                         
   8  17   2         25.59         16.51       130.59 o                         
   0  18   2       6813.61       6801.47      1492.65 o                         
   1  18   2         89.05         64.44        58.90 o                         
   2  18   2        110.84        201.90        65.18 o                         
   3  18   2        213.79        180.24        73.17 o                         
   4  18   2        289.58        291.21        68.79 o                         
   5  18   2         91.58        109.37        73.03 o                         
   6  18   2         57.23         -0.12        85.84 o                         
   7  18   2        684.62       1009.42       194.38 o                         
   8  18   2        104.62        219.49       139.93 o                         
   1  19   2        252.26        159.61        77.70 o                         
   2  19   2       1656.67       1976.01       310.49 o                         
   3  19   2        680.54        782.66       130.76 o                         
   4  19   2         83.49         90.94        56.86 o                         
   5  19   2         95.58         78.35        76.91 o                         
   6  19   2        186.06        222.96       129.86 o                         
   7  19   2         55.31         27.62       112.82 o                         
   0  20   2        551.05        477.75       156.32 o                         
   1  20   2         19.53         42.44        64.16 o                         
   2  20   2       3249.28       3330.19       442.64 o                         
   3  20   2         69.02         71.83        50.15 o                         
   4  20   2       1606.01       1807.24       244.77 o                         
   5  20   2         15.84         28.98        74.55 o                         
   6  20   2        180.13        141.75       104.57 o                         
   7  20   2        236.22        238.39       142.96 o                         
   1  21   2         30.33         70.39        76.89 o                         
   2  21   2       1213.69       1585.42       246.54 o                         
   3  21   2        501.70        510.59       101.25 o                         
   4  21   2        123.45        135.10        66.15 o                         
   5  21   2         24.34         -3.51       148.29 o                         
   6  21   2         82.53        114.58        91.72 o                         
   0  22   2         85.38         96.48       103.21 o                         
   1  22   2        516.30        526.52       119.41 o                         
   2  22   2        202.97        222.13        80.79 o                         
   3  22   2         24.63         20.71        55.28 o                         
   4  22   2         67.06          0.18        58.42 o                         
   5  22   2         67.12         82.79       103.47 o                         
   6  22   2        231.35        297.26       102.71 o                         
   1  23   2          2.23        -23.50        64.24 o                         
   2  23   2        423.18        298.59       123.17 o                         
   3  23   2         14.74        -28.14        58.43 o                         
   4  23   2        263.98        245.13        70.45 o                         
   5  23   2         26.98         28.32       104.62 o                         
   0  24   2       1104.57        300.64       198.26 o                         
   1  24   2         41.77         84.06        65.79 o                         
   2  24   2        365.14        235.11        91.29 o                         
   3  24   2          1.60          0.57        60.48 o                         
   4  24   2         31.83        125.61       135.98 o                         
   1  25   2        408.41        332.95       215.55 o                         
   2  25   2         47.22        -73.51        89.53 o                         
   3  25   2          1.95         55.39        81.17 o                         
   0  26   2          0.49         50.88       103.64 o                         
   1  26   2         36.73        -21.52       120.95 o                         
   2  26   2         56.55         36.70        95.27 o                         
   1   1   3       1601.48       1249.67       123.16 o                         
   2   1   3      11136.72      14583.13      1472.82 o                         
   3   1   3       1063.23       1855.93       294.16 o                         
   4   1   3       3246.55       3048.54       433.54 o                         
   5   1   3       4357.79       4489.02       500.09 o                         
   6   1   3        139.05        176.07       112.05 o                         
   7   1   3          0.39          0.29       142.21 o                         
   8   1   3         33.06         -3.27       138.81 o                         
   9   1   3         28.75         23.29       160.76 o                         
  10   1   3          1.62        -41.47       177.35 o                         
   0   2   3      32968.70      34011.68      4163.35 o                         
   1   2   3       6030.22       5987.42       425.87 o                         
   2   2   3      17917.07      24957.04      2834.52 o                         
   3   2   3      14639.93      15113.84      1444.34 o                         
   4   2   3       5561.08       8438.40      1006.47 o                         
   5   2   3       1351.21       1167.32       195.10 o                         
   6   2   3         30.64         15.90       127.01 o                         
   7   2   3       3926.24       3737.44       471.86 o                         
   8   2   3         45.02       -154.97       169.76 o                         
   9   2   3        230.82        161.01       163.30 o                         
  10   2   3         26.05       -118.58       350.61 o                         
   1   3   3       5155.32       5403.94       500.68 o                         
   2   3   3      81291.91     107375.70     21851.48 o                         
   3   3   3       1854.87       1865.00       289.74 o                         
   4   3   3       1338.41       1509.93       264.53 o                         
   5   3   3         92.64         -7.29       110.76 o                         
   6   3   3         41.59         44.33       110.94 o                         
   7   3   3        900.27        917.50       218.21 o                         
   8   3   3        285.86        458.55       194.46 o                         
   9   3   3          1.88         -0.27       177.04 o                         
  10   3   3         15.23        -32.95       333.59 o                         
   0   4   3       6345.70       5218.93       641.89 o                         
   1   4   3      35794.04      38063.25      3878.06 o                         
   2   4   3       6046.98       6334.38       795.75 o                         
   3   4   3       5945.01       4924.53       758.74 o                         
   4   4   3          5.10         81.14       131.52 o                         
   5   4   3       3361.22       3680.84       855.45 o                         
   6   4   3        107.44         80.45       119.94 o                         
   7   4   3          9.75        -54.58       135.68 o                         
   8   4   3        441.74        423.20       181.46 o                         
   9   4   3          0.01         -7.76       194.35 o                         
  10   4   3        235.37         50.57       192.40 o                         
   1   5   3       5130.45       4880.64       538.99 o                         
   2   5   3      27023.62      24737.23      3050.74 o                         
   3   5   3      20822.08      19880.29      2441.06 o                         
   4   5   3       5511.48       6851.77      1063.49 o                         
   5   5   3       2750.77       2750.61       406.44 o                         
   6   5   3        311.37        372.08       139.01 o                         
   7   5   3          2.61         41.26       139.72 o                         
   8   5   3       3225.33       3172.38       497.12 o                         
   9   5   3         25.13        -34.42       245.26 o                         
  10   5   3         47.62       -149.54       236.83 o                         
   0   6   3       2165.35       1769.00       312.56 o                         
   1   6   3        183.24        130.19        50.05 o                         
   2   6   3       5068.39       4255.82       465.26 o                         
   3   6   3       3947.93       3087.36       392.04 o                         
   4   6   3       3944.54       3554.36       590.50 o                         
   5   6   3        273.05        323.26       134.08 o                         
   6   6   3          0.83        -19.24       141.71 o                         
   7   6   3          0.52         76.78       144.62 o                         
   8   6   3        150.68        231.38       203.49 o                         
   9   6   3          2.11         -6.48       330.08 o                         
  10   6   3          0.43        -63.86       231.51 o                         
   1   7   3      16465.71      15642.35      1625.84 o                         
   2   7   3       2058.53       1574.41       287.28 o                         
   3   7   3       3968.08       3940.65       502.95 o                         
   4   7   3        251.81        242.79       139.44 o                         
   5   7   3        892.06        741.40       152.06 o                         
   6   7   3          2.11         18.72       133.85 o                         
   7   7   3        273.57        398.24       190.46 o                         
   8   7   3        713.45        894.35       390.85 o                         
   9   7   3         12.36         79.44       214.92 o                         
  10   7   3         81.73         24.85       344.13 o                         
   0   8   3       1595.88       1494.27       396.53 o                         
   1   8   3       9162.08       8341.41      1287.82 o                         
   2   8   3       2424.75       2216.89       257.12 o                         
   3   8   3       1039.67       1397.61       235.76 o                         
   4   8   3         45.66         25.11        69.80 o                         
   5   8   3         28.93        -32.74        83.42 o                         
   6   8   3        308.61        381.21       120.32 o                         
   7   8   3          1.11         25.04       113.64 o                         
   8   8   3         93.90        232.84       286.59 o                         
   9   8   3          7.54         35.79       205.22 o                         
  10   8   3         94.63        118.48       205.48 o                         
   1   9   3         22.19         91.55        66.37 o                         
   2   9   3       1229.00       1051.60       155.85 o                         
   3   9   3       4473.58       4928.03       639.17 o                         
   4   9   3       7625.57       6928.56       749.52 o                         
   5   9   3       1072.51       1313.20       229.73 o                         
   6   9   3        767.36        827.20       186.36 o                         
   7   9   3         18.22         61.89       116.08 o                         
   8   9   3          0.81        -24.15       124.58 o                         
   9   9   3        133.34          1.82       197.15 o                         
  10   9   3         27.97        151.22       218.17 o                         
   0  10   3       1091.96       1121.51       348.18 o                         
   1  10   3       2367.72       2263.57       399.52 o                         
   2  10   3        385.65        494.76       109.09 o                         
   3  10   3        360.81        321.07        65.56 o                         
   4  10   3        550.92        689.31       116.88 o                         
   5  10   3        429.38        400.87        91.94 o                         
   6  10   3         78.36         17.14       100.57 o                         
   7  10   3        473.60        696.29       300.77 o                         
   8  10   3        273.83        392.03       150.47 o                         
   9  10   3         32.77         91.35       201.71 o                         
  10  10   3        125.51        124.94       172.15 o                         
   1  11   3       1963.77       2105.97       330.12 o                         
   2  11   3       2642.13       2776.55       396.10 o                         
   3  11   3       5935.49       5967.15       666.22 o                         
   4  11   3        560.26        657.46       171.35 o                         
   5  11   3        461.34        519.50       113.20 o                         
   6  11   3          0.01         13.58       101.78 o                         
   7  11   3         53.89          4.22        94.93 o                         
   8  11   3        231.89        263.86       123.51 o                         
   9  11   3          2.18         39.42       178.59 o                         
   0  12   3         40.35         72.14        80.11 o                         
   1  12   3        237.71        216.82        60.29 o                         
   2  12   3          1.35          4.29        47.26 o                         
   3  12   3        266.91        232.42        60.89 o                         
   4  12   3       2002.08       1953.51       240.54 o                         
   5  12   3          4.22          6.19        66.26 o                         
   6  12   3         32.83         -5.85        94.13 o                         
   7  12   3          6.40         -4.90        92.88 o                         
   8  12   3        166.88        260.30       136.30 o                         
   9  12   3          0.35        -18.58       129.10 o                         
   1  13   3       2249.67       1789.47       269.04 o                         
   2  13   3       3570.84       3017.34       472.83 o                         
   3  13   3       1240.14       1424.04       192.62 o                         
   4  13   3       1318.58       1410.43       200.03 o                         
   5  13   3         43.96         19.41        68.84 o                         
   6  13   3       1747.06       2196.25       360.67 o                         
   7  13   3        262.81        350.68       174.40 o                         
   8  13   3         21.13         66.55       108.93 o                         
   9  13   3         45.10         52.72       128.31 o                         
   0  14   3        439.64        498.03       124.64 o                         
   1  14   3        136.11        163.71        64.59 o                         
   2  14   3       1008.53       1289.76       193.57 o                         
   3  14   3       2623.97       2206.18       292.20 o                         
   4  14   3        327.13        394.02        83.39 o                         
   5  14   3        320.29        186.96        94.72 o                         
   6  14   3         94.18        193.33        92.35 o                         
   7  14   3        490.99        503.76       266.13 o                         
   8  14   3          2.01         24.81       125.66 o                         
   9  14   3         73.91         24.47       149.78 o                         
   1  15   3        372.29        303.78        69.50 o                         
   2  15   3        860.36        851.34       135.73 o                         
   3  15   3         26.75         48.83        42.86 o                         
   4  15   3         96.68        141.65        61.19 o                         
   5  15   3        208.69        306.73       113.82 o                         
   6  15   3         61.89         78.61        86.41 o                         
   7  15   3        130.73        104.46       115.68 o                         
   8  15   3          4.42        -43.14       128.71 o                         
   0  16   3        281.11        384.91       166.39 o                         
   1  16   3        155.38        115.32        57.59 o                         
   2  16   3        296.26        327.63        74.66 o                         
   3  16   3        109.85         80.49        45.74 o                         
   4  16   3        213.91        216.63        73.75 o                         
   5  16   3        119.53        106.19        69.39 o                         
   6  16   3        314.53        515.22       120.30 o                         
   7  16   3          6.41        -16.81       108.13 o                         
   8  16   3         15.12        -50.27       129.32 o                         
   1  17   3        164.96        118.99        63.83 o                         
   2  17   3        268.31        228.10        65.43 o                         
   3  17   3        901.22       1068.63       160.97 o                         
   4  17   3        794.71        847.43       186.35 o                         
   5  17   3        792.83        896.22       160.90 o                         
   6  17   3        543.45        437.74       111.38 o                         
   7  17   3          0.19         19.73       170.18 o                         
   8  17   3          3.76         -0.12       126.49 o                         
   0  18   3       1823.56       1594.35       321.09 o                         
   1  18   3        178.51        103.65        74.07 o                         
   2  18   3        180.09        258.41        67.18 o                         
   3  18   3        869.20        836.10       137.28 o                         
   4  18   3        830.32        909.89       143.01 o                         
   5  18   3        284.97        272.99       101.12 o                         
   6  18   3         19.46         46.23       100.22 o                         
   7  18   3        147.49        268.14       118.89 o                         
   1  19   3        305.81        381.80        85.57 o                         
   2  19   3       1031.81       1039.60       167.84 o                         
   3  19   3         11.36         52.12        67.15 o                         
   4  19   3          0.00        -26.38        55.68 o                         
   5  19   3        739.98        999.61       192.21 o                         
   6  19   3         23.31        -74.65       101.37 o                         
   7  19   3         71.98         77.22       114.70 o                         
   0  20   3        597.97        637.01       176.12 o                         
   1  20   3       1370.11       1315.19       193.46 o                         
   2  20   3        192.26        125.70        69.04 o                         
   3  20   3        634.82        531.78        96.54 o                         
   4  20   3         27.40         72.67        56.19 o                         
   5  20   3        132.03         39.31        85.89 o                         
   6  20   3        315.91        396.09       111.35 o                         
   7  20   3         14.70        -35.58       114.63 o                         
   1  21   3        620.53        605.88       118.98 o                         
   2  21   3        371.68        268.73        87.61 o                         
   3  21   3          9.96         -0.22        52.85 o                         
   4  21   3        338.12        314.12        76.87 o                         
   5  21   3          6.50        -20.21        76.60 o                         
   6  21   3        203.77        130.97       107.07 o                         
   0  22   3        183.21        157.71       130.47 o                         
   1  22   3          6.97         48.17        62.54 o                         
   2  22   3        113.58        139.17        78.63 o                         
   3  22   3        311.32        279.38        74.21 o                         
   4  22   3         57.74        -53.17        84.58 o                         
   5  22   3          0.35        -42.81        80.19 o                         
   6  22   3         45.97         33.40        91.43 o                         
   1  23   3          7.42         37.52        79.51 o                         
   2  23   3        494.16        377.48       104.14 o                         
   3  23   3        225.46        311.43        85.25 o                         
   4  23   3         27.69         27.20        60.59 o                         
   5  23   3         11.71         44.20        81.99 o                         
   0  24   3        446.49        281.18       134.48 o                         
   1  24   3        151.32        104.14        85.44 o                         
   2  24   3         23.56          7.20        74.50 o                         
   3  24   3         12.15         35.92        85.33 o                         
   4  24   3         99.22         85.62        73.22 o                         
   1  25   3         25.60         27.06        85.59 o                         
   2  25   3         80.71         63.34        79.99 o                         
   3  25   3         53.98         61.36        62.57 o                         
   0  26   3         19.62         -0.27       129.65 o                         
   1  26   3         47.93         56.46        77.72 o                         
   2  26   3         50.34        133.43        99.13 o                         
   0   0   4      41967.09      44700.51      6652.51 o                         
   1   0   4      14730.25      18615.00      2427.58 o                         
   2   0   4        572.67        508.93       132.20 o                         
   3   0   4       4310.34       5895.85      1451.73 o                         
   4   0   4      11863.04      14390.86      3088.48 o                         
   5   0   4         47.22         11.82       144.78 o                         
   6   0   4       1281.23       1991.01       586.69 o                         
   7   0   4       1131.41        880.62       349.93 o                         
   8   0   4        435.67        295.13       213.39 o                         
   9   0   4          3.68        -77.18       216.71 o                         
  10   0   4        637.68        260.07       289.08 o                         
   1   1   4      40578.65      70208.84      8147.12 o                         
   2   1   4      59507.88      86940.24      9623.16 o                         
   3   1   4         54.55          0.61        87.45 o                         
   4   1   4       2654.09       2675.01       387.50 o                         
   5   1   4       5655.00       5459.96       615.59 o                         
   6   1   4        104.40        -50.95       125.76 o                         
   7   1   4          1.45         97.29       164.14 o                         
   8   1   4         37.26        -70.33       141.37 o                         
   9   1   4         20.74          1.17       161.70 o                         
  10   1   4         63.42       -125.57       208.92 o                         
   0   2   4      14426.60      19869.47      3627.88 o                         
   1   2   4          9.45          2.65        16.98 o                         
   2   2   4      13963.32      17983.24      2118.72 o                         
   3   2   4       5441.57       6686.55      1030.45 o                         
   4   2   4      11914.23      13864.74      1363.55 o                         
   5   2   4          0.03        -20.98       138.65 o                         
   6   2   4       2972.54       3062.66       395.29 o                         
   7   2   4        287.55        186.10       149.43 o                         
   8   2   4          3.69         -3.58       140.64 o                         
   9   2   4         22.93         74.61       171.43 o                         
  10   2   4          2.13         44.48       233.02 o                         
   1   3   4      31654.59      43223.95      6523.52 o                         
   2   3   4      74127.44      82482.59      8386.76 o                         
   3   3   4          6.71         19.08       109.41 o                         
   4   3   4          4.25        137.14        99.86 o                         
   5   3   4       2542.57       2995.29       719.85 o                         
   6   3   4       4763.60       5930.18       775.80 o                         
   7   3   4        153.94        145.60       146.46 o                         
   8   3   4       1910.87       2315.31       413.19 o                         
   9   3   4         10.79         40.85       170.69 o                         
  10   3   4         65.33        -38.76       190.74 o                         
   0   4   4       1984.47       1626.13       228.50 o                         
   1   4   4        236.38        199.84        64.95 o                         
   2   4   4      25090.64      29991.12      4529.10 o                         
   3   4   4       8493.67       6880.71      1081.68 o                         
   4   4   4      15851.55      17252.51      2538.48 o                         
   5   4   4       1951.15       1875.42       305.40 o                         
   6   4   4       2172.25       2884.19       513.48 o                         
   7   4   4        192.32         98.66       140.37 o                         
   8   4   4         18.42         70.03       161.08 o                         
   9   4   4         49.41         33.72       185.77 o                         
  10   4   4        117.65        -56.62       264.28 o                         
   1   5   4       4136.63       4391.17       485.77 o                         
   2   5   4      25024.85      23605.10      3513.89 o                         
   3   5   4       3117.78       3060.53       354.95 o                         
   4   5   4       2293.42       2225.88       439.98 o                         
   5   5   4       2396.55       2387.57       360.47 o                         
   6   5   4       1568.39       1713.26       346.40 o                         
   7   5   4       2372.19       2785.67       444.49 o                         
   8   5   4          2.35        -55.82       164.34 o                         
   9   5   4        156.22        -16.27       179.42 o                         
  10   5   4         34.70         46.73       336.56 o                         
   0   6   4      15518.47      13976.51      2068.42 o                         
   1   6   4        251.93        139.27        67.76 o                         
   2   6   4       4129.21       3310.25       418.81 o                         
   3   6   4       3418.01       2701.92       454.52 o                         
   4   6   4        728.26        501.29       178.82 o                         
   5   6   4         59.60        181.36       160.60 o                         
   6   6   4        189.12        290.64       135.58 o                         
   7   6   4        745.05        842.51       246.60 o                         
   8   6   4       2827.54       2682.67       555.77 o                         
   9   6   4         65.27        182.19       215.33 o                         
  10   6   4        126.99         24.04       360.60 o                         
   1   7   4       1765.43       1527.44       238.71 o                         
   2   7   4       8559.47       6762.92       848.22 o                         
   3   7   4       6918.08       5478.94       852.67 o                         
   4   7   4       6219.47       5897.66       743.72 o                         
   5   7   4       2080.94       2192.53       329.94 o                         
   6   7   4       1210.81       1477.13       262.73 o                         
   7   7   4       1068.41        995.26       267.77 o                         
   8   7   4        102.05         26.81       176.52 o                         
   9   7   4         10.80         74.01       330.62 o                         
  10   7   4        108.83        -22.69       339.53 o                         
   0   8   4       1931.44       2241.41       537.26 o                         
   1   8   4         19.70         14.12        46.58 o                         
   2   8   4         17.55         -2.93        43.67 o                         
   3   8   4       5088.18       5247.42       578.04 o                         
   4   8   4        207.55        179.02        78.34 o                         
   5   8   4          0.53         65.42        85.19 o                         
   6   8   4       2803.23       2551.59       382.13 o                         
   7   8   4          0.21          5.64       112.39 o                         
   8   8   4          0.03         38.07       188.79 o                         
   9   8   4          4.25        -95.20       147.70 o                         
  10   8   4          3.34         54.80       178.66 o                         
   1   9   4       8763.28      11628.31      2717.77 o                         
   2   9   4       3414.77       2820.28       371.90 o                         
   3   9   4        424.42        413.67       103.33 o                         
   4   9   4        930.75        916.07       144.47 o                         
   5   9   4         60.72         79.54        92.47 o                         
   6   9   4       5127.11       5156.09       678.86 o                         
   7   9   4        542.51        799.44       191.31 o                         
   8   9   4        578.97        194.21       273.63 o                         
   9   9   4        133.48        292.94       248.50 o                         
  10   9   4          0.00         35.67       172.12 o                         
   1  10   4       1319.30       1043.53       157.13 o                         
   2  10   4        185.85        284.24        82.16 o                         
   3  10   4        536.85        589.97        99.56 o                         
   4  10   4       1332.28       1303.99       203.01 o                         
   5  10   4        150.81         90.05        75.76 o                         
   6  10   4        759.50        813.79       176.93 o                         
   7  10   4       1556.64       1955.95       353.87 o                         
   8  10   4         69.17        160.43       149.60 o                         
   9  10   4         53.17         27.29       147.17 o                         
  10  10   4          6.14        -40.11       195.93 o                         
   1  11   4       2006.34       1964.96       355.87 o                         
   2  11   4      13139.68      12633.85      1800.56 o                         
   3  11   4        229.90        259.59        61.55 o                         
   4  11   4         82.46        153.84        63.24 o                         
   5  11   4       5716.36       5678.29       599.78 o                         
   6  11   4        303.79        344.53       106.17 o                         
   7  11   4         38.12        -35.55       139.50 o                         
   8  11   4         57.50         47.41       103.80 o                         
   9  11   4         82.46        165.28       166.48 o                         
   0  12   4      27210.19      25663.27      3843.48 o                         
   1  12   4         17.79         -8.42        60.80 o                         
   2  12   4       1024.40       1050.13       154.37 o                         
   3  12   4        564.67        445.45        83.26 o                         
   4  12   4       2695.15       2867.32       350.35 o                         
   5  12   4        535.71        597.19       129.08 o                         
   6  12   4          0.47        -19.41        86.51 o                         
   7  12   4         20.06         -6.43       133.67 o                         
   8  12   4        390.22        575.76       213.57 o                         
   9  12   4          3.09         15.94       157.05 o                         
   1  13   4        138.46        159.36        56.62 o                         
   2  13   4       4706.36       4314.55       543.05 o                         
   3  13   4       1193.74       1129.36       158.94 o                         
   4  13   4          1.94         31.51        52.64 o                         
   5  13   4       5745.87       7064.76       744.49 o                         
   6  13   4          3.63         11.29        88.00 o                         
   7  13   4        385.80        414.83       115.19 o                         
   8  13   4          0.48       -135.34       129.91 o                         
   9  13   4          0.23         82.56       140.85 o                         
   0  14   4        138.46         58.88        97.51 o                         
   1  14   4        431.16        441.15        91.48 o                         
   2  14   4        856.55        619.26       266.66 o                         
   3  14   4         70.91         54.14        41.90 o                         
   4  14   4       3275.00       3863.03       442.60 o                         
   5  14   4        214.91        163.28        75.30 o                         
   6  14   4         39.74         57.25       101.52 o                         
   7  14   4          1.44        -13.49       110.71 o                         
   8  14   4         89.78         37.05       129.18 o                         
   9  14   4         49.66         65.57       130.99 o                         
   1  15   4       1787.07       1509.84       208.41 o                         
   2  15   4      11504.67      14401.99      1530.21 o                         
   3  15   4       4430.60       4769.42       602.37 o                         
   4  15   4          0.39        -25.04        54.37 o                         
   5  15   4         26.34        120.66        75.39 o                         
   6  15   4        624.16        647.23       132.31 o                         
   7  15   4        515.27        740.89       190.81 o                         
   8  15   4        789.65       1212.61       465.67 o                         
   0  16   4        284.32        424.80       119.80 o                         
   1  16   4         65.10         12.31        59.30 o                         
   2  16   4        991.21       1177.63       172.37 o                         
   3  16   4       5450.73       5565.86       701.71 o                         
   4  16   4       2970.51       3174.30       385.21 o                         
   5  16   4         19.58         65.18        88.30 o                         
   6  16   4        207.85        298.82       114.56 o                         
   7  16   4         32.79          6.54        96.66 o                         
   8  16   4         97.59         -0.72       112.25 o                         
   1  17   4        838.98        645.17       136.02 o                         
   2  17   4        239.73        365.57        86.77 o                         
   3  17   4         15.29          4.64        45.33 o                         
   4  17   4          1.44         -5.44        54.52 o                         
   5  17   4         68.30         93.31        92.89 o                         
   6  17   4          9.14        -39.06        89.59 o                         
   7  17   4        354.24        293.37       369.38 o                         
   8  17   4         73.19         33.74       120.92 o                         
   0  18   4       8299.15       9565.56      1436.22 o                         
   1  18   4         27.94          1.38        57.96 o                         
   2  18   4       3220.58       4331.35       572.24 o                         
   3  18   4        182.47        164.26        53.22 o                         
   4  18   4         27.38         21.48        77.39 o                         
   5  18   4        143.09         72.43        80.39 o                         
   6  18   4          1.16         11.13        84.44 o                         
   7  18   4         36.48         21.97       108.20 o                         
   1  19   4        585.83        578.71       119.26 o                         
   2  19   4        202.41        294.89        77.75 o                         
   3  19   4       2875.41       3211.45       383.74 o                         
   4  19   4         52.88         15.52        78.97 o                         
   5  19   4        952.73       1112.92       213.70 o                         
   6  19   4         15.46         32.57       101.03 o                         
   7  19   4         21.11         96.03       130.96 o                         
   0  20   4        487.58        544.92       172.74 o                         
   1  20   4          1.03         26.42        61.39 o                         
   2  20   4       1616.87       1871.51       237.66 o                         
   3  20   4         59.71         65.11        77.39 o                         
   4  20   4        211.54        165.69        63.76 o                         
   5  20   4        113.80        183.41        87.45 o                         
   6  20   4        426.91        351.15       107.39 o                         
   7  20   4         37.73        -43.21       106.88 o                         
   1  21   4       1005.36       1312.61       188.96 o                         
   2  21   4        572.47        549.09       107.87 o                         
   3  21   4         33.04         -0.22        73.25 o                         
   4  21   4        121.12        158.82        75.63 o                         
   5  21   4        129.64         -7.72        78.40 o                         
   6  21   4        364.18        348.30       141.12 o                         
   0  22   4        996.41        582.77       524.83 o                         
   1  22   4        164.90        149.63        69.76 o                         
   2  22   4         62.50         76.87        76.66 o                         
   3  22   4        171.99        214.54        66.05 o                         
   4  22   4       1593.68       1793.49       318.20 o                         
   5  22   4         17.78          3.63        79.40 o                         
   6  22   4        445.67        454.94       137.85 o                         
   1  23   4          1.34         -8.76        64.33 o                         
   2  23   4        162.38        118.19        77.77 o                         
   3  23   4         82.31         90.61        77.54 o                         
   4  23   4         53.73         68.96        66.48 o                         
   5  23   4         49.13         80.06        85.92 o                         
   0  24   4       1022.42        799.05       385.99 o                         
   1  24   4        124.46         78.99        84.13 o                         
   2  24   4        648.53        735.58       133.37 o                         
   3  24   4          0.50        -12.77        81.95 o                         
   4  24   4         28.39          1.63        70.32 o                         
   1  25   4        126.00        122.34        95.77 o                         
   2  25   4        559.55        553.92       161.26 o                         
   3  25   4        704.01        867.23       143.98 o                         
   1  26   4        258.14         66.70       101.84 o                         
   1   1   5      77954.19     111706.11      9877.74 o                         
   2   1   5         62.66        379.41       111.02 o                         
   3   1   5        195.56        149.36        97.13 o                         
   4   1   5        409.25        748.05       214.85 o                         
   5   1   5        832.65        806.27       225.56 o                         
   6   1   5       2938.76       3803.49       536.27 o                         
   7   1   5        717.96        520.17       155.95 o                         
   8   1   5        611.62        241.62       161.52 o                         
   9   1   5        262.36         67.49       162.44 o                         
  10   1   5          4.82        -90.49       424.89 o                         
   0   2   5     132354.33     204103.86     26319.62 o                         
   1   2   5         71.23         80.64        31.37 o                         
   2   2   5       9688.96      11770.87      1066.12 o                         
   3   2   5       7899.55       8129.80      1257.46 o                         
   4   2   5       7530.86       9446.96      2062.32 o                         
   5   2   5       2208.29       2378.57       311.38 o                         
   6   2   5       2994.62       3960.28       673.89 o                         
   7   2   5        879.94        469.24       151.65 o                         
   8   2   5         30.29        -69.08       159.14 o                         
   9   2   5        259.92        104.16       179.48 o                         
  10   2   5        206.16       -115.90       245.81 o                         
   1   3   5         15.70         17.34        28.52 o                         
   2   3   5      13410.33      16788.50      1524.20 o                         
   3   3   5        241.03        290.37       163.69 o                         
   4   3   5       1218.66       1310.02       305.66 o                         
   5   3   5       3149.28       2576.11       388.78 o                         
   6   3   5         17.57        147.58       144.95 o                         
   7   3   5          1.30         -2.49       143.86 o                         
   8   3   5         50.11        -19.62       163.03 o                         
   9   3   5         36.35         80.91       173.77 o                         
  10   3   5         53.73         91.92       238.91 o                         
   0   4   5        876.86        668.32       169.21 o                         
   1   4   5        763.48        983.04       125.61 o                         
   2   4   5        903.98        512.38        84.00 o                         
   3   4   5       2824.76       3556.47       986.05 o                         
   4   4   5       1197.53       1120.26       215.06 o                         
   5   4   5         68.42         22.47       111.46 o                         
   6   4   5        293.22        132.58       128.05 o                         
   7   4   5         52.89          9.05       139.20 o                         
   8   4   5       1734.56       1830.03       406.00 o                         
   9   4   5          2.71       -137.82       176.29 o                         
  10   4   5          1.19        -56.57       245.80 o                         
   1   5   5       4376.12       4785.45       468.51 o                         
   2   5   5      20045.47      18627.90      1976.21 o                         
   3   5   5         17.57        -12.65       134.83 o                         
   4   5   5       2815.83       2883.21       346.06 o                         
   5   5   5         10.98         68.14       108.04 o                         
   6   5   5       1479.01       1256.25       248.64 o                         
   7   5   5         81.36         93.46       174.90 o                         
   8   5   5        404.40        279.82       175.16 o                         
   9   5   5         58.62        173.46       193.18 o                         
  10   5   5         71.31        -63.56       245.28 o                         
   0   6   5       8652.52       7406.90      1099.28 o                         
   1   6   5       3637.76       3610.63       468.27 o                         
   2   6   5        322.54        425.70       215.82 o                         
   3   6   5       1263.43       1593.81       267.81 o                         
   4   6   5       2842.47       2880.73       358.12 o                         
   5   6   5        395.03        345.17       108.56 o                         
   6   6   5        407.48        336.63       143.86 o                         
   7   6   5          3.20        -24.32       149.89 o                         
   8   6   5        413.05        265.72       174.96 o                         
   9   6   5         49.11        102.74       211.10 o                         
  10   6   5        153.58          7.02       327.38 o                         
   1   7   5        303.87        279.86        66.70 o                         
   2   7   5         83.13         67.80       132.36 o                         
   3   7   5        252.00        151.87        63.26 o                         
   4   7   5        428.93        464.35       388.42 o                         
   5   7   5       1346.50       1179.11       211.73 o                         
   6   7   5       3254.56       4426.68       596.67 o                         
   7   7   5        233.55        156.48       117.35 o                         
   8   7   5        730.59        837.77       254.19 o                         
   9   7   5          0.09        -24.95       144.06 o                         
  10   7   5         50.27         78.71       177.99 o                         
   0   8   5       3255.17       2546.54       426.15 o                         
   1   8   5       3176.15       3788.50       892.26 o                         
   2   8   5       3360.24       2577.34       304.04 o                         
   3   8   5       5879.57       6500.79       830.32 o                         
   4   8   5       2368.88       2398.03       328.64 o                         
   5   8   5        488.28        458.06       126.45 o                         
   6   8   5       3449.73       3528.21       494.87 o                         
   7   8   5        213.05        341.83       189.15 o                         
   8   8   5        468.59        430.53       212.51 o                         
   9   8   5         66.87        127.76       190.97 o                         
  10   8   5         17.06        134.18       179.50 o                         
   1   9   5          2.20          3.09        82.16 o                         
   2   9   5         35.00          6.00        34.56 o                         
   3   9   5        144.18        228.70        69.79 o                         
   4   9   5        287.31        366.66       102.61 o                         
   5   9   5       1482.17       1392.58       242.29 o                         
   6   9   5        621.81        709.54       154.81 o                         
   7   9   5        175.03         39.57       158.72 o                         
   8   9   5         76.84        221.57       129.90 o                         
   9   9   5         18.60        -33.90       156.38 o                         
  10   9   5          1.90        -66.74       178.37 o                         
   0  10   5      18394.99      16686.29      3542.81 o                         
   1  10   5       3669.99       3590.67       467.33 o                         
   2  10   5        925.73        924.62       162.27 o                         
   3  10   5        901.20        963.29       143.81 o                         
   4  10   5         44.62          9.94        58.24 o                         
   5  10   5         98.13         26.81        82.68 o                         
   6  10   5       1455.54       1411.28       249.46 o                         
   7  10   5        263.42        297.84       147.35 o                         
   8  10   5        461.09        283.89       260.93 o                         
   9  10   5         92.48        261.06       142.88 o                         
  10  10   5        191.38        580.10       490.46 o                         
   1  11   5       1703.67       1686.74       221.89 o                         
   2  11   5       4295.17       3356.55       413.74 o                         
   3  11   5         63.76         44.20        37.77 o                         
   4  11   5       1534.45       1390.84       196.69 o                         
   5  11   5        422.03        332.03        91.69 o                         
   6  11   5        114.69        115.30        88.89 o                         
   7  11   5         26.71       -115.33       113.47 o                         
   8  11   5         74.20         96.16       275.52 o                         
   9  11   5        348.05         17.79       202.98 o                         
   0  12   5        506.60        280.65       124.79 o                         
   1  12   5         57.58         68.27        46.66 o                         
   2  12   5       1443.58       1716.16       221.36 o                         
   3  12   5        244.21        174.05        54.94 o                         
   4  12   5       1799.33       1782.42       235.64 o                         
   5  12   5          0.01        -26.74        73.31 o                         
   6  12   5         74.29        146.23        94.38 o                         
   7  12   5         27.45        -22.63       103.52 o                         
   8  12   5         42.06        118.68       126.31 o                         
   9  12   5         69.43        143.65       150.59 o                         
   1  13   5         91.59         97.71        53.44 o                         
   2  13   5       5088.50       4754.80       509.76 o                         
   3  13   5         84.52         74.09        41.50 o                         
   4  13   5        409.71        443.41        93.70 o                         
   5  13   5         10.26         -0.64        73.50 o                         
   6  13   5        821.45        822.36       148.07 o                         
   7  13   5         23.47        137.58       125.75 o                         
   8  13   5        892.53       1013.71       491.83 o                         
   9  13   5          1.55        -74.46       154.89 o                         
   0  14   5      11708.54      10396.04      1578.51 o                         
   1  14   5        111.37        160.90        92.24 o                         
   2  14   5         24.69         24.47        46.39 o                         
   3  14   5       4578.15       4443.98       481.04 o                         
   4  14   5       2526.00       2007.71       261.66 o                         
   5  14   5        482.46        454.15        99.85 o                         
   6  14   5         12.12         -0.09        93.76 o                         
   7  14   5        152.36        291.52       131.27 o                         
   8  14   5        166.03        214.32       136.80 o                         
   9  14   5          6.99        -92.13       213.76 o                         
   1  15   5        454.84        468.96        99.15 o                         
   2  15   5       1307.29       1075.53       448.35 o                         
   3  15   5        200.65        174.76        51.69 o                         
   4  15   5        331.13        494.29       123.63 o                         
   5  15   5        629.69        688.33       128.88 o                         
   6  15   5        241.80        255.75       126.92 o                         
   7  15   5        148.34         97.73       101.48 o                         
   8  15   5         26.91        140.12       119.63 o                         
   0  16   5        916.88        781.72       181.07 o                         
   1  16   5        146.44        179.55        66.95 o                         
   2  16   5         54.33         17.96        62.01 o                         
   3  16   5          7.07         16.12        41.98 o                         
   4  16   5        613.25        447.22        88.68 o                         
   5  16   5          0.16        -23.39        67.26 o                         
   6  16   5        298.58        325.24       127.97 o                         
   7  16   5         61.35         33.43        96.08 o                         
   8  16   5         65.25         75.81       145.39 o                         
   1  17   5        282.27        239.18        71.52 o                         
   2  17   5       6529.49       7628.30       905.01 o                         
   3  17   5         16.78         39.63        47.87 o                         
   4  17   5        449.55        727.09       134.94 o                         
   5  17   5         75.64        101.73        81.25 o                         
   6  17   5        181.52        214.91        94.28 o                         
   7  17   5          3.82         18.94       164.79 o                         
   8  17   5         15.32         12.19       116.81 o                         
   0  18   5        703.11        868.04       221.55 o                         
   1  18   5        631.81        477.91        97.00 o                         
   2  18   5        298.66        258.55        80.08 o                         
   3  18   5        610.38        557.13       105.15 o                         
   4  18   5        555.71        478.46        90.97 o                         
   5  18   5          5.88         25.08        88.58 o                         
   6  18   5         56.57         52.88        85.30 o                         
   7  18   5        161.39        173.47       108.29 o                         
   1  19   5        478.01        385.50       141.75 o                         
   2  19   5         44.37         42.69        58.25 o                         
   3  19   5         41.44         59.90        53.21 o                         
   4  19   5        114.39        101.77        78.95 o                         
   5  19   5         22.45         21.25        72.19 o                         
   6  19   5        610.99        693.96       231.67 o                         
   7  19   5          9.58        158.79       119.35 o                         
   0  20   5       1286.17       1393.99       282.79 o                         
   1  20   5          0.24        -15.53        62.69 o                         
   2  20   5        587.36        401.77       161.92 o                         
   3  20   5          1.09         40.04        49.41 o                         
   4  20   5        740.47        944.71       222.68 o                         
   5  20   5         15.00        -46.19        72.09 o                         
   6  20   5        292.51        282.52       107.18 o                         
   7  20   5         11.66         28.87       113.34 o                         
   1  21   5       1005.60        891.54       153.02 o                         
   2  21   5          3.44         59.45        63.35 o                         
   3  21   5        322.38        355.04        95.57 o                         
   4  21   5         26.73         46.45        62.03 o                         
   5  21   5         30.80         18.32        74.31 o                         
   6  21   5          3.18        -12.99        89.37 o                         
   0  22   5          3.27        -37.88       104.67 o                         
   1  22   5         42.99         73.16        64.22 o                         
   2  22   5        287.62        305.48        96.62 o                         
   3  22   5          0.39        -19.87        70.38 o                         
   4  22   5         94.39        123.08        61.70 o                         
   5  22   5        154.42         74.64       121.32 o                         
   1  23   5         13.16        -20.34        66.91 o                         
   2  23   5        104.44         63.80        81.40 o                         
   3  23   5         58.28         63.30        56.28 o                         
   4  23   5        373.54        601.39       169.56 o                         
   5  23   5         71.34         46.15        92.28 o                         
   0  24   5         48.53         43.80        96.11 o                         
   1  24   5        197.37        186.02        84.60 o                         
   2  24   5        129.94         56.25        91.25 o                         
   3  24   5         68.78         49.44        61.79 o                         
   4  24   5         38.18         28.19        65.92 o                         
   1  25   5        142.58        142.40        98.41 o                         
   2  25   5        289.07        385.74       194.69 o                         
   3  25   5          1.15        -24.74        59.82 o                         
   0  26   5        864.13        497.00       472.02 o                         
   1  26   5         30.92         23.51        91.79 o                         
   0   0   6      55758.49      65427.59      9640.31 o                         
   1   0   6      16824.61      21108.51      3091.05 o                         
   2   0   6       2602.08       3293.61       687.44 o                         
   3   0   6       2014.57       4886.36      1113.14 o                         
   4   0   6        476.21        312.25       193.94 o                         
   5   0   6       1318.21       1096.87       268.41 o                         
   6   0   6        866.10       1110.30       404.90 o                         
   7   0   6         86.81        143.32       193.10 o                         
   8   0   6         16.53         23.36       217.10 o                         
   9   0   6       2506.05       1879.76       492.89 o                         
  10   0   6        473.12        519.16       408.95 o                         
   1   1   6      57369.80      66038.70      5086.54 o                         
   2   1   6       3865.79       4564.32       558.02 o                         
   3   1   6         37.96        -52.13       187.19 o                         
   4   1   6        516.04        660.44       192.99 o                         
   5   1   6       1650.48       1310.33       368.03 o                         
   6   1   6         99.52        -28.32       130.42 o                         
   7   1   6       1156.70        974.08       216.77 o                         
   8   1   6         82.05        158.35       155.51 o                         
   9   1   6        100.20        -12.05       188.40 o                         
  10   1   6         35.41        -96.32       222.44 o                         
   0   2   6       7739.30       9562.78       965.21 o                         
   1   2   6       1932.29       1764.49       186.05 o                         
   2   2   6      13656.31      22171.93      3097.10 o                         
   3   2   6       2094.31       2273.82       583.72 o                         
   4   2   6          6.90         94.22       103.83 o                         
   5   2   6        748.45        811.35       219.98 o                         
   6   2   6        668.17        570.15       162.23 o                         
   7   2   6       1265.62       1974.10       477.52 o                         
   8   2   6       1006.24        429.94       183.24 o                         
   9   2   6       1133.76        612.15       220.32 o                         
  10   2   6         42.35         63.61       192.82 o                         
   1   3   6       9006.59       9374.97       822.03 o                         
   2   3   6          2.08         33.88        48.01 o                         
   3   3   6        200.50        322.83       102.77 o                         
   4   3   6        853.42       1084.37       274.24 o                         
   5   3   6        884.49        798.92       188.21 o                         
   6   3   6        391.14        547.57       171.54 o                         
   7   3   6         60.06        119.08       174.50 o                         
   8   3   6        129.36        373.83       192.29 o                         
   9   3   6          5.39        -31.08       175.97 o                         
  10   3   6         41.46         76.18       230.24 o                         
   0   4   6      15934.52      15881.14      2312.05 o                         
   1   4   6       4759.97       4419.52       532.34 o                         
   2   4   6       1139.56        986.20       150.16 o                         
   3   4   6        123.30        469.26       161.37 o                         
   4   4   6       1513.10       1440.43       369.11 o                         
   5   4   6          1.08         92.38       114.07 o                         
   6   4   6       1020.52       1193.43       255.09 o                         
   7   4   6       4132.89       4270.10       736.20 o                         
   8   4   6         95.38          2.85       174.57 o                         
   9   4   6          8.39         10.58       173.85 o                         
  10   4   6          0.00        -36.94       242.06 o                         
   1   5   6      12807.17      12432.97      1303.59 o                         
   2   5   6       2817.45       3010.33       315.26 o                         
   3   5   6         57.23         91.48        80.42 o                         
   4   5   6        866.40        970.09       159.44 o                         
   5   5   6       9098.16       9811.91      1247.91 o                         
   6   5   6        476.87        239.45       134.56 o                         
   7   5   6         25.88        -66.32       146.60 o                         
   8   5   6         94.34         35.47       184.97 o                         
   9   5   6          0.79         57.86       181.91 o                         
  10   5   6          2.63        -11.95       199.47 o                         
   0   6   6       3408.84       3096.23       492.01 o                         
   1   6   6        699.27        436.29        89.90 o                         
   2   6   6         25.01         24.46        34.21 o                         
   3   6   6        574.38        450.18       147.31 o                         
   4   6   6       1497.13       1584.46       230.07 o                         
   5   6   6        235.65        528.84       143.98 o                         
   6   6   6         38.29        -24.44        93.81 o                         
   7   6   6       1182.16       1201.86       265.01 o                         
   8   6   6         59.55        179.35       190.73 o                         
   9   6   6        122.87        -64.15       216.21 o                         
  10   6   6        399.10        268.44       237.09 o                         
   1   7   6       3385.10       2316.77       581.56 o                         
   2   7   6        793.91        753.72       128.42 o                         
   3   7   6        526.99        393.40        98.11 o                         
   4   7   6       1697.57       1792.71       276.83 o                         
   5   7   6       2690.10       2829.68       403.25 o                         
   6   7   6         17.68        152.62       130.52 o                         
   7   7   6        434.83        472.41       162.62 o                         
   8   7   6          5.82        111.42       129.60 o                         
   9   7   6        204.81        398.51       172.68 o                         
  10   7   6          3.82       -195.88       228.75 o                         
   0   8   6         24.42         98.31        97.68 o                         
   1   8   6       4471.28       3811.02       491.30 o                         
   2   8   6         44.16         33.79        41.18 o                         
   3   8   6       4111.13       4244.19       537.40 o                         
   4   8   6       4859.30       4563.55       735.71 o                         
   5   8   6        110.28         98.03        87.90 o                         
   6   8   6       3433.99       3290.81       565.58 o                         
   7   8   6       1066.53       1034.56       223.58 o                         
   8   8   6          3.07        -56.96       139.99 o                         
   9   8   6        156.61        225.33       142.46 o                         
  10   8   6         29.62         60.95       204.32 o                         
   1   9   6        248.15        241.00        59.52 o                         
   2   9   6        687.96        761.32       112.93 o                         
   3   9   6       3832.60       3635.56       404.35 o                         
   4   9   6          3.94          8.02        67.74 o                         
   5   9   6         64.42         57.99        85.58 o                         
   6   9   6        316.10        292.08       117.32 o                         
   7   9   6        119.60         99.47       162.56 o                         
   8   9   6        325.93        341.74       165.28 o                         
   9   9   6          9.13        -34.38       136.90 o                         
  10   9   6          0.00        -17.59       180.62 o                         
   0  10   6      16094.28      16523.95      3513.64 o                         
   1  10   6       3597.27       3649.72       478.46 o                         
   2  10   6       1189.55       1284.96       167.49 o                         
   3  10   6       1892.47       1782.78       275.21 o                         
   4  10   6       1215.38       1241.21       179.84 o                         
   5  10   6       2796.55       2395.96       360.70 o                         
   6  10   6         30.44         69.74       104.77 o                         
   7  10   6        225.52        204.48       237.16 o                         
   8  10   6        170.49        240.98       159.69 o                         
   9  10   6        405.96        481.40       480.67 o                         
   1  11   6       2611.58       2758.06       470.88 o                         
   2  11   6          9.40         28.36        55.29 o                         
   3  11   6       2851.73       2697.44       311.10 o                         
   4  11   6        732.73        678.73       117.76 o                         
   5  11   6        139.58        138.95        79.23 o                         
   6  11   6        137.60         90.32        93.33 o                         
   7  11   6        303.53        587.52       182.78 o                         
   8  11   6          6.19        108.07       134.41 o                         
   9  11   6          1.35        -56.38       206.13 o                         
   0  12   6        231.83        187.73       111.29 o                         
   1  12   6       1994.94       2042.89       292.95 o                         
   2  12   6       2320.60       2670.44       307.95 o                         
   3  12   6       2160.34       1940.38       246.13 o                         
   4  12   6        102.54        109.90        57.74 o                         
   5  12   6         44.23         94.39        78.11 o                         
   6  12   6        283.34        302.73       116.42 o                         
   7  12   6         33.53        -30.18        98.87 o                         
   8  12   6         25.27          8.61       149.85 o                         
   9  12   6        201.49        374.77       271.87 o                         
   1  13   6       5328.64       5754.25       729.24 o                         
   2  13   6          1.25         11.54        43.93 o                         
   3  13   6          4.68         -9.28        38.25 o                         
   4  13   6         25.08        -34.23        54.28 o                         
   5  13   6        410.02        439.32        92.80 o                         
   6  13   6        534.36        661.38       155.34 o                         
   7  13   6        864.54       1049.45       233.61 o                         
   8  13   6         52.81        -27.89       155.05 o                         
   9  13   6        279.71        261.76       187.81 o                         
   0  14   6          1.48         39.24        72.35 o                         
   1  14   6          9.14         32.36        56.02 o                         
   2  14   6         53.59         63.88        47.98 o                         
   3  14   6       2451.23       2602.40       315.33 o                         
   4  14   6        425.67        327.57        76.06 o                         
   5  14   6        173.54        149.74        77.39 o                         
   6  14   6          0.23         27.19        88.86 o                         
   7  14   6        139.20        104.21        98.35 o                         
   8  14   6         18.96        -26.86       142.41 o                         
   9  14   6         13.59         18.75       122.75 o                         
   1  15   6         18.50         -9.79        60.16 o                         
   2  15   6         64.15         92.60        63.96 o                         
   3  15   6        641.14        673.31       115.43 o                         
   4  15   6        624.18        543.29       101.61 o                         
   5  15   6       1166.57       1228.10       226.88 o                         
   6  15   6          0.44        -25.52        86.54 o                         
   7  15   6          1.46         12.78       109.50 o                         
   8  15   6        174.70        193.46       127.37 o                         
   0  16   6       1876.08       2102.08       385.53 o                         
   1  16   6         36.37         -1.60        58.05 o                         
   2  16   6         48.92         -3.69        56.21 o                         
   3  16   6       1259.73       1538.84       204.15 o                         
   4  16   6        289.65        261.18        72.04 o                         
   5  16   6        119.71         73.72        69.88 o                         
   6  16   6         27.06         35.52        87.35 o                         
   7  16   6        642.33        501.71       176.30 o                         
   8  16   6          5.15         52.52       121.58 o                         
   1  17   6        722.03        640.83       120.28 o                         
   2  17   6        990.81        741.88       368.34 o                         
   3  17   6        174.28        138.69        54.42 o                         
   4  17   6         33.62         59.11        64.95 o                         
   5  17   6        721.13        926.26       154.10 o                         
   6  17   6         12.87         69.85       109.08 o                         
   7  17   6         23.30        110.71       131.71 o                         
   8  17   6          8.43         11.02       124.19 o                         
   0  18   6       9051.02       8724.11      1579.90 o                         
   1  18   6        129.28         58.75        59.49 o                         
   2  18   6        992.61        865.13       235.58 o                         
   3  18   6          0.20         40.92        50.90 o                         
   4  18   6        184.72        145.22        73.83 o                         
   5  18   6        110.81         82.83        72.83 o                         
   6  18   6          0.29        -29.40        84.86 o                         
   7  18   6         49.39         52.29       120.06 o                         
   1  19   6        866.19        667.01       189.06 o                         
   2  19   6          0.01          0.08        56.13 o                         
   3  19   6         32.69         56.68        52.74 o                         
   4  19   6         89.30        143.00        64.35 o                         
   5  19   6         10.65        -20.09        87.54 o                         
   6  19   6         22.02         35.24        88.31 o                         
   7  19   6        301.48        396.63       127.59 o                         
   0  20   6       1186.07        907.60       457.71 o                         
   1  20   6         28.92         54.18        65.15 o                         
   2  20   6        579.48        520.59       107.95 o                         
   3  20   6        262.99        245.58        94.94 o                         
   4  20   6        915.32       1246.26       201.71 o                         
   5  20   6         72.63         66.25        93.30 o                         
   6  20   6         72.12         80.81       114.63 o                         
   1  21   6        138.05         98.03        65.82 o                         
   2  21   6        150.92        148.84        68.15 o                         
   3  21   6       1344.82       1773.73       237.42 o                         
   4  21   6          1.78         16.77        85.71 o                         
   5  21   6          6.50        -45.94        80.28 o                         
   6  21   6         42.33         60.34        96.11 o                         
   0  22   6        948.60        749.76       471.08 o                         
   1  22   6        346.40        319.24        85.47 o                         
   2  22   6        193.43        203.60       100.48 o                         
   3  22   6          6.43         45.70        54.25 o                         
   4  22   6        382.70        354.44       116.81 o                         
   5  22   6        138.95        148.35        89.05 o                         
   1  23   6        171.10        108.23        68.70 o                         
   2  23   6        637.36        624.42       109.18 o                         
   3  23   6        176.91        196.33        84.94 o                         
   4  23   6        218.95        233.95       126.50 o                         
   5  23   6        146.72        112.81        87.80 o                         
   0  24   6        194.91         60.78       183.14 o                         
   1  24   6         15.76        -25.39       157.21 o                         
   2  24   6        337.08        285.17       100.84 o                         
   3  24   6        460.38        608.06       143.88 o                         
   4  24   6          0.20          0.18        64.42 o                         
   1  25   6        147.33         95.75        79.19 o                         
   2  25   6          4.81         32.38        87.15 o                         
   3  25   6         15.73         29.68        59.90 o                         
   0  26   6         37.82        -66.99       140.19 o                         
   1  26   6          3.04         39.66        90.84 o                         
   1   1   7         12.82         22.19        38.11 o                         
   2   1   7       1108.41       1639.62       246.24 o                         
   3   1   7       1769.10       1530.74       441.64 o                         
   4   1   7       1443.87       1345.59       245.88 o                         
   5   1   7        333.27        358.82       157.17 o                         
   6   1   7        338.36        557.44       203.36 o                         
   7   1   7        235.70        147.36       195.02 o                         
   8   1   7          2.03        -68.01       166.32 o                         
   9   1   7          9.14         -4.81       191.97 o                         
  10   1   7         34.10        107.49       242.86 o                         
   0   2   7       5444.45       7674.51       760.13 o                         
   1   2   7       9295.22      10700.35      1085.51 o                         
   2   2   7       3520.70       4429.25       492.21 o                         
   3   2   7      18721.62      20671.52      2092.09 o                         
   4   2   7       2022.39       2582.13       376.77 o                         
   5   2   7         13.08         -7.06       141.07 o                         
   6   2   7       1380.68       1667.26       310.03 o                         
   7   2   7        970.61        772.69       305.36 o                         
   8   2   7         23.59        166.62       169.94 o                         
   9   2   7         76.43         15.23       177.89 o                         
  10   2   7          7.94        -64.13       238.70 o                         
   1   3   7       5391.58       7144.86       577.48 o                         
   2   3   7       5208.27       5533.37       572.10 o                         
   3   3   7         13.38         59.22        89.24 o                         
   4   3   7       3982.43       4535.43       600.19 o                         
   5   3   7        677.91        621.44       210.60 o                         
   6   3   7        313.18        431.02       154.98 o                         
   7   3   7        251.72        317.03       151.33 o                         
   8   3   7          6.24         25.47       196.63 o                         
   9   3   7         44.49       -167.49       176.25 o                         
  10   3   7        231.88         55.29       202.67 o                         
   0   4   7      17899.47      19245.70      3891.44 o                         
   1   4   7       2253.25       2800.45       616.45 o                         
   2   4   7        813.29        575.51        88.37 o                         
   3   4   7       2344.90       2214.52       283.67 o                         
   4   4   7       1602.74       1735.96       240.46 o                         
   5   4   7        471.83        539.83       151.00 o                         
   6   4   7         69.15         19.91       128.20 o                         
   7   4   7         60.34        137.75       145.74 o                         
   8   4   7          0.59         13.16       188.48 o                         
   9   4   7         28.45         -6.32       210.32 o                         
  10   4   7        156.69        -65.81       199.14 o                         
   1   5   7        734.81        695.95       130.76 o                         
   2   5   7          0.74         48.40        48.07 o                         
   3   5   7       5763.33       5514.23       609.31 o                         
   4   5   7       1821.70       2552.81       464.55 o                         
   5   5   7          0.60         28.04        83.38 o                         
   6   5   7        140.80        213.18       142.17 o                         
   7   5   7        162.45        152.29       155.69 o                         
   8   5   7        305.00        299.55       171.55 o                         
   9   5   7          4.98        310.96       343.04 o                         
  10   5   7          6.33       -137.35       203.83 o                         
   0   6   7          9.33        175.34        93.05 o                         
   1   6   7       3610.52       3146.72       316.76 o                         
   2   6   7        948.89        963.15       140.29 o                         
   3   6   7        737.43        730.57       134.10 o                         
   4   6   7      12965.50      12194.74      1551.05 o                         
   5   6   7        341.84        362.40       100.64 o                         
   6   6   7        102.42         76.42        94.63 o                         
   7   6   7          4.58         11.84       109.54 o                         
   8   6   7         89.92          6.17       109.96 o                         
   9   6   7         42.51         56.60       196.63 o                         
  10   6   7          8.63        121.85       145.13 o                         
   1   7   7         98.00        134.06        71.61 o                         
   2   7   7       4084.22       3719.41       470.53 o                         
   3   7   7       4761.77       4550.50       697.83 o                         
   4   7   7        237.97        273.82        84.55 o                         
   5   7   7          1.16        -18.27       107.30 o                         
   6   7   7         45.62          1.69        97.00 o                         
   7   7   7        431.72        229.41       131.77 o                         
   8   7   7        448.59        574.54       179.64 o                         
   9   7   7         95.11        141.65       130.03 o                         
  10   7   7        221.15        412.07       201.36 o                         
   0   8   7       9512.29      10784.30      2302.45 o                         
   1   8   7       3227.33       3282.36       377.29 o                         
   2   8   7       9444.28       8233.50       913.86 o                         
   3   8   7        346.60        357.64       104.26 o                         
   4   8   7        218.10        161.67        75.18 o                         
   5   8   7       1055.20        822.29       164.12 o                         
   6   8   7       2271.13       2822.67       473.05 o                         
   7   8   7        383.97        443.48       139.75 o                         
   8   8   7        168.42        333.75       148.76 o                         
   9   8   7         20.15         74.85       135.94 o                         
  10   8   7        203.05        309.57       203.82 o                         
   1   9   7       1781.07       2091.57       255.30 o                         
   2   9   7         26.93         51.02        34.14 o                         
   3   9   7        657.68        642.40       104.44 o                         
   4   9   7       1429.69       1437.93       233.58 o                         
   5   9   7        730.68        658.90       214.66 o                         
   6   9   7        351.44        307.25       164.03 o                         
   7   9   7        619.03        761.50       219.53 o                         
   8   9   7         25.56          8.42       127.97 o                         
   9   9   7          3.27        -68.05       139.51 o                         
  10   9   7         88.58         97.49       222.09 o                         
   0  10   7       8520.00       9451.75      1412.62 o                         
   1  10   7       2151.84       2143.04       291.76 o                         
   2  10   7        321.83        314.66        78.65 o                         
   3  10   7       3594.63       3461.41       387.74 o                         
   4  10   7       1962.98       1933.94       256.53 o                         
   5  10   7       1102.54       1007.99       196.35 o                         
   6  10   7        375.72        396.80       181.65 o                         
   7  10   7         72.53        110.99       114.68 o                         
   8  10   7        249.14        134.14       132.73 o                         
   9  10   7          4.11        116.36       137.76 o                         
   1  11   7        299.53        236.57        77.40 o                         
   2  11   7        363.31        346.89        80.28 o                         
   3  11   7       1926.93       1711.49       224.65 o                         
   4  11   7        398.80        384.45        76.77 o                         
   5  11   7         11.00         32.96        77.81 o                         
   6  11   7         90.24        163.84       127.47 o                         
   7  11   7         34.49        -44.14       158.42 o                         
   8  11   7         35.44         74.46       126.90 o                         
   9  11   7          0.18       -100.75       318.73 o                         
   0  12   7       7171.11       7186.03      1101.78 o                         
   1  12   7        263.95        195.35        69.77 o                         
   2  12   7        195.62        217.33        53.96 o                         
   3  12   7         49.69         84.79        42.53 o                         
   4  12   7       1154.01       1141.38       172.61 o                         
   5  12   7        360.07        284.79        89.47 o                         
   6  12   7         68.97         86.18        90.78 o                         
   7  12   7         58.87        -44.30       125.84 o                         
   8  12   7        217.84        302.95       122.57 o                         
   9  12   7          1.90         -2.45       148.54 o                         
   1  13   7        256.88        253.62        59.02 o                         
   2  13   7        162.60        221.44        62.90 o                         
   3  13   7        119.24         58.37        41.46 o                         
   4  13   7        744.29        680.50       111.76 o                         
   5  13   7         26.43         36.97        78.03 o                         
   6  13   7          6.06         19.30        84.78 o                         
   7  13   7          0.57        -23.29        97.71 o                         
   8  13   7         61.60         -0.17       117.93 o                         
   9  13   7          0.12         56.74       121.25 o                         
   0  14   7       3839.95       3358.60       774.96 o                         
   1  14   7        230.86        210.27        60.29 o                         
   2  14   7        507.00        588.38       116.46 o                         
   3  14   7        541.42        532.19        92.02 o                         
   4  14   7       1213.70       1457.36       206.86 o                         
   5  14   7         90.19        132.47        85.10 o                         
   6  14   7          0.39        -42.20        89.48 o                         
   7  14   7        605.82        531.36       151.65 o                         
   8  14   7          4.25         28.87       174.61 o                         
   9  14   7         57.04         20.15       119.77 o                         
   1  15   7         32.36         55.35        53.54 o                         
   2  15   7       3162.81       3789.36       435.82 o                         
   3  15   7          0.01         40.57        46.18 o                         
   4  15   7        423.58        386.09        95.21 o                         
   5  15   7        259.36        215.60        88.16 o                         
   6  15   7          7.62         40.83        87.63 o                         
   7  15   7         72.06        152.58       100.90 o                         
   8  15   7          3.39        116.12       177.13 o                         
   0  16   7       1619.61       2727.87       797.65 o                         
   1  16   7       1709.03       1333.26       224.03 o                         
   2  16   7        284.11        306.28        75.69 o                         
   3  16   7        875.74        964.33       162.49 o                         
   4  16   7         22.12         14.99        67.30 o                         
   5  16   7         49.50          5.88        67.86 o                         
   6  16   7        102.56        261.88        99.97 o                         
   7  16   7          4.37         26.41       104.42 o                         
   8  16   7        221.84        334.80       131.96 o                         
   1  17   7          0.64         -1.83        65.81 o                         
   2  17   7        233.00        262.29        68.26 o                         
   3  17   7        675.53        596.87       104.54 o                         
   4  17   7        510.92        564.02       101.18 o                         
   5  17   7        239.71        289.90        86.86 o                         
   6  17   7         69.77         39.40        88.88 o                         
   7  17   7          3.54         10.69       123.24 o                         
   8  17   7         31.45        -83.63       130.47 o                         
   0  18   7       3143.42       3173.63       519.58 o                         
   1  18   7         61.62         67.75        62.40 o                         
   2  18   7         25.26         -2.25        60.18 o                         
   3  18   7        362.38        284.24        87.93 o                         
   4  18   7        484.41        425.06        94.56 o                         
   5  18   7         23.51          4.95        68.83 o                         
   6  18   7         52.13         41.06       105.26 o                         
   7  18   7         14.75        103.94       119.55 o                         
   1  19   7          1.00          1.60        61.05 o                         
   2  19   7       2026.80       2213.05       319.01 o                         
   3  19   7        182.64        143.98        56.54 o                         
   4  19   7        186.59        119.20        58.52 o                         
   5  19   7         57.79         62.94        71.30 o                         
   6  19   7        191.95        231.59       116.20 o                         
   7  19   7          1.94         18.29       105.05 o                         
   0  20   7       1117.61        872.91       271.87 o                         
   1  20   7        488.91        451.52        97.62 o                         
   2  20   7        320.83        265.19        91.82 o                         
   3  20   7          1.34         20.16        54.16 o                         
   4  20   7          0.73        -29.08        56.01 o                         
   5  20   7          1.64        -44.53        77.52 o                         
   6  20   7        287.00        235.59       102.21 o                         
   1  21   7         26.54        -13.00        67.11 o                         
   2  21   7        239.86        244.45        73.27 o                         
   3  21   7          1.97         -9.46        54.59 o                         
   4  21   7         13.55        -22.84        57.12 o                         
   5  21   7          0.94        -12.04        95.63 o                         
   6  21   7        175.86        162.66       108.62 o                         
   0  22   7       2205.06       2515.52       592.22 o                         
   1  22   7        302.50        179.01        83.03 o                         
   2  22   7        100.47        151.10        68.86 o                         
   3  22   7        110.07        121.06        59.93 o                         
   4  22   7         63.57          4.26        57.64 o                         
   5  22   7         75.51        133.43        83.17 o                         
   1  23   7          2.73        -21.33        65.59 o                         
   2  23   7         86.96        149.56        84.19 o                         
   3  23   7        261.98        437.60       140.58 o                         
   4  23   7         42.85         47.54       102.10 o                         
   5  23   7         13.43         28.01        79.29 o                         
   1  24   7          0.29         27.37        88.67 o                         
   2  24   7        226.70        269.41        93.18 o                         
   3  24   7          8.97         20.21        58.03 o                         
   4  24   7        463.56        516.26        97.59 o                         
   1  25   7        332.03        173.17       101.95 o                         
   2  25   7         64.43         13.70        69.55 o                         
   3  25   7         50.15          8.24        76.79 o                         
   0  26   7          1.21        -46.29       109.51 o                         
   0   0   8      11035.41      12806.21      1907.80 o                         
   1   0   8         59.71         74.03       109.26 o                         
   2   0   8        193.77        193.57        76.47 o                         
   3   0   8      14577.21      12886.33      2752.73 o                         
   4   0   8       1383.12       1024.00       359.79 o                         
   5   0   8        860.70       1409.30       333.08 o                         
   6   0   8        582.35        601.18       217.73 o                         
   7   0   8      10649.57       7774.69      1811.38 o                         
   8   0   8        800.63        687.17       333.05 o                         
   9   0   8         20.92        153.42       311.98 o                         
  10   0   8        368.92         74.01       350.07 o                         
   1   1   8      20343.77      23702.48      3177.08 o                         
   2   1   8      10972.78      13293.01      1832.29 o                         
   3   1   8        552.95        631.16       151.02 o                         
   4   1   8          1.76        -50.02       110.67 o                         
   5   1   8      13665.09      14271.52      1738.53 o                         
   6   1   8        267.42        307.73       140.16 o                         
   7   1   8          1.99        -61.49       200.14 o                         
   8   1   8         54.80        -37.74       172.57 o                         
   9   1   8          2.83         31.39       192.30 o                         
  10   1   8        208.90        233.42       255.75 o                         
   0   2   8       1511.41       1701.51       314.68 o                         
   1   2   8       3649.73       3812.48       563.03 o                         
   2   2   8       4349.73       5207.23       670.53 o                         
   3   2   8        102.16        161.49        73.86 o                         
   4   2   8       7077.70       9879.58      1177.81 o                         
   5   2   8         50.52        -24.56       111.95 o                         
   6   2   8        174.67         51.06       167.21 o                         
   7   2   8        393.56        434.89       167.87 o                         
   8   2   8        200.14         71.58       208.01 o                         
   9   2   8        410.28        229.61       221.92 o                         
  10   2   8          1.07        -99.19       202.57 o                         
   1   3   8      19035.72      24116.38      3927.92 o                         
   2   3   8      23432.20      30364.89      2896.34 o                         
   3   3   8      10117.41      12717.99      1294.80 o                         
   4   3   8         21.13         52.92        76.53 o                         
   5   3   8        903.08       1341.39       246.23 o                         
   6   3   8       1929.43       2600.23       550.49 o                         
   7   3   8       1063.80        540.83       178.03 o                         
   8   3   8       1148.39        580.60       259.47 o                         
   9   3   8        152.94         10.83       208.70 o                         
  10   3   8          0.66        -29.19       213.53 o                         
   0   4   8        364.21        363.71       114.06 o                         
   1   4   8       3803.14       3609.96       429.30 o                         
   2   4   8       1970.22       3023.99       595.42 o                         
   3   4   8      14477.07      15692.90      1894.74 o                         
   4   4   8       5574.13       6290.73       684.61 o                         
   5   4   8         71.76         42.82       121.83 o                         
   6   4   8        764.79        657.21       174.10 o                         
   7   4   8         67.39         54.27       140.75 o                         
   8   4   8         42.35         61.99       169.61 o                         
   9   4   8        398.01        113.09       219.44 o                         
  10   4   8          5.82        -73.40       195.44 o                         
   1   5   8       8236.82       7841.01       807.87 o                         
   2   5   8         42.68         68.67        38.69 o                         
   3   5   8        711.94        429.24       120.77 o                         
   4   5   8         25.52         73.55        70.33 o                         
   5   5   8         34.53        132.89        89.11 o                         
   6   5   8        116.49        135.16        91.59 o                         
   7   5   8       4269.49       5367.09       629.29 o                         
   8   5   8          0.93         48.11       187.86 o                         
   9   5   8         29.31        142.85       217.14 o                         
  10   5   8        111.40         21.97       128.67 o                         
   0   6   8       4379.27       5078.68      1102.60 o                         
   1   6   8         21.69        -12.37        45.84 o                         
   2   6   8       6131.26       6247.41       765.19 o                         
   3   6   8       1684.52       1603.92       221.66 o                         
   4   6   8      18099.89      21121.69      3286.25 o                         
   5   6   8          5.96         54.49        80.50 o                         
   6   6   8        388.57        386.40       115.56 o                         
   7   6   8        844.20       1031.49       191.90 o                         
   8   6   8         16.06        -11.30       108.78 o                         
   9   6   8        154.13         78.51       123.56 o                         
  10   6   8        284.13        234.76       259.51 o                         
   1   7   8       6716.97       7670.06       978.06 o                         
   2   7   8       1475.74       1185.44       180.78 o                         
   3   7   8      21179.89      22376.18      2740.13 o                         
   4   7   8       6804.18       7653.68      1643.37 o                         
   5   7   8       3954.41       4001.84       479.76 o                         
   6   7   8         54.81        124.18        98.80 o                         
   7   7   8       1360.38       1686.30       446.49 o                         
   8   7   8         18.07       -195.44       150.15 o                         
   9   7   8         39.98         22.31       130.80 o                         
  10   7   8         41.23        111.28       181.97 o                         
   0   8   8       1831.86       2514.87       647.73 o                         
   1   8   8        521.71        566.61       116.49 o                         
   2   8   8        692.48        841.70       119.63 o                         
   3   8   8       1402.45       1463.09       222.01 o                         
   4   8   8       8246.79       8579.87      1034.17 o                         
   5   8   8         42.43        179.89       129.75 o                         
   6   8   8        505.55        512.14       144.17 o                         
   7   8   8         11.66          3.53       114.72 o                         
   8   8   8          8.10         28.01       125.75 o                         
   9   8   8        128.40        163.21       135.50 o                         
  10   8   8         87.84         61.26       179.06 o                         
   1   9   8      13287.81      12262.93      1509.11 o                         
   2   9   8       2746.66       2306.13       271.41 o                         
   3   9   8        115.30         78.34        68.10 o                         
   4   9   8        796.69        672.16       160.81 o                         
   5   9   8       2689.96       2467.65       435.11 o                         
   6   9   8       2580.00       2941.36       540.35 o                         
   7   9   8        105.82         26.42       116.54 o                         
   8   9   8        103.92         71.84       130.18 o                         
   9   9   8        212.10        262.51       216.84 o                         
   0  10   8        381.29        371.59       158.69 o                         
   1  10   8       6028.02       5433.36       600.22 o                         
   2  10   8       1802.65       1605.50       208.38 o                         
   3  10   8       1102.41       1217.28       202.87 o                         
   4  10   8        513.69        526.37       112.97 o                         
   5  10   8          6.32         44.57        83.96 o                         
   6  10   8         42.52        312.42       299.29 o                         
   7  10   8         20.48          6.25       117.88 o                         
   8  10   8         21.87        -31.88       128.02 o                         
   9  10   8         24.84        -29.11       173.48 o                         
   1  11   8       4132.00       3962.80       439.45 o                         
   2  11   8       2516.09       2810.57       657.73 o                         
   3  11   8          2.23        -11.48        52.47 o                         
   4  11   8       1066.49        820.64       134.05 o                         
   5  11   8       3527.16       4075.43       536.63 o                         
   6  11   8         11.83        -19.91       162.34 o                         
   7  11   8        141.00         70.26       117.48 o                         
   8  11   8          0.03        -31.41       124.42 o                         
   9  11   8        246.20        252.03       220.25 o                         
   0  12   8       2983.78       2768.40       463.06 o                         
   1  12   8        272.48        318.04        68.06 o                         
   2  12   8        205.99        217.21        77.78 o                         
   3  12   8       3176.76       2911.13       334.93 o                         
   4  12   8       1982.86       2074.78       264.11 o                         
   5  12   8        188.48        148.21        88.19 o                         
   6  12   8        794.19        881.37       163.90 o                         
   7  12   8       2027.73       2779.85       488.01 o                         
   8  12   8         47.71         72.19       129.60 o                         
   9  12   8          0.81         35.05       167.23 o                         
   1  13   8       2215.43       1998.77       292.04 o                         
   2  13   8        966.62        933.43       139.61 o                         
   3  13   8       9112.63       9063.75       967.93 o                         
   4  13   8         51.74         -2.80        63.63 o                         
   5  13   8       3447.95       3826.49       433.80 o                         
   6  13   8        142.99        251.75        98.12 o                         
   7  13   8        172.30        202.81       166.31 o                         
   8  13   8          3.68       -106.44       130.39 o                         
   9  13   8          0.01          6.95       137.33 o                         
   0  14   8          0.61        -65.76        94.47 o                         
   1  14   8        887.88       1076.03       185.49 o                         
   2  14   8          3.75        -16.48        45.76 o                         
   3  14   8         77.20        116.24        47.21 o                         
   4  14   8         63.04        140.20        72.09 o                         
   5  14   8        137.58        108.72        76.63 o                         
   6  14   8        184.23        117.00        89.05 o                         
   7  14   8          5.97        -27.14       119.82 o                         
   8  14   8         56.98         10.41       152.66 o                         
   1  15   8       2663.50       2671.38       321.53 o                         
   2  15   8       3505.26       4209.69       512.87 o                         
   3  15   8       1104.06       1090.54       158.82 o                         
   4  15   8        670.16        823.36       139.84 o                         
   5  15   8        520.52        542.21       112.47 o                         
   6  15   8        430.27        465.83       160.47 o                         
   7  15   8        378.25        493.75       167.10 o                         
   8  15   8        403.64        580.87       326.52 o                         
   0  16   8       1046.22        923.52       301.45 o                         
   1  16   8         78.28         72.46        62.43 o                         
   2  16   8        758.44        734.62       135.99 o                         
   3  16   8       2797.19       3583.09       473.24 o                         
   4  16   8         94.90         76.18        64.97 o                         
   5  16   8         42.33         66.47        71.70 o                         
   6  16   8         20.61        105.55        91.11 o                         
   7  16   8         85.93        215.46       124.80 o                         
   8  16   8         76.82         92.41       170.48 o                         
   1  17   8       3088.94       2702.37       324.24 o                         
   2  17   8         18.99         28.58        52.87 o                         
   3  17   8        248.15        210.67        61.41 o                         
   4  17   8        186.02        181.90        68.45 o                         
   5  17   8          7.48         80.64        70.40 o                         
   6  17   8         55.87          4.96        89.61 o                         
   7  17   8        280.11        398.87       132.91 o                         
   8  17   8          0.02         20.80       167.36 o                         
   0  18   8       4139.59       4010.18       697.70 o                         
   1  18   8        525.05        234.51       112.19 o                         
   2  18   8          2.54         65.99        73.24 o                         
   3  18   8        925.21       1148.43       168.99 o                         
   4  18   8        706.81        818.22       140.33 o                         
   5  18   8          1.47         15.77        87.49 o                         
   6  18   8         85.90         63.58        86.05 o                         
   7  18   8        639.59       1113.85       519.54 o                         
   1  19   8        314.24        307.12       111.96 o                         
   2  19   8        297.99        355.30       108.89 o                         
   3  19   8       2751.91       2902.57       335.99 o                         
   4  19   8        355.86        357.32        79.84 o                         
   5  19   8        625.15        804.37       164.72 o                         
   6  19   8        239.51        293.66       128.66 o                         
   7  19   8          0.46         66.76       114.93 o                         
   0  20   8        351.63        178.17       278.49 o                         
   1  20   8        210.13        119.31        71.75 o                         
   2  20   8        410.51        399.33       100.88 o                         
   3  20   8        920.04       1016.20       161.48 o                         
   4  20   8         86.03         94.28        57.88 o                         
   5  20   8        315.09        403.31       137.45 o                         
   6  20   8         31.26        -37.40       131.71 o                         
   1  21   8        574.10        415.26       119.41 o                         
   2  21   8        770.62        983.34       186.39 o                         
   3  21   8         10.12         25.99        49.88 o                         
   4  21   8        306.53        295.68        75.04 o                         
   5  21   8        260.37        262.21       113.73 o                         
   6  21   8        121.57        140.03       109.82 o                         
   0  22   8        112.20         79.88        96.49 o                         
   1  22   8        848.32        879.27       144.33 o                         
   2  22   8        165.68        162.59        71.11 o                         
   3  22   8        268.59        290.93        78.83 o                         
   4  22   8        183.29        231.99       114.78 o                         
   5  22   8          8.95         33.86       104.04 o                         
   1  23   8        192.42        213.67        84.18 o                         
   2  23   8         64.27        -12.43        76.32 o                         
   3  23   8         35.35         83.78        60.67 o                         
   4  23   8         10.35         46.74        66.94 o                         
   0  24   8         17.28         56.09       102.82 o                         
   1  24   8        200.47        185.73       108.58 o                         
   2  24   8        137.55        145.34        77.12 o                         
   3  24   8          0.02         11.33        56.98 o                         
   4  24   8        130.93        164.96       116.15 o                         
   1  25   8          0.00        -23.07        88.74 o                         
   2  25   8        145.31        148.72        77.34 o                         
   1   1   9       1337.88       1843.50       173.41 o                         
   2   1   9      17268.59      20043.28      1961.94 o                         
   3   1   9       1241.94       1264.87       225.41 o                         
   4   1   9          1.19         93.49       126.94 o                         
   5   1   9        129.50        228.84       125.13 o                         
   6   1   9        482.52        302.92       145.17 o                         
   7   1   9         15.36        110.44       205.38 o                         
   8   1   9       1085.22       1061.77       339.28 o                         
   9   1   9        159.53         10.25       215.21 o                         
  10   1   9         86.63        -82.70       245.96 o                         
   0   2   9      28888.68      32735.49      4668.31 o                         
   1   2   9        147.37         19.45        65.37 o                         
   2   2   9       1223.52       1207.33       196.49 o                         
   3   2   9        177.24        275.12       105.78 o                         
   4   2   9       8316.42      11740.45      1483.61 o                         
   5   2   9        123.94         89.48       116.09 o                         
   6   2   9        744.99        573.82       173.64 o                         
   7   2   9         59.58         38.74       189.60 o                         
   8   2   9         24.82         61.37       176.34 o                         
   9   2   9          3.55        196.78       239.81 o                         
  10   2   9        124.55        -90.02       243.21 o                         
   1   3   9      10265.02      10729.19      1621.01 o                         
   2   3   9       9610.32      10085.31      1060.95 o                         
   3   3   9       3367.37       4815.22       492.79 o                         
   4   3   9       1272.35       1576.45       231.18 o                         
   5   3   9         91.23         91.19        81.67 o                         
   6   3   9        823.57        771.57       188.94 o                         
   7   3   9          0.81          8.30       147.35 o                         
   8   3   9        771.46        764.13       323.19 o                         
   9   3   9         22.31         90.26       228.34 o                         
  10   3   9        264.37        326.07       220.97 o                         
   0   4   9       1574.81       1558.31       272.00 o                         
   1   4   9       3117.59       4115.87       675.41 o                         
   2   4   9      10062.28      12544.95      1260.95 o                         
   3   4   9       4875.62       6117.61       564.83 o                         
   4   4   9       1343.85       1690.63       230.80 o                         
   5   4   9         17.19         12.34        74.35 o                         
   6   4   9       1005.49        732.21       193.59 o                         
   7   4   9         26.66        191.52       156.90 o                         
   8   4   9        365.98        146.50       166.50 o                         
   9   4   9          0.57         -8.17       186.59 o                         
  10   4   9          1.04       -115.97       214.31 o                         
   1   5   9       5150.14       5041.99       616.73 o                         
   2   5   9      41999.69      44172.20      4552.43 o                         
   3   5   9       1395.93       1561.85       206.41 o                         
   4   5   9         59.72         61.59        70.04 o                         
   5   5   9         91.35         82.32        80.48 o                         
   6   5   9       3561.50       3837.59       469.16 o                         
   7   5   9        620.23        710.29       183.65 o                         
   8   5   9       1367.64       1700.66       616.35 o                         
   9   5   9        792.47        778.89       391.17 o                         
  10   5   9         53.47         36.89       133.98 o                         
   0   6   9        211.43        186.44        65.63 o                         
   1   6   9         71.19         48.99        39.57 o                         
   2   6   9       1854.50       1597.72       193.17 o                         
   3   6   9        205.35        118.05        73.12 o                         
   4   6   9         31.62         72.67        71.70 o                         
   5   6   9        448.67        551.27       159.73 o                         
   6   6   9        899.47        920.51       172.80 o                         
   7   6   9        112.40        111.37       112.34 o                         
   8   6   9        134.40         94.91       112.58 o                         
   9   6   9          0.96       -128.57       121.34 o                         
  10   6   9          2.87         -1.72       201.31 o                         
   1   7   9        320.87        415.57        82.77 o                         
   2   7   9        591.59        644.97       111.73 o                         
   3   7   9        902.53        840.41       153.79 o                         
   4   7   9        823.18        744.91       139.55 o                         
   5   7   9        231.86        231.74       108.39 o                         
   6   7   9       3053.76       3286.00       489.93 o                         
   7   7   9        219.94        275.45       152.62 o                         
   8   7   9         16.59          1.59       120.04 o                         
   9   7   9         22.20        112.06       138.75 o                         
  10   7   9        101.73         79.58       232.76 o                         
   0   8   9          0.29         64.65        74.37 o                         
   1   8   9        574.78        483.01       107.25 o                         
   2   8   9       1326.66       1041.95       139.24 o                         
   3   8   9        771.20        860.75       154.44 o                         
   4   8   9       6410.47       5665.91      1229.83 o                         
   5   8   9         44.04        110.21        96.19 o                         
   6   8   9       3923.84       3536.96       617.61 o                         
   7   8   9        229.43        345.87       142.82 o                         
   8   8   9        945.30       1401.11       281.74 o                         
   9   8   9         19.23         16.58       125.96 o                         
  10   8   9          3.52        -10.54       175.13 o                         
   1   9   9       5970.14       5697.19       608.86 o                         
   2   9   9        189.37        221.05        53.14 o                         
   3   9   9          0.72          7.53        50.46 o                         
   4   9   9       1478.73       1043.69       231.92 o                         
   5   9   9        119.70         60.52       105.50 o                         
   6   9   9          0.32         42.38       103.82 o                         
   7   9   9          0.64        -18.45       121.04 o                         
   8   9   9        234.74        255.86       145.01 o                         
   9   9   9        152.11        235.84       293.34 o                         
   0  10   9      22057.83      24374.49      3529.66 o                         
   1  10   9       1269.93       1319.48       177.43 o                         
   2  10   9       1499.35       1449.79       207.80 o                         
   3  10   9         50.15         60.28        62.11 o                         
   4  10   9        754.62        856.36       281.46 o                         
   5  10   9        504.79        333.32       165.58 o                         
   6  10   9        767.86        899.89       194.68 o                         
   7  10   9        125.55        245.18       130.24 o                         
   8  10   9         75.85        111.85       132.47 o                         
   9  10   9          8.48        129.37       142.73 o                         
   1  11   9        193.88        165.34        54.05 o                         
   2  11   9       3821.97       3240.23       361.45 o                         
   3  11   9        253.16        151.58        56.00 o                         
   4  11   9        531.47        561.61       131.96 o                         
   5  11   9        356.70        255.08       192.59 o                         
   6  11   9       1994.04       1843.99       297.43 o                         
   7  11   9        156.35        184.04       168.18 o                         
   8  11   9         56.90         -1.90       154.66 o                         
   9  11   9         12.98          6.01       207.28 o                         
   0  12   9          8.07         13.03        82.92 o                         
   1  12   9          5.82         25.70        56.19 o                         
   2  12   9        171.57        141.25        57.84 o                         
   3  12   9        631.44        652.50       120.22 o                         
   4  12   9       2139.72       2313.90       346.61 o                         
   5  12   9        771.33        872.60       148.45 o                         
   6  12   9          1.59         -6.74       119.86 o                         
   7  12   9          0.60        -27.81       118.12 o                         
   8  12   9         42.42        120.63       141.76 o                         
   9  12   9         23.96        -68.26       169.83 o                         
   1  13   9          8.16         -9.87        50.56 o                         
   2  13   9       7259.01       7691.22       972.09 o                         
   3  13   9        597.21        614.60       112.44 o                         
   4  13   9        122.74         84.26        58.58 o                         
   5  13   9          0.26         13.49        71.25 o                         
   6  13   9          8.93        -70.77       100.63 o                         
   7  13   9         97.54         61.01        98.59 o                         
   8  13   9       1048.95       1924.58       830.79 o                         
   9  13   9         73.48         54.33       184.26 o                         
   0  14   9      17401.80      21596.34      3146.23 o                         
   1  14   9        787.55        808.45       130.20 o                         
   2  14   9        677.80        640.88       131.30 o                         
   3  14   9        180.97        202.67        66.40 o                         
   4  14   9       1771.85       1488.83       223.36 o                         
   5  14   9          2.39         17.76        72.52 o                         
   6  14   9         84.13         84.47        90.20 o                         
   7  14   9          2.96        -27.86        98.43 o                         
   8  14   9        185.00        303.62       385.05 o                         
   1  15   9        116.98        128.00        75.81 o                         
   2  15   9       3476.94       3350.42       396.47 o                         
   3  15   9         86.76        143.39        51.24 o                         
   4  15   9        674.24        613.39       123.08 o                         
   5  15   9        117.05        141.06        75.42 o                         
   6  15   9        163.17        252.10        98.88 o                         
   7  15   9         26.88         81.72       133.62 o                         
   8  15   9         45.20        121.45       138.22 o                         
   0  16   9        819.17        619.39       175.34 o                         
   1  16   9         23.94         14.63        77.34 o                         
   2  16   9         76.65         67.52        67.60 o                         
   3  16   9          2.74        -36.09        44.71 o                         
   4  16   9        594.33        629.33       124.58 o                         
   5  16   9        189.20        185.41        88.98 o                         
   6  16   9         16.86         -1.63        84.94 o                         
   7  16   9         62.25          9.91       119.39 o                         
   8  16   9          1.68        -52.68       120.79 o                         
   1  17   9        776.75        659.72       114.27 o                         
   2  17   9      10158.51      12297.36      1528.98 o                         
   3  17   9       1914.43       2125.63       269.29 o                         
   4  17   9          0.10          6.12        55.18 o                         
   5  17   9          4.70         38.82        78.58 o                         
   6  17   9        648.76        721.16       148.84 o                         
   7  17   9        107.13        159.17       133.39 o                         
   0  18   9       1153.43       1288.17       395.72 o                         
   1  18   9        231.89        226.83        84.05 o                         
   2  18   9       1901.57       2108.33       410.33 o                         
   3  18   9          6.02        -21.19        50.17 o                         
   4  18   9        307.21        315.96        77.71 o                         
   5  18   9          9.83         45.78        72.05 o                         
   6  18   9         28.41        132.49       103.05 o                         
   7  18   9         44.81        135.23       122.48 o                         
   1  19   9          0.69        -27.95        91.09 o                         
   2  19   9        262.20        425.57        96.92 o                         
   3  19   9         42.09         58.44        48.25 o                         
   4  19   9        699.95        908.27       156.38 o                         
   5  19   9         50.71         77.02        72.22 o                         
   6  19   9        370.87        367.93       224.33 o                         
   7  19   9         17.85         75.39       123.65 o                         
   0  20   9          2.62        -41.76       101.25 o                         
   1  20   9          3.91        -11.32        79.52 o                         
   2  20   9         97.07        125.12        61.93 o                         
   3  20   9        387.69        422.81        87.35 o                         
   4  20   9       1003.18       1678.70       233.51 o                         
   5  20   9         10.47        -12.43        80.14 o                         
   6  20   9         96.69        134.73       111.37 o                         
   1  21   9        154.85        104.23        70.02 o                         
   2  21   9        777.12        812.39       141.81 o                         
   3  21   9         98.83        139.11        55.81 o                         
   4  21   9         20.15         15.17        62.56 o                         
   5  21   9        105.44        145.16        80.45 o                         
   6  21   9          1.50         90.24       117.81 o                         
   0  22   9        420.87        612.92       159.37 o                         
   1  22   9         39.40         18.21        69.18 o                         
   2  22   9        414.97        713.43       169.75 o                         
   3  22   9          0.99        -50.09        54.50 o                         
   4  22   9        229.95        357.04        89.59 o                         
   5  22   9         74.28        105.05        96.04 o                         
   1  23   9         59.82         14.10        86.86 o                         
   2  23   9        380.65        331.55       105.80 o                         
   3  23   9        155.67        176.99        62.86 o                         
   4  23   9        169.46        171.31        76.89 o                         
   0  24   9          4.80        -21.03       112.62 o                         
   1  24   9         48.44         42.55        78.18 o                         
   2  24   9         44.17        113.22        76.11 o                         
   3  24   9          2.27         -6.78        59.81 o                         
   1  25   9        188.34        155.84        80.94 o                         
   2  25   9        278.17        415.28       126.34 o                         
   0   0  10      17127.42      21710.13      4583.02 o                         
   1   0  10         55.96        -43.03        58.21 o                         
   2   0  10       1527.61       2507.55       781.57 o                         
   3   0  10      23550.38      19965.87      2911.68 o                         
   4   0  10        554.02        445.96       215.01 o                         
   5   0  10       1859.16       1290.33       424.35 o                         
   6   0  10        673.75       1190.39       447.58 o                         
   7   0  10        902.28       1320.05       520.24 o                         
   8   0  10         12.10        160.72       279.30 o                         
  10   0  10         11.68          4.86       336.56 o                         
   1   1  10       2983.18       2567.55       244.01 o                         
   2   1  10       1462.91       1853.26       255.91 o                         
   3   1  10       3767.99       3705.59       471.57 o                         
   4   1  10         30.46         28.53        82.86 o                         
   5   1  10        388.23        340.34       157.04 o                         
   6   1  10         18.77         23.68       153.22 o                         
   7   1  10       3067.20       3034.71       596.08 o                         
   8   1  10       1141.77       1052.36       500.25 o                         
   9   1  10        172.52        -55.64       296.59 o                         
  10   1  10          6.81        -58.41       252.97 o                         
   0   2  10       3140.89       3098.32       466.49 o                         
   1   2  10        209.91        141.72        43.04 o                         
   2   2  10       9210.00      11666.84      1081.42 o                         
   3   2  10       6250.88       7337.60       789.86 o                         
   4   2  10       3101.30       3657.24       598.13 o                         
   5   2  10       1928.08       2052.92       271.89 o                         
   6   2  10         61.88         36.59       135.15 o                         
   7   2  10        701.56        842.36       235.80 o                         
   8   2  10         21.28       -120.74       308.47 o                         
   9   2  10        306.08        459.52       263.38 o                         
  10   2  10          0.07         67.28       240.37 o                         
   1   3  10       8465.83      12205.85      2021.40 o                         
   2   3  10       8732.18       8641.56      1107.15 o                         
   3   3  10       3214.23       4046.84       460.79 o                         
   4   3  10         29.87        -54.03        72.54 o                         
   5   3  10       3288.83       2919.29       412.33 o                         
   6   3  10         30.94         81.36        82.95 o                         
   7   3  10        347.26         65.91       288.48 o                         
   8   3  10        236.15         52.30       172.46 o                         
   9   3  10        364.09         46.17       190.41 o                         
  10   3  10         36.66          0.00       322.52 o                         
   0   4  10       6010.31       6376.97       928.05 o                         
   1   4  10       2337.98       2657.90       439.75 o                         
   2   4  10        301.51        350.50        99.61 o                         
   3   4  10       6710.99       5151.54       670.82 o                         
   4   4  10       2415.59       3220.80       372.42 o                         
   5   4  10       3137.76       3353.83       440.04 o                         
   6   4  10         50.68         -5.62        83.09 o                         
   7   4  10       2457.75       2568.95       503.27 o                         
   8   4  10        111.80        132.64       105.97 o                         
   9   4  10          6.19        -26.96       111.87 o                         
  10   4  10         28.97         70.28       139.89 o                         
   1   5  10        856.49        774.11       155.93 o                         
   2   5  10       3467.58       4163.83       465.60 o                         
   3   5  10       3281.06       3704.50       403.59 o                         
   4   5  10        508.91        430.15       116.85 o                         
   5   5  10      14159.90      15014.27      1835.09 o                         
   6   5  10        864.98       1025.28       259.70 o                         
   7   5  10         71.26        120.69       100.13 o                         
   8   5  10        193.87        126.87       121.43 o                         
   9   5  10         85.16        229.99       188.68 o                         
  10   5  10          9.24        -71.63       123.18 o                         
   0   6  10        606.73        487.41       157.07 o                         
   1   6  10       8540.26       6828.33      2352.56 o                         
   2   6  10       5053.97       4927.45       637.23 o                         
   3   6  10       1863.61       2057.99       248.56 o                         
   4   6  10       1157.30       1731.59       242.81 o                         
   5   6  10        767.14        899.64       181.53 o                         
   6   6  10       2063.49       2203.09       459.71 o                         
   7   6  10         12.98         85.10       108.31 o                         
   8   6  10        229.36        156.59       127.41 o                         
   9   6  10          0.11         38.63       116.63 o                         
  10   6  10         32.78         10.37       128.19 o                         
   1   7  10      17386.10      17134.23      1615.84 o                         
   2   7  10       1044.46       1094.14       142.37 o                         
   3   7  10        665.07        599.37       149.11 o                         
   4   7  10        227.97        218.30        77.01 o                         
   5   7  10       4455.31       5078.64       690.89 o                         
   6   7  10        906.94        629.15       142.38 o                         
   7   7  10       2288.41       2948.61       610.74 o                         
   8   7  10        199.52        207.49       121.18 o                         
   9   7  10        402.80        512.44       312.68 o                         
  10   7  10          0.02         45.43       233.10 o                         
   0   8  10       9468.71       8070.63      2246.27 o                         
   1   8  10       2012.03       1653.56       208.13 o                         
   2   8  10       1682.90       1516.10       215.26 o                         
   3   8  10        181.11        106.78        66.61 o                         
   4   8  10          2.66        -66.36        70.08 o                         
   5   8  10        280.22        243.64       184.49 o                         
   6   8  10        351.47        225.64       110.86 o                         
   7   8  10        287.93         91.10       117.73 o                         
   8   8  10         88.89         82.09       124.81 o                         
   9   8  10        177.85        183.09       176.02 o                         
   1   9  10        680.97        624.03       100.83 o                         
   2   9  10        528.59        456.80        78.76 o                         
   3   9  10       3292.41       3142.32       399.95 o                         
   4   9  10        358.32        265.52       130.74 o                         
   5   9  10        471.64        494.83       129.25 o                         
   6   9  10        581.38        521.53       132.71 o                         
   7   9  10       1673.74       1506.73       348.57 o                         
   8   9  10         12.55        -66.25       129.75 o                         
   9   9  10         17.15        -75.90       139.48 o                         
   0  10  10        461.10        552.11       241.21 o                         
   1  10  10       6421.77       6214.06       661.03 o                         
   2  10  10        505.48        492.98        87.88 o                         
   3  10  10       1140.15        998.67       162.06 o                         
   5  10  10        214.86        177.62        93.55 o                         
   6  10  10         77.81        -64.49       100.91 o                         
   7  10  10         17.52        -15.91       134.38 o                         
   8  10  10         68.06        102.15       142.36 o                         
   9  10  10         46.37        -76.47       167.11 o                         
   1  11  10       2195.71       2563.77       301.77 o                         
   2  11  10        720.14        707.87       112.30 o                         
   3  11  10      10106.46       9960.43      1535.27 o                         
   4  11  10         24.32         46.13        81.97 o                         
   5  11  10        360.12        326.26       107.73 o                         
   6  11  10        888.31        733.93       221.62 o                         
   7  11  10        925.91       1131.99       555.12 o                         
   8  11  10        287.15        379.93       182.59 o                         
   9  11  10         21.08        -62.94       272.54 o                         
   0  12  10        386.59        396.84       114.42 o                         
   1  12  10        133.96         96.10        47.89 o                         
   2  12  10        185.19        161.47        45.58 o                         
   3  12  10       3982.09       3547.91       603.21 o                         
   4  12  10       2314.80       2102.33       265.95 o                         
   5  12  10       1834.55       2208.94       398.92 o                         
   6  12  10       1023.90        972.53       367.73 o                         
   7  12  10        105.98         25.88       118.16 o                         
   8  12  10          0.07        -47.24       149.84 o                         
   9  12  10        187.23        554.13       406.79 o                         
   1  13  10       8770.27       8952.42       957.89 o                         
   2  13  10        133.30        144.77        50.89 o                         
   3  13  10        960.08       1037.32       174.31 o                         
   4  13  10        334.77        231.11        73.98 o                         
   5  13  10        452.45        298.15        88.06 o                         
   6  13  10          2.10         72.08        91.83 o                         
   7  13  10        710.59        716.16       305.32 o                         
   8  13  10         47.41        -98.57       188.78 o                         
   9  13  10        200.86        370.68       151.80 o                         
   0  14  10       1009.24        834.71       197.94 o                         
   1  14  10       1421.66       1510.84       203.03 o                         
   2  14  10        163.71        189.08        95.94 o                         
   3  14  10        137.07        122.74        45.81 o                         
   4  14  10        224.68        233.14        75.28 o                         
   5  14  10         47.51         86.14        74.57 o                         
   6  14  10         60.00         41.30       104.04 o                         
   7  14  10         21.91         55.30        96.95 o                         
   8  14  10         37.73        180.64       177.88 o                         
   1  15  10       1568.39       1701.32       218.45 o                         
   2  15  10       4875.78       5602.39       895.66 o                         
   3  15  10       2181.92       2397.55       277.58 o                         
   4  15  10        541.32        651.13       110.44 o                         
   5  15  10       1232.86       1206.34       214.41 o                         
   6  15  10          2.01         11.58        99.49 o                         
   7  15  10        120.92        171.00       104.06 o                         
   8  15  10        192.92        243.79       136.98 o                         
   0  16  10          8.29        -42.18        95.71 o                         
   1  16  10         27.43         54.04        61.71 o                         
   2  16  10          4.91        -27.23        48.79 o                         
   3  16  10       5737.95       6901.56       681.86 o                         
   4  16  10         40.85         65.56        56.51 o                         
   5  16  10        681.78        768.82       170.14 o                         
   6  16  10          4.56        -14.28        85.37 o                         
   7  16  10        629.61       1236.12       341.69 o                         
   8  16  10         47.68         12.06       120.65 o                         
   1  17  10        925.05        897.38       207.65 o                         
   2  17  10         13.95         20.26        55.12 o                         
   3  17  10       1357.32       1379.62       184.87 o                         
   4  17  10         58.63         21.01        55.60 o                         
   5  17  10       2887.66       3998.35       433.99 o                         
   6  17  10        307.08        236.14       116.81 o                         
   7  17  10         23.16        122.96       133.95 o                         
   0  18  10        101.30        -11.49        99.75 o                         
   1  18  10        176.91        109.30       101.97 o                         
   2  18  10         30.99        -13.70        53.88 o                         
   3  18  10        173.56        191.54        58.43 o                         
   4  18  10        507.07        596.21       110.88 o                         
   5  18  10          0.08         13.71        72.89 o                         
   6  18  10        193.65        387.02       264.31 o                         
   7  18  10          9.76         36.75       115.10 o                         
   1  19  10       2946.59       3300.56       444.36 o                         
   2  19  10        309.36        243.42        69.41 o                         
   3  19  10        188.08        202.82        62.80 o                         
   4  19  10          1.15         -7.54        58.32 o                         
   5  19  10          0.03         -2.69        70.39 o                         
   6  19  10         28.11         53.87       111.36 o                         
   7  19  10        173.41        221.48       147.96 o                         
   1  20  10        641.61        466.18       128.04 o                         
   2  20  10        408.52        448.45        90.33 o                         
   3  20  10       1395.66       1722.89       230.38 o                         
   4  20  10          0.09        -13.60        58.84 o                         
   5  20  10         27.06        -35.37       104.48 o                         
   6  20  10        139.83        160.27       103.25 o                         
   1  21  10         72.13        -12.56        77.88 o                         
   2  21  10        477.70        626.97       112.16 o                         
   3  21  10        540.17        589.25       108.96 o                         
   4  21  10        270.57        325.91        92.94 o                         
   5  21  10         49.77         45.65        89.34 o                         
   0  22  10        321.64        488.43       136.35 o                         
   1  22  10        166.26        129.41        90.46 o                         
   2  22  10         24.05          6.88        63.33 o                         
   3  22  10        159.74        137.82        78.26 o                         
   4  22  10         53.67         50.66        66.97 o                         
   5  22  10         98.99         70.23        77.97 o                         
   1  23  10         86.52        107.73       103.75 o                         
   2  23  10        260.82        300.91       147.75 o                         
   3  23  10        919.62        850.20       141.59 o                         
   4  23  10         38.38         27.64       119.26 o                         
   0  24  10          7.91          5.05        99.82 o                         
   1  24  10        314.85        232.80       135.91 o                         
   2  24  10         57.78         93.17        85.75 o                         
   3  24  10        110.39        156.36        64.77 o                         
   1  25  10         46.71         49.97        76.12 o                         
   2  25  10          4.04          9.63        70.00 o                         
   1   1  11       2122.58       2160.23       225.69 o                         
   2   1  11        403.04        309.54        79.08 o                         
   3   1  11        610.70        693.21       136.27 o                         
   4   1  11       2481.29       2675.99       365.19 o                         
   5   1  11          4.78        -36.02       143.96 o                         
   6   1  11        445.48        362.64       176.45 o                         
   7   1  11         16.64        -49.88       174.56 o                         
   8   1  11        224.92        189.61       200.79 o                         
   9   1  11        405.11         54.02       310.63 o                         
  10   1  11         98.21        -65.37       333.59 o                         
   0   2  11      32415.18      38099.61      4506.18 o                         
   1   2  11       1294.03       1474.95       205.25 o                         
   2   2  11       1026.38        986.09       145.89 o                         
   3   2  11        171.82        242.14        82.61 o                         
   4   2  11        131.65        174.29       138.69 o                         
   5   2  11          0.90        -20.65        79.87 o                         
   6   2  11        270.26        257.94       111.79 o                         
   7   2  11       1050.08        415.32       200.93 o                         
   8   2  11          3.88        -55.41       201.69 o                         
   9   2  11        151.95         60.53       212.57 o                         
  10   2  11          0.99        264.44       329.81 o                         
   1   3  11       3327.37       3938.56       472.62 o                         
   2   3  11       6191.41       5671.16       564.23 o                         
   3   3  11          0.99        -38.57        54.65 o                         
   4   3  11       4901.39       5506.47       677.43 o                         
   5   3  11       1824.31       1784.32       294.17 o                         
   6   3  11         18.67         58.49        86.16 o                         
   7   3  11        254.86        293.61       117.31 o                         
   8   3  11         87.74        137.02       121.63 o                         
   9   3  11         43.88          2.47       112.23 o                         
  10   3  11         92.86        206.14       152.43 o                         
   0   4  11      20627.02      21814.00      3241.93 o                         
   1   4  11       5551.49       6188.14       730.71 o                         
   2   4  11       1754.50       1460.61       231.08 o                         
   3   4  11          0.07         45.44        68.94 o                         
   4   4  11       1027.04       1142.34       181.76 o                         
   5   4  11        399.10        285.87       118.05 o                         
   6   4  11          4.49        -53.60        99.13 o                         
   7   4  11          2.50         35.56        94.43 o                         
   8   4  11         70.28         56.60       169.34 o                         
   9   4  11         27.00        123.45       117.76 o                         
  10   4  11         99.58          0.85       132.28 o                         
   2   5  11        507.05        512.06       122.14 o                         
   3   5  11        399.80        655.04       149.83 o                         
   4   5  11        153.69        165.11        86.18 o                         
   5   5  11        447.59        517.56       128.49 o                         
   6   5  11         10.63        -30.22        85.14 o                         
   7   5  11        218.79        165.52       123.01 o                         
   8   5  11        280.32        164.83       114.99 o                         
   9   5  11         58.86         15.50       119.39 o                         
  10   5  11          0.97        110.43       130.08 o                         
   0   6  11        603.26        388.55       114.70 o                         
   1   6  11        228.30        155.39        43.80 o                         
   2   6  11        112.21         92.47        37.73 o                         
   3   6  11       3648.24       4173.23       437.18 o                         
   4   6  11         18.89         67.31        81.66 o                         
   5   6  11       1734.29       1975.50       323.04 o                         
   6   6  11        228.87        296.54       105.66 o                         
   7   6  11          6.17         11.00       124.77 o                         
   8   6  11         48.92        156.90       126.56 o                         
   9   6  11          1.34         49.37       207.30 o                         
  10   6  11         57.04         98.31       138.43 o                         
   1   7  11        177.48        232.50        58.27 o                         
   2   7  11       8948.46       8279.68      1005.66 o                         
   3   7  11        539.24        452.51        84.93 o                         
   4   7  11         39.94        -35.34        83.49 o                         
   5   7  11         77.98         79.05        92.79 o                         
   6   7  11        839.09        913.64       227.89 o                         
   7   7  11       1074.08       1125.86       282.67 o                         
   8   7  11        325.17        266.07       142.23 o                         
   9   7  11          8.76         14.59       316.30 o                         
  10   7  11         78.20         73.20       327.92 o                         
   0   8  11       7501.72       7137.68      1074.28 o                         
   1   8  11        391.94        338.88        72.40 o                         
   2   8  11       1884.53       1584.01       191.44 o                         
   3   8  11       2585.49       2462.00       327.92 o                         
   4   8  11         49.16         52.60        86.43 o                         
   5   8  11        301.02        164.37       120.52 o                         
   6   8  11       1245.56       1166.22       247.49 o                         
   7   8  11         53.07         52.65       104.57 o                         
   8   8  11        219.12        439.64       180.24 o                         
   9   8  11          2.08         85.44       135.27 o                         
   1   9  11        168.40        150.81        45.68 o                         
   2   9  11       1248.79       1190.10       158.09 o                         
   3   9  11         41.97         85.63        83.20 o                         
   4   9  11        192.25        167.73        74.47 o                         
   5   9  11        401.52        225.06       119.11 o                         
   6   9  11       1571.61       1874.27       475.51 o                         
   7   9  11        258.18        221.05       141.94 o                         
   8   9  11        224.78        260.81       146.07 o                         
   9   9  11          7.63         39.57       137.43 o                         
   0  10  11       3108.28       3226.28       516.26 o                         
   1  10  11       2959.68       2756.29       317.31 o                         
   2  10  11         32.55         13.81        26.21 o                         
   3  10  11        103.63        124.54        64.52 o                         
   4  10  11        749.60        599.10       125.90 o                         
   5  10  11        834.29        778.27       277.95 o                         
   6  10  11        247.48        137.81       121.27 o                         
   7  10  11        306.74        235.93       150.73 o                         
   8  10  11         13.99        121.23       156.13 o                         
   9  10  11         61.07         19.11       191.86 o                         
   1  11  11        869.53       1049.80       150.04 o                         
   2  11  11        515.49        496.17        87.26 o                         
   3  11  11        106.67        107.08        49.43 o                         
   4  11  11       2012.52       2174.23       372.27 o                         
   5  11  11       2346.15       2758.02       576.60 o                         
   6  11  11        667.82        530.55       318.70 o                         
   7  11  11          0.17         -9.10       132.82 o                         
   8  11  11         18.99          7.99       159.81 o                         
   9  11  11         70.19        -46.69       207.29 o                         
   0  12  11        418.89        323.03       318.33 o                         
   1  12  11          3.33        -47.59        46.78 o                         
   2  12  11       1070.42       1139.05       195.56 o                         
   3  12  11        155.31        142.47        59.61 o                         
   4  12  11        165.10        223.65       143.16 o                         
   5  12  11         22.32         35.35        75.67 o                         
   6  12  11        119.30        105.98       102.97 o                         
   7  12  11        695.64        592.22       418.39 o                         
   8  12  11        820.15       1078.02       466.35 o                         
   9  12  11          7.34         42.79       170.15 o                         
   1  13  11       2824.70       3278.44       375.07 o                         
   2  13  11          1.80         29.99        49.34 o                         
   3  13  11        152.02        106.48        46.22 o                         
   4  13  11       2051.16       2042.16       267.89 o                         
   5  13  11         11.86          4.57        96.76 o                         
   6  13  11        627.03        476.64       153.49 o                         
   7  13  11          0.13        -81.99        99.67 o                         
   8  13  11         45.71       -102.48       129.54 o                         
   0  14  11       6922.97       6576.19      1958.19 o                         
   1  14  11         92.24         57.34        53.73 o                         
   2  14  11       1454.18       1434.63       196.27 o                         
   3  14  11       1345.17       1440.54       225.16 o                         
   4  14  11        141.58         74.56        58.44 o                         
   5  14  11          8.58        -36.31        99.10 o                         
   6  14  11         26.39         27.41        85.56 o                         
   7  14  11          4.84        -16.17       110.10 o                         
   8  14  11          1.96         24.46       146.62 o                         
   1  15  11        497.18        323.28       179.23 o                         
   2  15  11       4117.19       4786.55       523.50 o                         
   3  15  11       3068.55       3435.61       436.57 o                         
   4  15  11         45.93        115.51        58.07 o                         
   5  15  11         92.83         52.00        75.35 o                         
   6  15  11         25.48         64.05       102.58 o                         
   7  15  11         22.95         39.96       101.49 o                         
   8  15  11         48.72         55.30       126.69 o                         
   0  16  11          3.00        -46.54        95.99 o                         
   1  16  11         68.10        107.80        72.28 o                         
   2  16  11        979.42        851.10       151.69 o                         
   3  16  11        105.00         92.15        47.97 o                         
   4  16  11       2211.33       2573.40       380.25 o                         
   5  16  11          4.05        -37.54        74.88 o                         
   6  16  11          0.57         54.56       163.42 o                         
   7  16  11          3.77        -14.74       168.22 o                         
   8  16  11          6.66        -19.40       119.49 o                         
   1  17  11        170.60        144.19        70.01 o                         
   2  17  11        167.48        211.61        73.22 o                         
   3  17  11        932.34       1104.71       161.17 o                         
   4  17  11        565.46        665.62       112.12 o                         
   5  17  11        118.27        128.55        75.06 o                         
   6  17  11          0.66         75.70       120.58 o                         
   7  17  11        242.41        158.59       136.67 o                         
   0  18  11       6189.96       4980.90      1126.10 o                         
   1  18  11        470.40        421.42       257.52 o                         
   2  18  11         65.47         61.57        53.86 o                         
   3  18  11        432.56        418.66        79.52 o                         
   4  18  11         10.42         32.44        62.44 o                         
   5  18  11          1.44         18.62        73.34 o                         
   6  18  11          1.45       -165.39       148.68 o                         
   7  18  11         92.51        169.30       169.27 o                         
   1  19  11        237.63        235.53       136.95 o                         
   2  19  11        265.44        237.49        69.82 o                         
   3  19  11        461.13        553.29       101.78 o                         
   4  19  11        139.48         82.54        61.78 o                         
   5  19  11         33.76        -23.83        84.30 o                         
   6  19  11         53.34         46.35       111.70 o                         
   0  20  11        271.26        356.49       113.83 o                         
   1  20  11         17.72         44.84        77.62 o                         
   2  20  11        322.76        387.92        88.35 o                         
   3  20  11         19.61        -23.21        50.01 o                         
   4  20  11         81.31        133.26        62.44 o                         
   5  20  11         81.00         22.44        79.16 o                         
   6  20  11         37.05         -5.99        96.98 o                         
   1  21  11        596.07        481.42       105.40 o                         
   2  21  11        725.27        920.96       154.39 o                         
   3  21  11        320.23        325.47        69.91 o                         
   4  21  11         80.68        223.33       143.39 o                         
   5  21  11        204.67        163.30        84.54 o                         
   0  22  11        688.37        784.60       186.13 o                         
   1  22  11         51.63          2.50        69.02 o                         
   2  22  11         28.03         23.85        72.78 o                         
   3  22  11          3.28         -5.49        53.24 o                         
   4  22  11        447.90        510.40        98.00 o                         
   5  22  11         44.01         43.60        79.59 o                         
   1  23  11          0.57        -76.85        87.44 o                         
   2  23  11        266.43        279.83        83.50 o                         
   3  23  11         54.16         63.21        89.01 o                         
   4  23  11         80.58        125.93        74.38 o                         
   0  24  11        211.43        123.21       108.25 o                         
   1  24  11        134.36         31.91        83.13 o                         
   2  24  11        286.17        325.31        92.96 o                         
   3  24  11        101.36        136.07        66.07 o                         
   1  25  11        190.28        275.41        97.24 o                         
   0   0  12       3616.31       4118.97       887.59 o                         
   1   0  12       4436.47       5719.00       960.12 o                         
   2   0  12         54.80        111.02        63.21 o                         
   3   0  12       4829.54       4726.94       734.08 o                         
   4   0  12       6062.75       6365.80      1292.90 o                         
   5   0  12         58.67        -70.77       192.32 o                         
   6   0  12       2105.16       2257.07       656.11 o                         
   7   0  12       3901.34       4642.99      1129.35 o                         
   8   0  12          4.47        -52.94       283.08 o                         
   9   0  12          2.55       -215.55       309.01 o                         
   1   1  12       1239.91       1271.03       133.29 o                         
   2   1  12      12893.25      13605.89      1310.67 o                         
   3   1  12          2.14          8.72        59.28 o                         
   4   1  12       4679.98       4271.52       485.77 o                         
   5   1  12       4524.56       4079.41       546.84 o                         
   6   1  12       1005.46       1033.49       250.19 o                         
   7   1  12         24.83         58.49       187.16 o                         
   8   1  12        214.49        242.83       217.90 o                         
   9   1  12         84.68        -65.09       230.26 o                         
  10   1  12         14.01        186.65       381.13 o                         
   0   2  12      12830.53      14832.35      1701.82 o                         
   1   2  12        223.50        192.31        53.31 o                         
   2   2  12          9.00        -18.62        33.01 o                         
   3   2  12        189.06        219.68        54.16 o                         
   4   2  12        792.22        772.37       217.36 o                         
   5   2  12         51.93         15.44        90.59 o                         
   6   2  12        136.64         79.35       157.32 o                         
   7   2  12          0.31         26.93        93.95 o                         
   8   2  12        483.51        667.44       270.26 o                         
   9   2  12        109.98        -18.75       120.44 o                         
  10   2  12        184.10        170.38       155.45 o                         
   1   3  12       5118.91       5549.19       835.19 o                         
   2   3  12       8309.54      11047.36      1250.61 o                         
   3   3  12        416.49        393.47        90.03 o                         
   4   3  12       4826.25       4906.10       635.03 o                         
   5   3  12        608.57        742.05       168.68 o                         
   6   3  12          7.46        -36.71        93.32 o                         
   7   3  12        958.20        782.38       253.75 o                         
   8   3  12          2.77         96.49       108.34 o                         
   9   3  12        826.07       1844.94      1020.22 o                         
  10   3  12         56.13        -35.28       120.59 o                         
   0   4  12        955.08       1244.94       465.95 o                         
   1   4  12       1312.72       1553.21       301.75 o                         
   2   4  12       2873.56       3011.59       401.75 o                         
   3   4  12       1441.40       1157.14       188.97 o                         
   4   4  12         39.12        -14.51        94.01 o                         
   5   4  12         40.96        -44.85        83.81 o                         
   6   4  12       1118.25        859.02       170.12 o                         
   7   4  12          0.29         66.35       151.53 o                         
   8   4  12         80.16        128.31       123.92 o                         
   9   4  12        305.41        215.11       201.66 o                         
  10   4  12          3.86       -144.36       131.57 o                         
   1   5  12       1332.73       1297.63       201.66 o                         
   2   5  12       3630.86       3644.00       601.27 o                         
   3   5  12        655.63        539.92        88.86 o                         
   4   5  12        162.08        185.61       112.73 o                         
   5   5  12         30.13         71.23        94.94 o                         
   6   5  12        791.49        754.88       293.78 o                         
   7   5  12       1030.95       1332.96       342.66 o                         
   8   5  12        816.02        293.41       325.08 o                         
   9   5  12          8.39          9.34       140.44 o                         
  10   5  12         24.04         21.61       130.85 o                         
   0   6  12        486.76        243.69       134.96 o                         
   1   6  12       4371.06       3296.46       670.22 o                         
   2   6  12       9951.72      10581.81      1576.57 o                         
   3   6  12       1165.86       1464.73       218.54 o                         
   4   6  12       3803.61       4000.85       547.82 o                         
   5   6  12        390.94        371.68       114.08 o                         
   6   6  12       4232.64       4907.11       575.21 o                         
   7   6  12         87.58         -0.92       109.31 o                         
   8   6  12         18.00         58.11       164.41 o                         
   9   6  12        266.27        290.62       162.56 o                         
  10   6  12        119.48        202.88       146.37 o                         
   1   7  12         94.59         54.41        37.19 o                         
   2   7  12        447.00        358.12        72.61 o                         
   3   7  12       2344.06       2219.63       276.57 o                         
   4   7  12         44.88         17.99        70.05 o                         
   5   7  12       2541.12       2547.37       371.67 o                         
   6   7  12        442.38        493.34       139.56 o                         
   7   7  12        317.05        230.90       139.36 o                         
   8   7  12        222.29        212.61       125.87 o                         
   9   7  12          7.45         31.87       120.27 o                         
   0   8  12      23758.30      22590.76      3380.50 o                         
   1   8  12        695.47        608.75       100.51 o                         
   2   8  12       4291.79       4126.22       520.41 o                         
   3   8  12        866.05        906.49       134.35 o                         
   4   8  12         36.89          8.93        69.05 o                         
   5   8  12        569.78        381.37       194.19 o                         
   6   8  12       1482.73       1094.58       201.04 o                         
   7   8  12        371.74        290.88       133.64 o                         
   8   8  12        201.19        236.36       135.93 o                         
   9   8  12         15.73       -248.77       300.91 o                         
   1   9  12       6001.35       7170.85      1043.82 o                         
   2   9  12        111.85         53.49        53.28 o                         
   3   9  12        824.66        846.64       150.44 o                         
   4   9  12        276.03        154.97       135.63 o                         
   5   9  12       1178.63        841.18       419.61 o                         
   6   9  12          1.14          1.76       149.72 o                         
   7   9  12        253.98        182.37       140.74 o                         
   8   9  12         41.98        132.26       183.70 o                         
   9   9  12        190.63         59.62       208.49 o                         
   0  10  12      32816.95      30080.60      4498.32 o                         
   1  10  12      12510.10      11144.11      1373.81 o                         
   2  10  12        658.58        600.21       126.48 o                         
   3  10  12        966.71        888.32       154.89 o                         
   4  10  12        821.72        438.50       138.20 o                         
   5  10  12        116.44         60.45        86.45 o                         
   6  10  12       1190.50        577.30       610.46 o                         
   7  10  12         67.47         18.10       133.49 o                         
   8  10  12         10.09         54.03       181.98 o                         
   9  10  12          0.01         26.14       164.04 o                         
   1  11  12       1424.19       1874.47       235.91 o                         
   2  11  12        135.25        120.11        39.54 o                         
   3  11  12        281.57        297.62        71.59 o                         
   4  11  12       4443.01       5085.71       815.74 o                         
   5  11  12       1879.29       1386.17       619.51 o                         
   6  11  12        518.83        482.56       262.91 o                         
   7  11  12        141.13         56.77       136.41 o                         
   8  11  12        140.35        -26.28       175.73 o                         
   9  11  12         44.79          4.35       172.50 o                         
   0  12  12       9186.59       9232.57      1402.13 o                         
   1  12  12         72.21        100.14        47.92 o                         
   2  12  12       1375.97       1361.25       183.84 o                         
   3  12  12       1677.12       1442.80       188.22 o                         
   4  12  12       6012.39       6880.17       882.57 o                         
   5  12  12        486.92        198.92       310.36 o                         
   6  12  12       1532.33       1265.85       608.18 o                         
   7  12  12       1904.64       1732.30       734.63 o                         
   8  12  12          1.06         31.09       195.81 o                         
   9  12  12          0.00         16.55       167.00 o                         
   1  13  12        966.42        798.17       156.46 o                         
   2  13  12          2.21        -18.81        34.64 o                         
   3  13  12       3277.81       3626.71       468.33 o                         
   4  13  12          0.58         16.73        81.59 o                         
   5  13  12       2672.59       3138.44       411.75 o                         
   6  13  12         14.56          7.62        86.93 o                         
   7  13  12          8.21         92.70       134.33 o                         
   8  13  12        108.56        104.90       133.07 o                         
   0  14  12        112.30        132.26        79.46 o                         
   1  14  12        388.09        425.98        84.01 o                         
   2  14  12       5886.88       5928.54       835.68 o                         
   3  14  12         40.50         26.27        40.93 o                         
   4  14  12         47.99         47.31        76.28 o                         
   5  14  12         98.24        130.58        79.19 o                         
   6  14  12         19.69         28.48       101.25 o                         
   7  14  12         75.04         30.44       105.98 o                         
   8  14  12        387.81        455.40       315.64 o                         
   1  15  12       5523.80       5369.31       638.78 o                         
   2  15  12        201.94        157.72        55.80 o                         
   3  15  12        919.50        916.41       137.20 o                         
   4  15  12        319.72        222.57        66.31 o                         
   5  15  12       1428.08       1275.83       507.72 o                         
   6  15  12        375.87        588.58       150.24 o                         
   7  15  12        177.04        308.05       188.42 o                         
   8  15  12          1.42        -68.25       127.53 o                         
   0  16  12        699.30        867.61       292.80 o                         
   1  16  12        495.36        518.56       141.35 o                         
   2  16  12       2547.06       2914.48       349.54 o                         
   3  16  12        890.11       1011.16       176.27 o                         
   4  16  12         13.49         38.61        61.84 o                         
   5  16  12         81.90         11.96        86.02 o                         
   6  16  12         35.71        -42.97        85.34 o                         
   7  16  12         46.08         -5.37       166.13 o                         
   1  17  12       3473.25       4622.99       832.37 o                         
   2  17  12       2201.70       2419.16       302.86 o                         
   3  17  12        183.24        136.69        51.02 o                         
   4  17  12          2.56         41.85        58.65 o                         
   5  17  12         49.08         67.36        86.33 o                         
   6  17  12         44.77        -16.33        87.37 o                         
   7  17  12        437.12        686.81       217.28 o                         
   0  18  12         51.77         74.17        88.57 o                         
   1  18  12        632.27        378.44       191.63 o                         
   2  18  12        976.53       1219.39       203.27 o                         
   3  18  12        139.73        112.79        51.50 o                         
   4  18  12        557.02        730.69       129.81 o                         
   5  18  12         51.87         92.31        76.16 o                         
   6  18  12        770.82        637.41       335.35 o                         
   7  18  12        258.97        312.53       125.54 o                         
   1  19  12         10.39         20.76        75.16 o                         
   2  19  12         13.92        -31.53        74.79 o                         
   3  19  12        614.32        629.07       114.55 o                         
   4  19  12         28.79         52.98        73.88 o                         
   5  19  12        764.63        793.67       298.58 o                         
   6  19  12        138.28        204.45       118.59 o                         
   0  20  12       3469.66       4069.98       665.79 o                         
   1  20  12         31.75         69.49        91.03 o                         
   2  20  12        213.79        190.10        75.38 o                         
   3  20  12         63.55         65.47        53.23 o                         
   4  20  12         30.18         72.85        74.37 o                         
   5  20  12        210.72        133.82        79.91 o                         
   6  20  12         23.19         20.41        98.56 o                         
   1  21  12        609.59        475.10       244.15 o                         
   2  21  12         65.48         83.39        69.68 o                         
   3  21  12         13.55        -33.30        51.54 o                         
   4  21  12         38.31          0.12        71.79 o                         
   5  21  12        196.21        182.91       104.40 o                         
   0  22  12       1124.40       1484.82       449.47 o                         
   1  22  12       1639.76       1317.40       293.26 o                         
   2  22  12         10.36         10.93        99.29 o                         
   3  22  12        119.58        185.03        91.91 o                         
   4  22  12         21.53        -31.04        65.79 o                         
   1  23  12        166.83         81.20        75.37 o                         
   2  23  12         36.13         94.63        70.74 o                         
   3  23  12         32.72         42.93        56.80 o                         
   4  23  12         22.00         -6.56        70.16 o                         
   0  24  12       1584.87        669.66       664.48 o                         
   1  24  12         99.83        151.59        85.14 o                         
   2  24  12          4.84        -31.47        73.84 o                         
   1   1  13        577.22        512.11        76.65 o                         
   2   1  13      15252.24      15853.97      2254.66 o                         
   3   1  13       2932.42       3155.25       411.46 o                         
   4   1  13       1138.45       1188.07       212.01 o                         
   5   1  13       3211.81       3350.23       585.06 o                         
   6   1  13       1328.08       1555.07       281.03 o                         
   7   1  13         51.73         50.58       103.77 o                         
   8   1  13         97.64         88.58       194.72 o                         
   9   1  13          4.68         59.99       217.66 o                         
  10   1  13         23.35         86.78       134.10 o                         
   0   2  13       6421.55       6309.41       770.73 o                         
   1   2  13         11.82          1.75        31.05 o                         
   2   2  13        233.63        183.70        52.19 o                         
   3   2  13       4998.42       4382.54       471.11 o                         
   4   2  13       4438.40       4033.07       525.82 o                         
   5   2  13        494.12        776.40       178.99 o                         
   6   2  13        305.62        359.84       128.14 o                         
   7   2  13        355.35        347.14       131.96 o                         
   8   2  13        248.37        348.78       153.68 o                         
   9   2  13          1.21          8.96       111.91 o                         
  10   2  13        305.81        730.24       256.03 o                         
   1   3  13         81.52         98.93        75.84 o                         
   2   3  13       2609.56       2948.10       422.28 o                         
   3   3  13        540.74        530.54        88.93 o                         
   4   3  13        383.17        421.28       130.26 o                         
   5   3  13        684.69        798.36       177.58 o                         
   6   3  13          0.37         85.70       168.25 o                         
   7   3  13       1270.84       1683.76       319.52 o                         
   8   3  13         30.58         43.57       106.96 o                         
   9   3  13        399.46        859.50       284.43 o                         
  10   3  13          0.21       -128.70       127.11 o                         
   0   4  13      11941.78      14202.74      1842.73 o                         
   1   4  13       5738.80       6039.78       922.94 o                         
   2   4  13       9039.45       9540.75      1165.04 o                         
   3   4  13        129.29        121.66        40.00 o                         
   4   4  13       3667.97       4363.88       697.65 o                         
   5   4  13        663.45        611.00       149.12 o                         
   6   4  13          0.14        -47.98        96.72 o                         
   7   4  13        178.42        252.06       116.15 o                         
   8   4  13          0.18          4.44       109.99 o                         
   9   4  13          6.58        291.72       187.46 o                         
  10   4  13         92.51         96.13       133.33 o                         
   1   5  13       4017.52       4196.40       641.06 o                         
   2   5  13       3406.82       3040.85       487.15 o                         
   3   5  13        304.82        354.56        82.38 o                         
   4   5  13        580.06        681.06       156.38 o                         
   5   5  13         50.30        126.76       113.75 o                         
   6   5  13       1682.13       1820.06       270.77 o                         
   7   5  13        169.03         84.33       154.82 o                         
   8   5  13        232.90        231.86       122.70 o                         
   9   5  13         28.43        178.16       143.50 o                         
   0   6  13      20606.44      15460.53      3948.79 o                         
   1   6  13       1462.59       1302.06       312.83 o                         
   2   6  13       1433.39       1262.31       238.40 o                         
   3   6  13        225.19        206.97        53.42 o                         
   4   6  13        340.81        224.26        89.77 o                         
   5   6  13        101.78         45.31        98.52 o                         
   6   6  13         84.91         39.78       104.19 o                         
   7   6  13          2.22        -13.11        98.85 o                         
   8   6  13         51.11         70.13       126.85 o                         
   9   6  13         18.38        109.13       127.55 o                         
   1   7  13        112.02         47.47        36.52 o                         
   2   7  13        200.03        162.77        66.73 o                         
   3   7  13        887.11        810.06       112.78 o                         
   4   7  13       1840.81       1617.83       223.37 o                         
   5   7  13       5631.82       6060.97       682.68 o                         
   6   7  13        339.04        172.04       117.88 o                         
   7   7  13        209.33        111.54       120.15 o                         
   8   7  13        240.02        -15.20       314.55 o                         
   9   7  13          6.99        -57.65       118.21 o                         
   0   8  13        220.66        267.05        86.72 o                         
   1   8  13       6852.58       5762.58       786.50 o                         
   2   8  13        732.12        913.37       130.12 o                         
   3   8  13          1.21         -5.97        40.73 o                         
   4   8  13       6406.46       6443.44       778.70 o                         
   5   8  13         13.28        -43.64        88.51 o                         
   6   8  13        469.77        524.58       214.30 o                         
   7   8  13         20.41         25.11       135.53 o                         
   8   8  13        194.93         58.23       169.51 o                         
   9   8  13         98.51        151.30       140.38 o                         
   1   9  13         38.72         51.37        38.07 o                         
   2   9  13        447.61        315.71        56.55 o                         
   3   9  13         92.59         64.06        56.75 o                         
   4   9  13       1370.87        949.51       404.08 o                         
   5   9  13        132.23         73.74        96.64 o                         
   6   9  13        850.29        835.21       553.13 o                         
   7   9  13        117.62        161.72       266.74 o                         
   8   9  13         10.61        -77.41       173.53 o                         
   9   9  13         68.25        147.32       165.40 o                         
   0  10  13       7940.11       7039.12      1069.31 o                         
   1  10  13        100.73        158.10        70.41 o                         
   2  10  13        245.56        213.48        48.16 o                         
   3  10  13        621.93        466.71        97.16 o                         
   4  10  13       2452.22       2251.43       475.07 o                         
   5  10  13        234.27        139.82       107.11 o                         
   6  10  13        230.58        145.28       149.40 o                         
   7  10  13        131.16        306.54       170.32 o                         
   8  10  13          7.24        147.62       155.28 o                         
   9  10  13        115.13         60.93       203.54 o                         
   1  11  13          5.72        -59.72        60.60 o                         
   2  11  13       6800.01       6546.12       818.03 o                         
   3  11  13        544.42        406.37        77.91 o                         
   4  11  13         27.26        -13.67        73.09 o                         
   5  11  13         96.50         96.99       107.44 o                         
   6  11  13       1300.78        799.13      1059.79 o                         
   7  11  13         45.15        -61.02       169.23 o                         
   8  11  13         59.65         38.61       194.29 o                         
   9  11  13         85.85         27.68       201.31 o                         
   0  12  13        576.99        462.16       181.52 o                         
   1  12  13       1020.65       1075.51       155.66 o                         
   2  12  13          1.68         11.90        34.30 o                         
   3  12  13         59.83        104.39        51.61 o                         
   4  12  13       1929.99       2170.00       324.01 o                         
   5  12  13        990.66        748.47       212.29 o                         
   6  12  13        240.83        178.91       111.95 o                         
   7  12  13          0.76        -33.74       119.38 o                         
   8  12  13          0.01         97.70       163.72 o                         
   1  13  13       2022.90       1632.48       253.37 o                         
   2  13  13       2608.80       2711.84       323.69 o                         
   3  13  13        808.23        828.90       141.99 o                         
   4  13  13         50.24         88.61        78.62 o                         
   5  13  13       1665.93       2853.61       537.57 o                         
   6  13  13        220.86        248.73       140.95 o                         
   7  13  13         71.99        173.44       105.21 o                         
   8  13  13        503.55        422.70       190.48 o                         
   0  14  13       7080.22       7914.61      1710.09 o                         
   1  14  13        430.36        566.74        99.50 o                         
   2  14  13        195.88        209.56        52.77 o                         
   3  14  13       2442.36       2855.15       369.37 o                         
   4  14  13       2888.50       3591.03       720.86 o                         
   5  14  13         98.92         63.10        93.18 o                         
   6  14  13        817.40        732.57       223.47 o                         
   7  14  13        195.47        148.59       124.16 o                         
   8  14  13         90.64         83.13       130.19 o                         
   1  15  13        194.77        203.96        64.05 o                         
   2  15  13        266.59        204.22        55.91 o                         
   3  15  13         25.27         20.44        41.50 o                         
   4  15  13        125.80         56.84        97.78 o                         
   5  15  13          3.90         14.23        98.27 o                         
   6  15  13        118.57        177.06        92.30 o                         
   7  15  13         97.04        138.73       139.28 o                         
   8  15  13          0.31         34.30       127.84 o                         
   0  16  13        325.33        389.33       109.41 o                         
   1  16  13         45.56        -25.43        65.37 o                         
   2  16  13        738.18        750.21       197.21 o                         
   3  16  13        100.02         76.99        45.16 o                         
   4  16  13       1888.28       2163.80       522.91 o                         
   5  16  13          0.01        -12.51        77.87 o                         
   6  16  13          5.46        -35.48        87.36 o                         
   7  16  13         22.15        -21.12       139.92 o                         
   1  17  13         10.75         -7.60        67.43 o                         
   2  17  13       2838.86       3834.24       522.59 o                         
   3  17  13          3.74        -15.45        58.10 o                         
   4  17  13        426.75        755.76       156.16 o                         
   5  17  13        457.31        320.20       201.22 o                         
   6  17  13        681.09        587.12       383.30 o                         
   7  17  13          4.83        105.19       113.40 o                         
   0  18  13        451.18        398.02       119.53 o                         
   1  18  13        240.83        178.09        72.77 o                         
   2  18  13       1252.50       1070.72       289.21 o                         
   3  18  13        308.89        335.96        85.52 o                         
   4  18  13        663.62        946.41       179.21 o                         
   5  18  13        223.58         94.23        89.86 o                         
   6  18  13         10.69         17.72       107.89 o                         
   7  18  13          0.81        -46.68       113.29 o                         
   1  19  13          9.39         13.97        68.70 o                         
   2  19  13         27.30         10.95        55.07 o                         
   3  19  13         27.31         26.03        45.72 o                         
   4  19  13        181.43        226.14        70.21 o                         
   5  19  13        608.91        601.54       320.37 o                         
   6  19  13        374.57        329.02       194.24 o                         
   0  20  13       3257.58       3092.56       522.29 o                         
   1  20  13        198.07        154.97        81.06 o                         
   2  20  13        359.08        350.12       137.44 o                         
   3  20  13          0.68         17.00        63.73 o                         
   4  20  13        556.58        648.29       133.33 o                         
   5  20  13         15.33         -1.43        78.84 o                         
   6  20  13        100.25         17.84       111.37 o                         
   1  21  13          2.87        -10.30        68.96 o                         
   2  21  13          9.59        -18.56        56.74 o                         
   3  21  13         42.21        130.19        98.05 o                         
   4  21  13          6.33         55.57        69.52 o                         
   5  21  13          0.15          0.25        87.45 o                         
   0  22  13          0.57        -62.40       165.31 o                         
   1  22  13        264.71        139.55       198.94 o                         
   2  22  13         54.28         77.80        75.40 o                         
   3  22  13         86.73         59.82        55.95 o                         
   4  22  13        305.18        310.98        85.85 o                         
   1  23  13         17.35         18.00        85.30 o                         
   2  23  13        753.37        826.96       141.07 o                         
   3  23  13        139.08        144.55        62.62 o                         
   0  24  13         26.66        -97.78       181.52 o                         
   1  24  13        147.22        205.06        96.69 o                         
   2  24  13          5.35         20.11        64.38 o                         
   0   0  14      28941.89      33078.96      6983.79 o                         
   1   0  14         21.97         23.20        88.04 o                         
   2   0  14       4501.21       5378.84      1011.98 o                         
   4   0  14       3103.27       3327.55       530.78 o                         
   5   0  14        202.59        225.68       101.25 o                         
   6   0  14       2120.56       2553.58       560.35 o                         
   7   0  14         34.45         69.71       113.86 o                         
   8   0  14         16.56         63.21       280.38 o                         
  10   0  14        175.67        229.69       184.50 o                         
   1   1  14       6999.50       7569.41       782.84 o                         
   2   1  14       2056.61       2186.16       428.95 o                         
   3   1  14         19.94         60.22        75.35 o                         
   4   1  14        912.11       1112.61       241.51 o                         
   5   1  14        356.74        516.79       138.38 o                         
   6   1  14       1801.41       1948.23       327.61 o                         
   7   1  14         15.08         30.95       112.21 o                         
   8   1  14       2509.56       3726.56      1177.53 o                         
   9   1  14          9.48         35.93       149.64 o                         
  10   1  14         62.74        -25.66       262.61 o                         
   0   2  14      20564.60      24011.61      2831.43 o                         
   1   2  14        208.82        182.92        37.40 o                         
   2   2  14       5287.91       5883.72       986.28 o                         
   3   2  14          4.05         23.28        38.31 o                         
   4   2  14         88.05        332.67       140.44 o                         
   5   2  14         26.03         -7.05        92.69 o                         
   6   2  14        367.44        358.60       116.49 o                         
   7   2  14        581.04        792.17       183.43 o                         
   8   2  14        846.12        899.81       454.02 o                         
   9   2  14         92.66        273.09       160.45 o                         
  10   2  14         74.42        101.69       125.65 o                         
   1   3  14       1244.37       1683.85       296.01 o                         
   2   3  14      14893.92      12174.03      2588.50 o                         
   3   3  14       2678.42       2832.32       269.18 o                         
   4   3  14        705.51        844.42       140.24 o                         
   5   3  14        309.98        682.58       299.83 o                         
   6   3  14         49.85        113.42        99.86 o                         
   7   3  14          4.69        -77.95       104.76 o                         
   8   3  14         19.62         32.61       135.72 o                         
   9   3  14         43.92        170.49       168.87 o                         
  10   3  14        269.84        225.87       162.50 o                         
   0   4  14      22869.95      26980.19      3489.46 o                         
   1   4  14       1164.48       1225.38       190.25 o                         
   2   4  14         24.00         -3.76        62.35 o                         
   3   4  14       1759.83       1824.75       228.67 o                         
   4   4  14          0.16         33.66        83.51 o                         
   5   4  14         94.43        116.40       120.97 o                         
   6   4  14        379.23        173.13       172.34 o                         
   7   4  14        372.19        449.15       290.82 o                         
   8   4  14         30.54         19.78       112.23 o                         
   9   4  14          5.45        -16.49       117.96 o                         
   1   5  14       1607.07       2379.44       517.54 o                         
   2   5  14       1568.01       1792.30       315.99 o                         
   3   5  14       3138.13       2759.16       389.91 o                         
   4   5  14        313.69        358.43       110.18 o                         
   5   5  14        347.79        328.75       122.44 o                         
   6   5  14       3488.56       4851.82       822.36 o                         
   7   5  14         59.14         34.95       106.26 o                         
   8   5  14        323.88        242.84       144.02 o                         
   9   5  14         17.77         32.82       144.64 o                         
   0   6  14      11847.06      12574.27      2028.42 o                         
   1   6  14          0.32          7.02        97.78 o                         
   2   6  14        150.96        122.92        82.73 o                         
   3   6  14         34.62         -6.53        28.79 o                         
   4   6  14       3938.24       4803.60       640.17 o                         
   5   6  14        591.50        415.06       153.69 o                         
   6   6  14       3928.15       4573.19       613.40 o                         
   7   6  14        311.41         66.30       149.12 o                         
   8   6  14         17.60         18.85       111.49 o                         
   9   6  14         29.47         -3.90       140.27 o                         
   1   7  14        358.41        185.36        92.94 o                         
   2   7  14         91.58        121.30        58.06 o                         
   3   7  14         60.99         18.79        37.40 o                         
   4   7  14        923.84        529.53       222.81 o                         
   5   7  14          2.72         14.13        84.55 o                         
   6   7  14       1311.59       1488.92       268.90 o                         
   7   7  14         91.03        112.42       149.15 o                         
   8   7  14        194.49        320.06       162.00 o                         
   9   7  14         57.01        120.69       130.17 o                         
   0   8  14      17999.31      18306.16      3879.38 o                         
   1   8  14       1150.83       1131.16       181.42 o                         
   2   8  14       5696.12       5828.42       896.63 o                         
   3   8  14        231.19        133.83        59.96 o                         
   4   8  14        631.75        438.25       102.42 o                         
   5   8  14         14.00        -40.13        91.46 o                         
   6   8  14        251.18        319.45       120.39 o                         
   7   8  14         99.21        257.15       132.41 o                         
   8   8  14        232.94        251.27       164.97 o                         
   9   8  14          8.61         15.40       162.67 o                         
   1   9  14         30.56          1.19        38.99 o                         
   2   9  14       1891.67       1719.91       226.61 o                         
   3   9  14       2574.43       2816.01       727.31 o                         
   4   9  14       2267.84       2629.80       671.23 o                         
   5   9  14       5168.43       5538.83      1458.06 o                         
   6   9  14       1828.01       1802.98       459.93 o                         
   7   9  14        329.90        508.35       192.71 o                         
   8   9  14         87.88        130.61       187.54 o                         
   9   9  14         11.53        -85.69       167.67 o                         
   0  10  14       1844.11       1915.17       343.58 o                         
   1  10  14         81.74         73.36        47.91 o                         
   2  10  14       2548.17       2545.55       263.15 o                         
   3  10  14        176.23         78.91        56.67 o                         
   4  10  14         62.59         78.25        72.84 o                         
   5  10  14        378.15        240.57       193.57 o                         
   6  10  14         12.62         -4.59       110.50 o                         
   7  10  14          0.32        102.74       166.66 o                         
   8  10  14        809.62        237.97       272.27 o                         
   9  10  14          0.92       -138.99       164.81 o                         
   1  11  14         13.74         57.12        41.78 o                         
   2  11  14       1540.50       1709.44       303.53 o                         
   3  11  14       1512.15       1407.41       267.42 o                         
   4  11  14          8.21         63.52        72.07 o                         
   5  11  14        399.25        314.63       125.50 o                         
   6  11  14         51.09        -47.51       147.25 o                         
   7  11  14        413.28        103.53       244.86 o                         
   8  11  14        556.57        786.57       523.78 o                         
   9  11  14         89.84         54.72       166.13 o                         
   0  12  14       2664.88       2720.32       635.85 o                         
   1  12  14          2.43         25.50        41.99 o                         
   2  12  14       4863.50       4757.00       563.58 o                         
   3  12  14         25.27         33.10        46.86 o                         
   4  12  14       3610.13       4096.64       600.15 o                         
   5  12  14        116.78        150.55       121.40 o                         
   6  12  14       1679.78        951.59      1184.99 o                         
   7  12  14          3.00        -28.65       120.29 o                         
   8  12  14          6.78        -71.31       141.57 o                         
   1  13  14       3470.43       3314.25       578.32 o                         
   2  13  14        467.46        415.24        74.00 o                         
   3  13  14        409.12        419.91        79.57 o                         
   4  13  14        408.05        324.74        95.15 o                         
   5  13  14        140.88        178.22        94.98 o                         
   6  13  14        556.81        273.50       117.55 o                         
   7  13  14        637.97        574.83       364.93 o                         
   8  13  14        341.35        258.81       152.06 o                         
   0  14  14       4434.81       4469.75       703.25 o                         
   1  14  14         72.89         35.51        55.24 o                         
   2  14  14       2214.87       2598.80       303.14 o                         
   3  14  14         51.78         74.58        49.92 o                         
   4  14  14        171.36        139.60        70.02 o                         
   5  14  14         59.29        111.22        92.76 o                         
   6  14  14        111.24         95.28        90.28 o                         
   7  14  14          0.30        -42.65       122.01 o                         
   8  14  14         74.63         45.50       155.08 o                         
   1  15  14        650.82        378.84       229.74 o                         
   2  15  14       2430.21       3003.02       361.77 o                         
   3  15  14        961.08       1035.15       145.51 o                         
   4  15  14          3.97        -19.20        79.73 o                         
   5  15  14        379.97        502.22       384.91 o                         
   6  15  14         32.95         26.11        87.44 o                         
   7  15  14          0.32          9.75       100.24 o                         
   0  16  14       4733.47       4785.46       748.18 o                         
   1  16  14       1912.35       2202.44       395.10 o                         
   2  16  14        787.47        828.46       132.54 o                         
   3  16  14        119.72        121.71        48.41 o                         
   4  16  14        375.53        422.62       177.33 o                         
   5  16  14         72.08         65.66        83.82 o                         
   6  16  14          1.78        -26.12        88.81 o                         
   7  16  14        732.88       1047.00       402.66 o                         
   1  17  14        585.63        373.77       152.34 o                         
   2  17  14          9.65          6.73        47.17 o                         
   3  17  14          0.45        -20.26        43.01 o                         
   4  17  14          0.97         17.73        91.01 o                         
   5  17  14        486.67        514.50       206.30 o                         
   6  17  14        418.52        430.42       174.35 o                         
   7  17  14         12.06        -85.32       113.39 o                         
   0  18  14         51.68         15.33        84.30 o                         
   1  18  14        556.33        403.26       158.56 o                         
   2  18  14        363.85        482.99       102.06 o                         
   3  18  14         17.82         19.07        62.88 o                         
   4  18  14        931.93        872.80       239.05 o                         
   5  18  14          1.16          6.16        77.12 o                         
   6  18  14        477.68        432.74       198.80 o                         
   1  19  14        400.92        352.51       104.02 o                         
   2  19  14        830.60        977.06       149.27 o                         
   3  19  14         45.79        -29.50        55.57 o                         
   4  19  14         22.44         57.29        61.86 o                         
   5  19  14        216.35        211.99       112.38 o                         
   6  19  14         67.25         75.40       100.97 o                         
   0  20  14        211.79        197.82       100.60 o                         
   1  20  14        577.15        425.33       160.51 o                         
   2  20  14        439.27        594.87       125.83 o                         
   3  20  14        145.32         76.13        66.45 o                         
   4  20  14         85.06        -53.12        97.18 o                         
   5  20  14         19.74          4.41        87.62 o                         
   1  21  14         97.33        100.55        74.24 o                         
   2  21  14        218.55        239.43       125.91 o                         
   3  21  14        133.75        182.32        66.64 o                         
   4  21  14        680.21        940.32       241.94 o                         
   5  21  14         63.15        -30.69        88.77 o                         
   0  22  14          0.73        138.30       157.75 o                         
   1  22  14         90.94          3.56        68.98 o                         
   2  22  14        248.01        347.65       110.38 o                         
   3  22  14          5.82         15.15        58.92 o                         
   4  22  14         30.27         27.51        70.37 o                         
   1  23  14         44.98         -2.89        98.64 o                         
   2  23  14          0.13          7.87        60.42 o                         
   3  23  14         75.33          9.95        56.56 o                         
   0  24  14        134.85        -19.98       127.90 o                         
   1  24  14         19.36          1.12        76.43 o                         
   2  24  14          2.65         29.22        64.44 o                         
   1   1  15       2441.25       1993.46       197.44 o                         
   2   1  15        926.73       1177.04       187.70 o                         
   3   1  15        517.29        376.03        86.09 o                         
   4   1  15        228.95        156.28        70.14 o                         
   5   1  15        877.20        873.53       157.82 o                         
   6   1  15        333.40        294.80        93.69 o                         
   7   1  15        232.79        341.68       106.58 o                         
   8   1  15        363.30        378.67       122.66 o                         
   9   1  15         23.18        170.14       103.17 o                         
   0   2  15        624.82        782.90       165.23 o                         
   1   2  15        469.67        477.97       123.29 o                         
   2   2  15        138.97         69.76        41.89 o                         
   3   2  15       3774.47       3077.47       333.03 o                         
   4   2  15        325.78        288.30        91.86 o                         
   5   2  15        423.55        401.86       120.67 o                         
   6   2  15        201.26        140.59        78.54 o                         
   7   2  15         36.61        108.49       107.97 o                         
   8   2  15         19.08         55.27       110.22 o                         
   9   2  15         26.96         29.76       126.23 o                         
   1   3  15       1270.09       1853.32       250.74 o                         
   2   3  15        209.53        203.38        84.15 o                         
   3   3  15       2417.35       2264.59       226.24 o                         
   4   3  15        312.63        376.88        80.86 o                         
   5   3  15       1949.14       2090.54       315.54 o                         
   6   3  15        688.84        821.69       190.26 o                         
   7   3  15        227.21        453.71       143.58 o                         
   8   3  15         43.07        -10.54       109.89 o                         
   9   3  15         51.53         43.88       118.76 o                         
   0   4  15       3786.41       3917.23       564.78 o                         
   1   4  15         56.10         63.07        45.93 o                         
   2   4  15        932.49        954.96       225.91 o                         
   3   4  15       1116.31       1297.71       212.92 o                         
   4   4  15          0.30         36.61        60.72 o                         
   5   4  15        443.85        509.34       198.38 o                         
   6   4  15        191.34        156.78       137.41 o                         
   7   4  15         28.81         50.86       111.87 o                         
   8   4  15         34.77         74.90       110.61 o                         
   9   4  15          4.09        -19.15       125.60 o                         
   1   5  15        448.67        583.32       114.57 o                         
   2   5  15       2084.79       1954.03       361.71 o                         
   3   5  15       1757.68       1878.31       284.93 o                         
   4   5  15        477.13        577.86       138.05 o                         
   5   5  15        179.35        133.21       112.34 o                         
   6   5  15         75.24        130.68       137.63 o                         
   7   5  15         46.36        118.15       132.98 o                         
   8   5  15          0.02        -51.46       115.76 o                         
   9   5  15          2.45        -38.55       120.51 o                         
   0   6  15       6384.90       6860.17      1041.18 o                         
   1   6  15         61.50         52.85        50.82 o                         
   2   6  15         98.69        185.85        74.32 o                         
   3   6  15        212.90        145.56        77.93 o                         
   4   6  15       1310.06       1097.63       143.17 o                         
   5   6  15        128.00        169.76       108.81 o                         
   6   6  15         52.51         26.02       168.24 o                         
   7   6  15        292.28        249.54       163.95 o                         
   8   6  15        120.03        210.53       149.06 o                         
   9   6  15          6.75        109.25       128.46 o                         
   2   7  15        527.37        694.01       164.72 o                         
   3   7  15          0.47        -40.29        81.50 o                         
   4   7  15         15.60         20.04        51.89 o                         
   5   7  15        251.45        190.31        99.03 o                         
   6   7  15        454.19        466.18       176.05 o                         
   7   7  15         27.85        119.25       157.31 o                         
   8   7  15         13.10         39.64       134.41 o                         
   9   7  15         57.37        232.22       209.74 o                         
   0   8  15       1582.60       2336.83       382.36 o                         
   1   8  15       1364.51       1397.28       206.52 o                         
   2   8  15        184.14        127.56        62.71 o                         
   3   8  15        525.25        371.96       101.62 o                         
   4   8  15        265.19        165.85        64.67 o                         
   5   8  15        112.34        177.50       102.38 o                         
   6   8  15         96.79         73.47       178.01 o                         
   7   8  15         25.33         70.97       142.53 o                         
   8   8  15         27.28        216.24       152.97 o                         
   9   8  15          2.24        131.28       182.99 o                         
   1   9  15       1245.17       1160.95       180.64 o                         
   2   9  15        503.49        143.24       150.02 o                         
   3   9  15        698.97        270.60       219.66 o                         
   4   9  15        216.43        116.95        61.72 o                         
   5   9  15        631.67        477.14       319.39 o                         
   6   9  15         96.65        147.94       132.19 o                         
   7   9  15         65.06         24.11       154.35 o                         
   8   9  15        121.57        179.00       190.16 o                         
   9   9  15          1.24         39.19       166.10 o                         
   1  10  15        414.87        360.78       121.31 o                         
   2  10  15        126.38         50.88        35.09 o                         
   3  10  15        555.15        287.34       120.39 o                         
   4  10  15         73.51         88.18       106.04 o                         
   5  10  15       1359.90       1449.30       314.89 o                         
   6  10  15         22.88         75.42       109.61 o                         
   7  10  15         10.72         19.62       113.72 o                         
   8  10  15          6.51          1.22       168.65 o                         
   9  10  15         42.52        -38.74       161.95 o                         
   1  11  15          1.60          4.89        46.96 o                         
   2  11  15       1743.64       1702.62       181.80 o                         
   3  11  15        642.56        469.41       129.76 o                         
   4  11  15        502.86        346.76       211.71 o                         
   5  11  15       1221.79       1308.36       288.02 o                         
   6  11  15         94.79        129.49       125.10 o                         
   7  11  15        346.21        133.40       204.25 o                         
   8  11  15          6.55        -93.29       173.06 o                         
   0  12  15       2713.91       2570.48       421.70 o                         
   1  12  15       1650.40       1589.48       321.36 o                         
   2  12  15          6.31         -8.38        25.87 o                         
   3  12  15       1585.65       1983.15       284.72 o                         
   4  12  15         85.08         21.28        79.99 o                         
   5  12  15        232.26         59.28        86.60 o                         
   6  12  15        162.64        167.18       111.45 o                         
   7  12  15        251.00        274.28       326.97 o                         
   8  12  15        120.78        124.80       172.72 o                         
   1  13  15       1019.58       1257.92       254.62 o                         
   2  13  15        120.20         91.40        44.86 o                         
   3  13  15        423.24        409.43        79.78 o                         
   4  13  15          5.99         42.18        76.57 o                         
   5  13  15        198.70        124.56       115.83 o                         
   6  13  15        152.15        101.28        92.37 o                         
   7  13  15        217.82        225.31       240.54 o                         
   8  13  15        211.34       -115.26       184.20 o                         
   0  14  15       1510.47       1695.55       313.43 o                         
   1  14  15        117.02         95.13        69.69 o                         
   2  14  15        245.87        164.10        50.66 o                         
   3  14  15       1335.62       1406.40       265.75 o                         
   4  14  15        171.63        165.48        70.13 o                         
   5  14  15         66.85        -12.80        77.27 o                         
   6  14  15          0.21        -51.75       104.59 o                         
   7  14  15          1.16        -52.53       101.68 o                         
   8  14  15          0.10         11.66       143.34 o                         
   1  15  15        334.02        214.00       104.41 o                         
   2  15  15       2240.09       2306.98       312.59 o                         
   3  15  15          0.02        -49.72        72.44 o                         
   4  15  15         50.34         -7.75        65.59 o                         
   5  15  15        426.98        410.07       108.50 o                         
   6  15  15        166.30        114.46       188.21 o                         
   7  15  15        164.45        120.24       122.34 o                         
   0  16  15        584.13        539.41       136.62 o                         
   1  16  15          0.47        -60.65        60.17 o                         
   2  16  15         14.96          3.77        43.81 o                         
   3  16  15          2.18         12.19        67.45 o                         
   4  16  15        697.34        783.50       315.40 o                         
   5  16  15         16.11         13.64        98.17 o                         
   6  16  15        108.40         70.87       103.44 o                         
   7  16  15          2.71        -62.69       136.23 o                         
   1  17  15        119.61         44.62        60.57 o                         
   2  17  15        120.01        131.81        52.72 o                         
   3  17  15         40.48          0.86        48.02 o                         
   4  17  15         19.74         24.75        64.90 o                         
   5  17  15        111.21        109.79       101.33 o                         
   6  17  15         31.81         34.76       108.72 o                         
   7  17  15        109.02        152.95       141.39 o                         
   0  18  15       1675.69       2418.30       420.48 o                         
   1  18  15          3.20         45.93        63.44 o                         
   2  18  15        541.24        688.05       129.67 o                         
   3  18  15       1166.16       1359.41       357.15 o                         
   4  18  15        139.71         69.09       173.28 o                         
   5  18  15         45.95         59.56        79.34 o                         
   6  18  15          9.15         16.43       111.13 o                         
   1  19  15         11.36         45.68        60.84 o                         
   2  19  15        565.69        584.11       122.78 o                         
   3  19  15         20.40         45.53        43.47 o                         
   4  19  15          5.33        116.89        91.64 o                         
   5  19  15         55.87        -14.24        80.30 o                         
   6  19  15        104.47        166.87       124.96 o                         
   0  20  15        175.35         72.67        91.68 o                         
   1  20  15          2.73         35.43        66.85 o                         
   2  20  15         53.08         95.61        55.31 o                         
   3  20  15        113.10        103.73        54.93 o                         
   4  20  15          8.27        -11.88        70.33 o                         
   5  20  15          0.03        -46.27        86.61 o                         
   1  21  15          1.14         16.59        71.80 o                         
   2  21  15        101.44        134.43       105.42 o                         
   3  21  15         79.30         29.52        61.57 o                         
   4  21  15         39.22         22.25        69.09 o                         
   0  22  15        197.30        179.39       111.88 o                         
   1  22  15          4.04        -36.81        66.06 o                         
   2  22  15          0.27         -8.95        57.63 o                         
   3  22  15         19.54         14.14        55.32 o                         
   4  22  15        444.51        471.03       164.27 o                         
   1  23  15         85.30         24.88        63.54 o                         
   2  23  15         46.19         -3.20        79.05 o                         
   3  23  15         25.92         71.26        57.11 o                         
   0  24  15        180.03        240.91       128.43 o                         
   1  24  15        375.06        317.08       139.03 o                         
   0   0  16       8299.74       9087.17      1932.67 o                         
   1   0  16          1.36         23.25        40.64 o                         
   2   0  16        915.86       1083.62       220.01 o                         
   3   0  16       4232.92       5179.86       759.58 o                         
   4   0  16          3.59         65.85        85.11 o                         
   5   0  16        613.14        768.20       280.65 o                         
   6   0  16       6933.28       8548.09      2087.71 o                         
   7   0  16        790.25       1085.32       357.90 o                         
   8   0  16         71.43          9.99       128.33 o                         
   9   0  16        177.05        154.59       188.94 o                         
   1   1  16        525.19        619.30       111.62 o                         
   2   1  16       1384.94       1613.49       206.54 o                         
   3   1  16        482.97        446.23        77.77 o                         
   4   1  16        514.25        435.76        98.92 o                         
   5   1  16          2.36         88.12        85.61 o                         
   6   1  16        855.55        900.32       174.08 o                         
   7   1  16        100.59        120.93        85.12 o                         
   8   1  16        351.75        346.63       137.51 o                         
   9   1  16        189.83        184.82       112.13 o                         
   0   2  16       4708.47       5010.39       737.96 o                         
   1   2  16       5619.92       7264.59       705.53 o                         
   2   2  16         54.51         -3.21        30.41 o                         
   3   2  16         11.54         15.35        29.58 o                         
   4   2  16        856.00        693.16       179.52 o                         
   5   2  16        970.01       1233.79       194.12 o                         
   6   2  16         41.75         -0.88        85.00 o                         
   7   2  16         12.24         56.74        82.47 o                         
   8   2  16        274.16        273.36       106.44 o                         
   9   2  16         70.29        -34.89       129.92 o                         
   1   3  16       2071.72       2515.93       263.58 o                         
   2   3  16        388.01        327.21        99.17 o                         
   3   3  16        460.39        497.48       120.67 o                         
   4   3  16        477.88        485.71        84.73 o                         
   5   3  16       1722.79       2099.12       279.03 o                         
   6   3  16        359.41        553.78       143.56 o                         
   7   3  16        147.13        266.26       116.35 o                         
   8   3  16         57.83        -22.55       111.52 o                         
   9   3  16        257.60        650.81       198.77 o                         
   0   4  16        819.20        998.97       168.98 o                         
   1   4  16         25.25         70.33        76.81 o                         
   2   4  16       1959.72       1946.41       358.97 o                         
   3   4  16         99.02         49.60       147.75 o                         
   4   4  16        594.37        525.82       127.72 o                         
   5   4  16        174.23        123.47        70.80 o                         
   6   4  16        463.11        498.46       179.83 o                         
   7   4  16        203.19        257.89       182.06 o                         
   8   4  16        224.10        352.32       233.10 o                         
   9   4  16        119.12        132.77       129.72 o                         
   1   5  16       1414.28       1706.39       247.21 o                         
   2   5  16       1077.77       1271.49       201.20 o                         
   3   5  16        194.22        179.02        82.24 o                         
   4   5  16        369.31        274.20        83.24 o                         
   5   5  16         27.66        207.69       159.58 o                         
   6   5  16         51.85         11.24       122.81 o                         
   7   5  16         37.26         46.34       145.79 o                         
   8   5  16        823.85       1146.48       249.90 o                         
   9   5  16         62.63         68.03       153.87 o                         
   0   6  16        647.66        572.59       138.80 o                         
   1   6  16         46.34         12.46        45.48 o                         
   2   6  16       2938.06       2762.44       474.15 o                         
   3   6  16        953.55        990.16       188.97 o                         
   4   6  16        679.89        853.41       125.04 o                         
   5   6  16        578.23        454.98       184.24 o                         
   6   6  16       1043.57        879.29       204.17 o                         
   7   6  16        113.16        174.03       139.02 o                         
   8   6  16        243.37        496.36       204.51 o                         
   9   6  16         55.94        -24.23       158.26 o                         
   1   7  16       2893.60       2849.91       454.85 o                         
   2   7  16        357.49        347.64       144.24 o                         
   3   7  16        290.01        248.85        95.56 o                         
   4   7  16        380.75        393.04        94.46 o                         
   5   7  16          4.77         68.49       102.09 o                         
   6   7  16          0.22         17.99       116.95 o                         
   7   7  16          6.47         33.10       134.87 o                         
   8   7  16        515.49        712.51       217.63 o                         
   9   7  16          6.79          9.15       158.79 o                         
   0   8  16       2176.07       2344.86       536.72 o                         
   1   8  16        683.74        300.76       269.87 o                         
   2   8  16        564.39        601.48       136.23 o                         
   3   8  16        749.40        630.16       148.58 o                         
   4   8  16       1095.04        954.91       153.58 o                         
   5   8  16        202.59        178.53       109.03 o                         
   6   8  16        231.25         88.44       138.55 o                         
   7   8  16          5.69         48.44       124.81 o                         
   8   8  16        181.96        192.05       196.58 o                         
   9   8  16         42.92         80.23       180.83 o                         
   1   9  16        458.28        154.71       153.73 o                         
   2   9  16       3895.40       4229.70       662.67 o                         
   3   9  16          0.02         79.59        85.69 o                         
   4   9  16        787.50        540.57       233.07 o                         
   5   9  16        153.28        162.78       119.59 o                         
   6   9  16        206.07        152.47       111.60 o                         
   7   9  16        570.17        439.46       262.88 o                         
   8   9  16          8.65         37.58       149.78 o                         
   9   9  16        206.80        381.67       297.94 o                         
   0  10  16       5271.04       3905.58       861.12 o                         
   1  10  16        395.44        133.33       112.95 o                         
   2  10  16        873.99        588.56       189.03 o                         
   3  10  16       2150.25       2641.17       448.06 o                         
   4  10  16        287.77        292.04        89.46 o                         
   5  10  16         11.09         16.60        89.94 o                         
   6  10  16        788.94        641.21       458.28 o                         
   7  10  16        287.94         97.73       221.63 o                         
   8  10  16         41.74        -16.62       128.34 o                         
   1  11  16        493.39        354.48       184.10 o                         
   2  11  16       2164.31       2382.94       249.14 o                         
   3  11  16        181.80        224.79        99.17 o                         
   4  11  16         25.98        -15.76        73.41 o                         
   5  11  16        331.91        204.03       121.33 o                         
   6  11  16        983.06       1487.86       345.57 o                         
   7  11  16        193.50         14.65       146.22 o                         
   8  11  16          6.19        205.65       154.99 o                         
   0  12  16       3200.82       3497.31       552.17 o                         
   1  12  16        228.84        188.29        53.16 o                         
   2  12  16        103.96        177.43        48.79 o                         
   3  12  16         42.63         11.79        64.06 o                         
   4  12  16       1529.12       1919.15       315.14 o                         
   5  12  16         26.44         55.51        91.60 o                         
   6  12  16       1466.59       1030.50       628.13 o                         
   7  12  16        100.95        -13.22       121.21 o                         
   8  12  16         15.75         -4.86       197.18 o                         
   1  13  16       2365.18       2718.08       457.73 o                         
   2  13  16        180.83        149.82        43.05 o                         
   3  13  16        131.81        118.91        69.15 o                         
   4  13  16        111.96         29.01        64.87 o                         
   5  13  16        435.59        389.32       149.06 o                         
   6  13  16         56.75       -101.63       102.63 o                         
   7  13  16        107.69         78.80       146.40 o                         
   8  13  16        231.20        -31.06       256.07 o                         
   0  14  16       2006.98       2618.35       437.58 o                         
   1  14  16        174.44        177.96        59.45 o                         
   2  14  16       1199.03       1189.94       175.96 o                         
   3  14  16          0.54         46.85        54.01 o                         
   4  14  16         52.93         65.79        68.50 o                         
   5  14  16        122.55         90.10        80.14 o                         
   6  14  16          0.81        -57.00        95.11 o                         
   7  14  16         36.52         63.20       134.39 o                         
   1  15  16       1920.67       2302.85       326.71 o                         
   2  15  16         12.23         12.08        39.14 o                         
   3  15  16         21.36         17.54        46.82 o                         
   4  15  16       1443.18       2016.46       312.94 o                         
   5  15  16         74.44         39.39        79.94 o                         
   6  15  16          0.64        -26.51       102.54 o                         
   7  15  16         28.06         38.74       151.64 o                         
   0  16  16         62.79         35.49        82.43 o                         
   1  16  16        688.65        383.81       191.31 o                         
   2  16  16       1144.72       1092.85       240.41 o                         
   3  16  16         40.54         21.72        50.70 o                         
   4  16  16       1136.75        907.42       376.08 o                         
   5  16  16        155.65         96.95        84.51 o                         
   6  16  16        108.39        225.02       143.24 o                         
   7  16  16          2.88         -5.48       134.39 o                         
   1  17  16          7.47         21.85        58.94 o                         
   2  17  16        530.97        498.55       106.60 o                         
   3  17  16         45.08         30.13        47.10 o                         
   4  17  16          0.30         -5.06        65.78 o                         
   5  17  16          0.69         31.56        79.12 o                         
   6  17  16        155.93        274.48       155.42 o                         
   0  18  16        160.73        221.55        92.25 o                         
   1  18  16          5.58        -25.39        68.34 o                         
   2  18  16        343.48        283.86        70.74 o                         
   3  18  16        213.17        271.85        70.83 o                         
   4  18  16        441.49        371.05       202.67 o                         
   5  18  16         46.58         28.00       101.07 o                         
   6  18  16        335.07        428.34       196.51 o                         
   1  19  16       1519.35       1748.48       377.09 o                         
   2  19  16         32.70          7.21        46.81 o                         
   3  19  16        131.71         92.66        49.45 o                         
   4  19  16         31.66         21.44        62.46 o                         
   5  19  16        148.27        295.02       166.16 o                         
   0  20  16       1325.72       1397.35       297.16 o                         
   1  20  16          0.05         53.46        63.64 o                         
   2  20  16        114.05         99.26        59.08 o                         
   3  20  16         95.55         82.90        50.03 o                         
   4  20  16          9.68        -53.19        89.94 o                         
   5  20  16         14.91         19.99       111.76 o                         
   1  21  16         41.65         -8.65        96.47 o                         
   2  21  16        694.48        865.29       144.12 o                         
   3  21  16         88.69         29.89        52.32 o                         
   4  21  16          6.34          7.29       183.14 o                         
   0  22  16        116.52        -26.74       150.99 o                         
   1  22  16         29.63         13.70        62.72 o                         
   2  22  16        168.46        199.87        68.36 o                         
   3  22  16        120.04        132.49        76.30 o                         
   1  23  16         14.67         31.86        63.01 o                         
   2  23  16        100.17         86.31        60.10 o                         
   1   1  17       4801.95       4841.91       495.11 o                         
   2   1  17       1515.95       1897.69       279.66 o                         
   3   1  17        281.09        283.40        60.80 o                         
   4   1  17        572.47        653.18       113.52 o                         
   5   1  17       2520.10       3153.94       437.70 o                         
   6   1  17        670.42        941.75       206.06 o                         
   7   1  17          7.61        -16.47       109.50 o                         
   8   1  17         97.76         73.95       115.82 o                         
   9   1  17        254.98        367.99       131.14 o                         
   0   2  17       2820.40       2615.51       577.50 o                         
   1   2  17        139.27         97.23        37.74 o                         
   2   2  17        108.71         32.50        45.58 o                         
   3   2  17       3359.68       3581.05       571.51 o                         
   4   2  17       4065.97       4267.75       580.47 o                         
   5   2  17        391.31        437.52       116.10 o                         
   6   2  17        485.84        645.94       135.38 o                         
   7   2  17       1087.57       1695.54       411.05 o                         
   8   2  17         78.42        189.72       105.30 o                         
   9   2  17         93.90        177.91       103.94 o                         
   1   3  17        143.82        143.86        60.98 o                         
   2   3  17         47.44         10.91        68.59 o                         
   3   3  17        154.54        139.18       126.72 o                         
   4   3  17         21.11        -30.61        48.58 o                         
   5   3  17       1410.86       1509.71       212.69 o                         
   6   3  17          7.95         -6.36       117.15 o                         
   7   3  17        150.81        373.87       142.75 o                         
   8   3  17          7.08        -38.27        94.59 o                         
   9   3  17         14.81        107.18       129.82 o                         
   0   4  17       2732.70       3162.85       388.41 o                         
   1   4  17        188.16        183.87        63.31 o                         
   2   4  17         52.76         96.12        71.71 o                         
   3   4  17        790.70        770.15       207.36 o                         
   4   4  17       3114.51       2577.01       282.15 o                         
   5   4  17        310.17        270.79       109.31 o                         
   6   4  17        197.06        322.45       134.63 o                         
   7   4  17          0.03         94.11       131.19 o                         
   8   4  17        385.52        372.98       172.36 o                         
   9   4  17         15.27         94.02       256.60 o                         
   1   5  17       5627.23       6836.31      1035.60 o                         
   2   5  17       1702.32       2015.05       298.35 o                         
   3   5  17         33.00        108.02       105.47 o                         
   4   5  17         16.55         -3.48        13.67 o                         
   5   5  17        218.38        236.65        92.29 o                         
   6   5  17        123.61        147.13       111.75 o                         
   7   5  17          2.18         67.43       132.92 o                         
   8   5  17         78.24        123.94       162.06 o                         
   9   5  17        175.05        481.24       298.89 o                         
   0   6  17       4592.77       5916.57      1267.10 o                         
   1   6  17        304.13        358.65        92.14 o                         
   2   6  17        583.11        635.01       133.28 o                         
   3   6  17         74.20        137.85       119.25 o                         
   4   6  17          4.84         20.31        88.67 o                         
   5   6  17         13.32         33.20        64.23 o                         
   6   6  17          4.51         96.21       107.64 o                         
   7   6  17          2.24          9.83       134.16 o                         
   8   6  17         48.25        144.11       148.09 o                         
   9   6  17        192.21        280.85       169.66 o                         
   1   7  17       1423.25       1530.87       265.87 o                         
   2   7  17       2332.02       2895.38       400.14 o                         
   3   7  17       4633.96       4745.66       629.43 o                         
   4   7  17        678.97        705.24       165.41 o                         
   5   7  17        286.29        144.46       186.30 o                         
   6   7  17         42.47         60.87       112.70 o                         
   7   7  17         11.40         -8.57       136.48 o                         
   8   7  17        259.97        227.86       327.78 o                         
   9   7  17         11.77        117.00       176.00 o                         
   0   8  17       3390.47       3490.18       544.05 o                         
   1   8  17       5179.81       5224.41       667.05 o                         
   2   8  17         26.32        -86.17       157.75 o                         
   3   8  17          0.05         66.57        86.52 o                         
   4   8  17        583.36        849.43       179.74 o                         
   5   8  17        246.60        292.35       132.19 o                         
   6   8  17        275.04        280.22       144.66 o                         
   7   8  17          4.08         53.58       120.47 o                         
   8   8  17        133.84        129.75       161.35 o                         
   9   8  17         86.13         66.35       168.31 o                         
   1   9  17        181.57         84.82       113.88 o                         
   2   9  17       1530.15       2006.00       429.35 o                         
   3   9  17        107.52        148.08        84.27 o                         
   4   9  17          0.55       -110.77       105.20 o                         
   5   9  17        310.35        296.94       195.97 o                         
   6   9  17        145.18        193.94       222.84 o                         
   7   9  17          0.04         15.49       138.02 o                         
   8   9  17          4.80         86.45       155.01 o                         
   0  10  17       4059.73       3945.05       616.26 o                         
   1  10  17        467.34         63.28       154.35 o                         
   2  10  17          0.06         -6.76        56.82 o                         
   3  10  17       1552.68       1710.06       325.53 o                         
   4  10  17       1212.14        504.94       431.83 o                         
   5  10  17          9.30          4.72        91.23 o                         
   6  10  17         47.29         21.04       149.83 o                         
   7  10  17        170.46        250.12       151.02 o                         
   8  10  17         38.10        125.26       157.99 o                         
   1  11  17        561.13        213.47       223.90 o                         
   2  11  17       3833.25       4548.67       572.66 o                         
   3  11  17        301.93        507.00       114.71 o                         
   4  11  17         27.78         69.89        65.52 o                         
   5  11  17         19.96         49.87        87.24 o                         
   6  11  17        402.74        298.90       189.63 o                         
   7  11  17        262.93        244.60       124.37 o                         
   8  11  17        119.71        189.25       169.71 o                         
   0  12  17        172.80        169.09       103.99 o                         
   1  12  17       1344.48       1421.97       223.18 o                         
   2  12  17         88.71         72.57        39.39 o                         
   3  12  17        574.50        321.27       156.35 o                         
   4  12  17         60.77         30.97        64.55 o                         
   5  12  17        342.28        186.48       124.17 o                         
   6  12  17          0.16       -127.29       117.60 o                         
   8  12  17          5.21         91.21       160.88 o                         
   1  13  17       1136.53       1392.06       223.90 o                         
   2  13  17       1804.29       2590.05       384.72 o                         
   3  13  17        112.82        116.74        61.81 o                         
   4  13  17        133.48        182.65        78.01 o                         
   5  13  17        901.92        878.45       383.12 o                         
   6  13  17        133.36        125.71       108.26 o                         
   7  13  17         77.18        255.80       271.46 o                         
   0  14  17       1024.08       1228.52       310.90 o                         
   1  14  17         39.88         32.07        54.08 o                         
   2  14  17       1080.63       1254.81       215.29 o                         
   3  14  17          7.19        -59.33        52.75 o                         
   4  14  17        726.54        704.46       326.87 o                         
   5  14  17         33.05          4.26        82.26 o                         
   6  14  17         69.99        165.32       120.45 o                         
   7  14  17        233.80        324.92       145.74 o                         
   1  15  17        467.49        383.84       169.99 o                         
   2  15  17         66.71         64.52        32.88 o                         
   3  15  17         27.75         36.33        53.48 o                         
   4  15  17         71.31         71.01        70.38 o                         
   5  15  17         27.26        -37.79        78.68 o                         
   6  15  17         55.95        119.22       111.58 o                         
   7  15  17        305.51        776.58       321.98 o                         
   0  16  17        742.22        923.75       197.01 o                         
   1  16  17         14.71         -8.87        51.79 o                         
   2  16  17        150.78        122.45        46.67 o                         
   3  16  17         12.02         -0.95        46.83 o                         
   4  16  17        763.50        814.68       336.22 o                         
   5  16  17        181.38        281.37       112.44 o                         
   6  16  17        420.44        610.34       158.21 o                         
   7  16  17         46.77         16.43       163.89 o                         
   1  17  17        518.25        748.77       145.81 o                         
   2  17  17        294.55        492.49       101.00 o                         
   3  17  17         18.34         -3.70        47.75 o                         
   4  17  17         77.85         50.57        73.15 o                         
   5  17  17       1012.80       1707.34       283.50 o                         
   6  17  17        292.02        668.42       204.75 o                         
   0  18  17        550.90        871.57       204.77 o                         
   1  18  17         96.11         97.92        54.17 o                         
   2  18  17        117.80        106.96        48.59 o                         
   3  18  17         60.07         52.11        47.63 o                         
   4  18  17        395.34        309.54       148.27 o                         
   5  18  17          7.18        -23.23       156.40 o                         
   6  18  17         16.63        -44.30       223.92 o                         
   1  19  17        190.03        227.44       106.16 o                         
   2  19  17        340.75        268.86        81.95 o                         
   3  19  17          7.78         23.99        48.54 o                         
   4  19  17        223.88        155.09       143.43 o                         
   5  19  17        312.80        488.41       169.68 o                         
   0  20  17        821.43        370.60       169.63 o                         
   1  20  17       1116.68       1599.55       258.43 o                         
   2  20  17         90.12        108.54        64.87 o                         
   3  20  17         12.96          1.85        52.32 o                         
   4  20  17         83.03        133.69        93.10 o                         
   5  20  17         16.90        -40.60       140.17 o                         
   1  21  17         57.50         92.19        65.61 o                         
   2  21  17         82.30         25.77        50.21 o                         
   3  21  17          2.46        -29.59        50.34 o                         
   4  21  17          7.52         20.98        88.64 o                         
   0  22  17       1010.60       1434.06       762.67 o                         
   1  22  17          0.11          2.90        71.54 o                         
   2  22  17          5.47          5.85        53.23 o                         
   3  22  17         63.68         90.06        78.09 o                         
   1  23  17          7.51        -21.82        60.48 o                         
   0   0  18      15830.25      17790.78      3768.63 o                         
   1   0  18         70.42         87.79        73.20 o                         
   2   0  18       1642.10       1555.59       346.02 o                         
   3   0  18        146.55        224.19        97.64 o                         
   4   0  18      11513.74      11377.28      1734.70 o                         
   5   0  18        662.00        437.31       256.34 o                         
   6   0  18       3536.82       5793.13      1285.20 o                         
   7   0  18          6.54         -0.96       158.92 o                         
   8   0  18         42.16         73.91       134.18 o                         
   9   0  18          2.33         10.23       144.42 o                         
   1   1  18        717.73        688.01       111.94 o                         
   2   1  18        356.95        314.06        64.36 o                         
   3   1  18         32.53         17.14        46.65 o                         
   4   1  18        774.63        812.38       130.97 o                         
   5   1  18         94.03        220.11        87.21 o                         
   6   1  18         46.50         -1.92       145.28 o                         
   7   1  18          9.37        -38.58       114.37 o                         
   8   1  18        121.92        207.03       108.70 o                         
   9   1  18          3.00        -30.07       102.12 o                         
   0   2  18       2273.29       2753.55       434.75 o                         
   1   2  18        761.27        858.60       113.82 o                         
   2   2  18       2478.21       3327.12       462.12 o                         
   3   2  18        461.64        291.89        82.99 o                         
   4   2  18        446.75        500.84       130.12 o                         
   5   2  18        295.03        380.97       137.04 o                         
   6   2  18         40.37        113.55       103.25 o                         
   7   2  18         14.11         89.71       101.64 o                         
   8   2  18        420.16        616.78       156.28 o                         
   9   2  18          1.35         86.14        95.09 o                         
   1   3  18         31.10         29.09        28.57 o                         
   2   3  18       9419.72      12259.34      2054.49 o                         
   3   3  18       1373.41       1399.50       312.25 o                         
   4   3  18        177.51         90.99        62.19 o                         
   5   3  18        107.92        110.57        67.87 o                         
   6   3  18       1408.79       1811.02       333.65 o                         
   7   3  18          6.53         13.89        91.62 o                         
   8   3  18         82.12        199.45       152.47 o                         
   9   3  18         13.01         90.97       111.74 o                         
   0   4  18      27694.99      34035.26      4831.30 o                         
   1   4  18         32.81          7.53        56.67 o                         
   2   4  18       1090.42       1160.69       193.40 o                         
   3   4  18          2.65         13.95        78.67 o                         
   4   4  18          6.17        -28.49        39.64 o                         
   5   4  18        189.05        279.28        92.29 o                         
   6   4  18        431.91        417.16       114.39 o                         
   7   4  18         53.74        -16.23        93.36 o                         
   8   4  18        169.45        667.52       413.66 o                         
   9   4  18          9.65         22.73       155.41 o                         
   1   5  18        374.16        507.29       107.13 o                         
   2   5  18          0.63        -15.13        70.82 o                         
   3   5  18        312.17        209.53       126.41 o                         
   4   5  18        528.95        447.44       285.24 o                         
   5   5  18         43.77          7.74        36.46 o                         
   6   5  18        776.03       1069.01       184.19 o                         
   7   5  18         53.94        160.78       103.19 o                         
   8   5  18        228.99        168.93       108.63 o                         
   9   5  18         15.73        109.13       291.72 o                         
   0   6  18          3.25         25.12        61.86 o                         
   1   6  18         68.65        136.98        58.56 o                         
   2   6  18        282.51        199.62        98.17 o                         
   3   6  18         58.21         10.42        82.18 o                         
   4   6  18      10758.84      12562.69      1570.50 o                         
   5   6  18        308.42        151.03       119.68 o                         
   6   6  18       1278.61       1795.59       289.64 o                         
   7   6  18        272.15        318.09       144.93 o                         
   8   6  18        142.58        256.40       186.75 o                         
   9   6  18          1.28         52.47       169.84 o                         
   1   7  18        101.93        111.46        55.94 o                         
   2   7  18          3.64          9.80        66.22 o                         
   3   7  18        156.42        151.65       119.92 o                         
   4   7  18        514.14        694.78       228.65 o                         
   5   7  18         25.56        -79.21        87.36 o                         
   6   7  18       1439.00       1777.88       311.56 o                         
   7   7  18          0.61          4.24       197.98 o                         
   8   7  18         21.37        -46.14       146.58 o                         
   9   7  18         13.63        -34.62       162.84 o                         
   0   8  18        894.15       1046.70       204.58 o                         
   1   8  18         96.53        103.92        50.80 o                         
   2   8  18       2687.04       2792.35       454.67 o                         
   3   8  18        615.24       1060.47       344.13 o                         
   4   8  18         80.17        118.93       107.28 o                         
   5   8  18        179.63        179.94       142.88 o                         
   6   8  18        894.96        963.88       211.00 o                         
   7   8  18        252.56        349.16       150.45 o                         
   8   8  18        192.90        334.09       183.06 o                         
   1   9  18        589.61        440.80       161.65 o                         
   2   9  18       1189.72       1298.44       384.37 o                         
   3   9  18        176.37        351.35       120.90 o                         
   4   9  18        941.01       1313.38       290.10 o                         
   5   9  18        297.14        395.72       224.46 o                         
   6   9  18        312.99        317.90       197.74 o                         
   7   9  18         37.57         41.64       128.73 o                         
   8   9  18          8.46         33.17       151.10 o                         
   0  10  18       2563.30       2942.13       546.85 o                         
   1  10  18          4.14          1.82        32.05 o                         
   2  10  18       5201.16       7175.04      1560.99 o                         
   3  10  18         63.05        120.43        87.48 o                         
   4  10  18        387.62        357.07       133.70 o                         
   5  10  18         67.76        147.59       128.53 o                         
   6  10  18        560.68        711.54       393.42 o                         
   7  10  18          0.01         76.31       141.21 o                         
   8  10  18       1017.54       1404.97       344.68 o                         
   1  11  18        281.31        130.73        73.82 o                         
   2  11  18       1133.12       1428.15       270.01 o                         
   3  11  18        376.07        372.74       105.05 o                         
   4  11  18        415.96        507.22       156.70 o                         
   5  11  18        454.82        874.40       240.28 o                         
   6  11  18        113.54         48.62       215.55 o                         
   7  11  18         41.98        -44.30       182.06 o                         
   8  11  18        340.65        427.00       190.09 o                         
   0  12  18       1975.82       1553.69       280.86 o                         
   1  12  18         61.19         42.48        49.79 o                         
   2  12  18        193.19         85.73        76.35 o                         
   3  12  18         16.33          0.74        67.32 o                         
   4  12  18       5904.36       8186.69       974.63 o                         
   5  12  18         11.38         21.64        87.61 o                         
   6  12  18       1559.65       1865.41       553.19 o                         
   7  12  18        122.44        215.36       158.05 o                         
   8  12  18         18.57        -13.71       169.87 o                         
   1  13  18        772.59        648.57       238.60 o                         
   2  13  18        890.01        521.55       171.26 o                         
   3  13  18        203.81        104.95        68.66 o                         
   4  13  18          0.01         -2.11        54.35 o                         
   5  13  18        109.17        183.56       112.79 o                         
   6  13  18        261.72        243.89       147.45 o                         
   7  13  18         29.56        -64.04       153.74 o                         
   0  14  18       6005.35       7141.00      1542.08 o                         
   1  14  18         17.48        -16.51        45.07 o                         
   2  14  18       1545.15       1728.78       213.95 o                         
   3  14  18        134.94         54.76        54.21 o                         
   4  14  18          4.20        -26.95        61.54 o                         
   5  14  18        106.70         58.59        97.81 o                         
   6  14  18        108.42         87.99       146.80 o                         
   7  14  18         28.02        474.32       294.15 o                         
   1  15  18         49.33          0.11        59.66 o                         
   2  15  18       1672.81       1775.16       202.83 o                         
   3  15  18        253.21        252.18       113.25 o                         
   4  15  18         44.09         87.08        72.93 o                         
   5  15  18         29.51         63.56        98.74 o                         
   6  15  18          1.36        -35.10       109.00 o                         
   7  15  18          7.32         37.60       177.86 o                         
   0  16  18      11385.21      14485.88      2116.26 o                         
   1  16  18         50.60         84.16        58.81 o                         
   2  16  18        668.41        999.09       176.89 o                         
   3  16  18          2.47         -7.00        52.81 o                         
   4  16  18         10.18          6.38        66.93 o                         
   5  16  18          7.96        177.81       202.72 o                         
   6  16  18         61.02          7.08       111.03 o                         
   1  17  18         80.42         69.03        57.19 o                         
   2  17  18        548.14        497.60        90.81 o                         
   3  17  18          0.10         -0.13        67.57 o                         
   4  17  18        185.21        258.98        96.57 o                         
   5  17  18         19.98         43.06       121.97 o                         
   6  17  18        282.42        385.67       144.33 o                         
   0  18  18         48.17         32.14       110.21 o                         
   1  18  18          2.52         27.57        52.42 o                         
   2  18  18        294.84        264.87        70.77 o                         
   3  18  18        106.20        110.20        53.40 o                         
   4  18  18        545.57        854.05       186.65 o                         
   5  18  18         84.57        117.70       135.24 o                         
   1  19  18          0.13        -48.71        54.41 o                         
   2  19  18         73.84         41.34        43.67 o                         
   3  19  18        197.98        147.48        87.10 o                         
   4  19  18        224.26        211.17       113.42 o                         
   5  19  18         14.70         -2.40       105.12 o                         
   0  20  18        708.70        768.29       183.95 o                         
   1  20  18          0.26         27.25        56.93 o                         
   2  20  18        591.82        607.41       147.28 o                         
   3  20  18          9.04         28.90        78.45 o                         
   4  20  18        257.38        234.22        99.33 o                         
   1  21  18         45.81         65.49        59.59 o                         
   2  21  18         32.21         52.89        47.18 o                         
   3  21  18        125.14        156.75        92.40 o                         
   0  22  18        710.22        663.68       627.88 o                         
   1  22  18         29.92        -16.16        58.82 o                         
   2  22  18        618.37        848.29       192.77 o                         
   1   1  19       1757.18       1950.07       246.75 o                         
   2   1  19         57.95         52.55        43.31 o                         
   3   1  19        662.21        536.09        89.90 o                         
   4   1  19         25.00         -5.32        45.91 o                         
   5   1  19        994.84       1107.98       215.64 o                         
   6   1  19        204.55        179.65        89.77 o                         
   7   1  19        161.41        294.73       130.27 o                         
   8   1  19         50.60         53.83       111.58 o                         
   9   1  19         23.48         48.29       113.75 o                         
   0   2  19       5112.14       5737.22      1239.01 o                         
   1   2  19       1048.81       1132.07       161.08 o                         
   2   2  19          2.39         17.10        27.52 o                         
   3   2  19       2920.10       3279.24       435.25 o                         
   4   2  19        346.65        205.59       108.80 o                         
   5   2  19       1430.91       1535.68       221.35 o                         
   6   2  19          2.47         16.37        98.35 o                         
   7   2  19        138.84        165.87       195.97 o                         
   8   2  19         45.14        169.08       126.17 o                         
   9   2  19        186.05        364.75       159.73 o                         
   1   3  19        406.24        477.64        90.60 o                         
   2   3  19          3.54        -61.99        77.77 o                         
   3   3  19        901.09       1104.31       267.79 o                         
   4   3  19        740.10        559.70       131.57 o                         
   5   3  19       1432.68       1786.85       272.77 o                         
   6   3  19        150.98        262.05       106.14 o                         
   7   3  19          0.81        -29.10        91.88 o                         
   8   3  19         44.74        109.43       100.74 o                         
   9   3  19          0.98         59.80       171.83 o                         
   0   4  19       2812.28       3312.67       513.10 o                         
   1   4  19       1627.00       1682.08       248.84 o                         
   2   4  19        240.27        287.40       166.66 o                         
   3   4  19        283.37        468.39       133.91 o                         
   4   4  19       1734.29       1698.62       298.75 o                         
   5   4  19        194.02        195.38        85.45 o                         
   6   4  19        370.20        592.87       145.00 o                         
   7   4  19        172.09        187.45        98.53 o                         
   8   4  19         77.20         40.78       127.71 o                         
   9   4  19          6.05         23.52       166.69 o                         
   1   5  19        366.47        362.01       179.46 o                         
   2   5  19        600.94        700.68       243.10 o                         
   3   5  19       1518.12       1397.15       239.12 o                         
   4   5  19         79.89        126.82        93.71 o                         
   5   5  19         45.69        -14.05        62.88 o                         
   6   5  19        216.40        196.65        84.04 o                         
   7   5  19          7.04         31.82        89.22 o                         
   8   5  19         80.50       -133.71       335.48 o                         
   9   5  19          5.68         -5.48       157.76 o                         
   0   6  19       1628.87       2080.15       473.51 o                         
   1   6  19         56.93        122.73        76.93 o                         
   2   6  19          2.55         -7.54        74.02 o                         
   3   6  19        396.48        547.10       180.72 o                         
   4   6  19         19.52        -34.24       117.61 o                         
   5   6  19         27.68          7.25        60.00 o                         
   6   6  19         65.60         14.33       107.00 o                         
   7   6  19         19.28         56.92       117.98 o                         
   8   6  19          0.46         59.83       128.52 o                         
   1   7  19        748.62        711.45       150.47 o                         
   2   7  19        538.87        555.28       124.17 o                         
   3   7  19        194.96        274.02       101.61 o                         
   4   7  19          2.74        150.68       167.20 o                         
   5   7  19          0.43         59.03       104.56 o                         
   6   7  19        285.94        275.01        92.69 o                         
   7   7  19        125.73        161.43       125.59 o                         
   8   7  19         61.48        -14.83       137.33 o                         
   0   8  19       1587.74       1451.08       255.84 o                         
   1   8  19        109.91         26.81        57.66 o                         
   2   8  19        150.64        106.65        76.28 o                         
   3   8  19        751.24        764.38       188.27 o                         
   4   8  19        577.52        498.61       180.92 o                         
   5   8  19          3.79         -4.92       108.14 o                         
   6   8  19         29.27         85.39       118.76 o                         
   7   8  19          3.64         41.11       120.93 o                         
   8   8  19        139.63        225.81       282.13 o                         
   1   9  19        781.23       1115.15       177.27 o                         
   2   9  19        390.44        356.92       105.79 o                         
   3   9  19        649.76        636.93       244.72 o                         
   4   9  19        353.18        480.38       144.03 o                         
   5   9  19         58.20         94.91       135.17 o                         
   6   9  19          0.75        -90.24       119.11 o                         
   7   9  19        103.63        152.09       129.74 o                         
   8   9  19         77.52         74.01       154.11 o                         
   0  10  19        990.68       1131.83       219.45 o                         
   1  10  19        193.45         44.99        78.52 o                         
   2  10  19        382.69        324.97        94.56 o                         
   3  10  19        354.24        458.38       193.94 o                         
   4  10  19        331.66        285.76       123.04 o                         
   5  10  19        204.40        386.26       256.34 o                         
   6  10  19         20.20       -176.95       148.59 o                         
   7  10  19          5.87          0.27       165.04 o                         
   8  10  19          4.28        -51.09       155.31 o                         
   1  11  19       1238.16       1407.97       208.11 o                         
   2  11  19         28.26        102.34        96.36 o                         
   3  11  19       1265.36       1532.11       345.34 o                         
   4  11  19        452.01        369.05       145.86 o                         
   5  11  19         64.20         27.82       172.33 o                         
   6  11  19         22.12        -67.85       148.56 o                         
   7  11  19         43.18         26.16       155.03 o                         
   8  11  19         96.04        214.69       165.21 o                         
   0  12  19       3305.22       5345.44      1900.52 o                         
   1  12  19        969.89       1017.84       174.48 o                         
   2  12  19        392.88        250.95       116.36 o                         
   3  12  19        115.26         34.68        72.40 o                         
   4  12  19        167.20        322.23       122.24 o                         
   5  12  19        134.37        159.60       128.90 o                         
   6  12  19          0.19        111.94       158.98 o                         
   7  12  19          4.61         49.86       152.81 o                         
   1  13  19          8.20         43.54        47.90 o                         
   2  13  19        583.49        198.90       174.13 o                         
   3  13  19         10.14          1.66        67.86 o                         
   4  13  19         43.54         93.06       103.72 o                         
   5  13  19        506.46        784.35       181.98 o                         
   6  13  19         33.47        -29.17       221.49 o                         
   7  13  19        183.20        210.26       166.98 o                         
   0  14  19       4709.25       6441.32      1099.36 o                         
   1  14  19        355.54        113.10        83.80 o                         
   2  14  19       1068.28        796.79       135.91 o                         
   3  14  19         12.75         26.74        44.90 o                         
   4  14  19         36.48         46.88        95.09 o                         
   5  14  19         12.97        128.29       104.88 o                         
   6  14  19         13.57        -85.05       176.96 o                         
   7  14  19         38.71         46.36       184.50 o                         
   1  15  19         92.81         86.60        44.98 o                         
   2  15  19          0.96         13.56        29.22 o                         
   3  15  19          1.79        -25.41        55.01 o                         
   4  15  19         82.78          4.46        85.44 o                         
   5  15  19        725.79       1474.57       466.76 o                         
   6  15  19         42.16        106.85       113.81 o                         
   1  16  19         16.79         -6.27        47.44 o                         
   2  16  19         27.44          0.68        30.25 o                         
   3  16  19         17.88         12.68        53.27 o                         
   4  16  19        614.70        667.65       155.17 o                         
   5  16  19          4.02        -50.55       125.24 o                         
   6  16  19         87.30         26.63       113.20 o                         
   1  17  19         65.85         38.44        48.68 o                         
   2  17  19          8.79        -18.02        64.19 o                         
   3  17  19          2.47         73.21        77.75 o                         
   4  17  19         38.67         53.33        87.19 o                         
   5  17  19         43.49         88.24       112.73 o                         
   6  17  19          1.71       -109.92       147.18 o                         
   0  18  19        159.64         96.27        76.56 o                         
   1  18  19         22.03         -7.91        56.83 o                         
   2  18  19        363.62        345.70        65.37 o                         
   3  18  19        351.98        427.25       117.68 o                         
   4  18  19         13.00         25.26        90.15 o                         
   5  18  19         11.47         73.09       111.15 o                         
   1  19  19         16.03        -14.68        61.47 o                         
   2  19  19        119.91         99.76        50.80 o                         
   3  19  19         78.84         34.64        80.06 o                         
   4  19  19        196.53        360.96       118.72 o                         
   5  19  19         42.95        100.14       113.08 o                         
   0  20  19        273.08        183.68       135.60 o                         
   1  20  19          4.73         22.01        56.58 o                         
   2  20  19         66.40         80.68        90.81 o                         
   3  20  19        166.49        230.39       107.08 o                         
   4  20  19         67.86         90.67        92.34 o                         
   1  21  19        110.93         83.85        57.00 o                         
   2  21  19        127.91        286.32       133.71 o                         
   3  21  19         70.43        115.46        83.32 o                         
   0  22  19        268.71        222.48       192.86 o                         
   1  22  19          5.99        -25.87        56.73 o                         
   2  22  19         17.31         48.38       112.77 o                         
   0   0  20      19629.31      24170.06      5117.04 o                         
   1   0  20       3476.32       2419.41       542.39 o                         
   2   0  20          3.70         18.13        45.71 o                         
   3   0  20          2.08         -9.20        54.01 o                         
   4   0  20         10.07         11.81        59.39 o                         
   5   0  20        515.56        344.40       250.40 o                         
   6   0  20        264.81        278.34       163.13 o                         
   7   0  20        421.87        329.55       193.81 o                         
   8   0  20         25.30        212.85       218.52 o                         
   9   0  20          2.60         69.59       187.01 o                         
   1   1  20        784.99        912.93       194.68 o                         
   2   1  20        407.56        456.16        84.07 o                         
   3   1  20        216.07        219.70        69.16 o                         
   4   1  20        413.03        281.92        93.73 o                         
   5   1  20       2004.82       2190.54       283.12 o                         
   6   1  20        489.77        609.07       127.48 o                         
   7   1  20        241.14        288.15       118.60 o                         
   8   1  20         82.21         -2.74       130.04 o                         
   9   1  20          2.42        -67.61       181.93 o                         
   0   2  20       3169.50       3786.46       841.67 o                         
   1   2  20        115.57         79.86        37.42 o                         
   2   2  20        113.80         57.01        45.03 o                         
   3   2  20        564.13        406.38       118.83 o                         
   4   2  20        715.28        543.52       127.55 o                         
   5   2  20        109.06        167.16        62.99 o                         
   6   2  20          0.95         36.97       190.71 o                         
   7   2  20        471.62        488.84       157.53 o                         
   8   2  20         69.93         90.19       125.72 o                         
   9   2  20          9.54         61.56       172.87 o                         
   1   3  20       1289.65       1463.41       151.19 o                         
   2   3  20       1219.18       2080.15       545.36 o                         
   3   3  20        187.14        236.94        99.31 o                         
   4   3  20        422.29        492.98       123.94 o                         
   5   3  20        774.41        798.70       138.82 o                         
   6   3  20         43.46        -10.90        68.49 o                         
   7   3  20         95.46         96.20       105.79 o                         
   8   3  20          2.21        130.60       163.11 o                         
   9   3  20         19.91        -26.75       152.86 o                         
   0   4  20         82.99        157.24        69.07 o                         
   1   4  20       1794.51       1922.08       355.74 o                         
   2   4  20       7814.70       9321.65      1156.29 o                         
   3   4  20          1.63         -8.81        95.41 o                         
   4   4  20        335.60        366.30       113.72 o                         
   5   4  20         37.07         76.39        46.56 o                         
   6   4  20         76.93         99.85        80.32 o                         
   7   4  20        338.82        472.11       170.45 o                         
   8   4  20         39.42        113.42       141.54 o                         
   1   5  20       1219.11       1351.72       213.58 o                         
   2   5  20        819.11        870.06       166.36 o                         
   3   5  20        840.83        921.70       214.98 o                         
   4   5  20         15.51        -49.38        98.76 o                         
   5   5  20         58.78        246.97       118.74 o                         
   6   5  20         38.26         42.33        74.53 o                         
   7   5  20        159.99        178.67       131.27 o                         
   8   5  20       1030.96       1791.27       763.88 o                         
   0   6  20         59.03         28.36        67.53 o                         
   1   6  20        348.72        234.85        72.17 o                         
   2   6  20       3052.00       3306.21       579.17 o                         
   3   6  20       1994.20       2292.83       403.76 o                         
   4   6  20          9.26         57.47       109.67 o                         
   5   6  20          2.28        -54.52       117.51 o                         
   6   6  20        164.15        250.73       158.13 o                         
   7   6  20         13.07        -27.18       115.15 o                         
   8   6  20        294.09        266.87       299.29 o                         
   1   7  20       3726.02       4653.68       716.72 o                         
   2   7  20         60.64        100.65        77.91 o                         
   3   7  20         43.36         51.88        95.16 o                         
   4   7  20        104.02         81.04       113.96 o                         
   5   7  20        191.40        288.72       153.89 o                         
   6   7  20          8.76         -9.82       110.37 o                         
   7   7  20         93.85         23.30       118.31 o                         
   8   7  20        209.70         65.85       131.00 o                         
   0   8  20        892.09       1184.48       276.46 o                         
   1   8  20         27.17        -24.06        63.31 o                         
   2   8  20        523.83        561.83       166.53 o                         
   3   8  20        177.89        256.61       142.35 o                         
   4   8  20        641.22        847.89       287.94 o                         
   5   8  20         28.26         25.76       117.24 o                         
   6   8  20        130.43        117.13       116.43 o                         
   7   8  20        160.04         69.60       136.58 o                         
   8   8  20        111.08        -48.96       136.97 o                         
   1   9  20        690.56        762.75       139.70 o                         
   2   9  20       1154.61       1384.47       270.50 o                         
   3   9  20         18.48         17.03        94.13 o                         
   4   9  20        509.36        693.92       300.64 o                         
   5   9  20          4.99          0.41       152.19 o                         
   6   9  20         61.60        174.49       131.34 o                         
   7   9  20          2.30        -20.32       138.38 o                         
   8   9  20          0.38        -44.32       148.91 o                         
   0  10  20       3680.50       3704.51      1016.03 o                         
   1  10  20       1375.86       1486.83       272.45 o                         
   2  10  20        287.76        235.54        80.54 o                         
   3  10  20        119.20        123.44       183.41 o                         
   4  10  20       2408.77       2489.91       623.42 o                         
   5  10  20         36.01        -57.59       130.21 o                         
   6  10  20       1099.99       1551.88       364.11 o                         
   7  10  20        286.77        463.74       177.36 o                         
   8  10  20        130.50         78.39       150.50 o                         
   1  11  20        411.42        281.43       130.89 o                         
   2  11  20        348.86        333.01        93.13 o                         
   3  11  20        199.89        120.01       132.61 o                         
   4  11  20         47.07        121.80       109.67 o                         
   5  11  20         80.33        154.24       124.71 o                         
   6  11  20       1140.48       1317.43       294.73 o                         
   7  11  20         26.51         53.88       150.89 o                         
   0  12  20       2741.48       3227.10       513.85 o                         
   1  12  20        146.97         69.08        39.52 o                         
   2  12  20         36.17          7.22        61.64 o                         
   3  12  20        469.28        542.06       127.67 o                         
   4  12  20        199.31        176.52       111.68 o                         
   5  12  20         93.83         82.65       172.06 o                         
   6  12  20        270.84        333.65       238.65 o                         
   7  12  20          1.71        -76.50       153.47 o                         
   1  13  20        270.82        209.10       105.22 o                         
   2  13  20        322.63        247.50       123.82 o                         
   3  13  20          0.63         32.53        75.11 o                         
   4  13  20          2.24         -9.43        91.17 o                         
   5  13  20          3.51       -130.02       137.01 o                         
   6  13  20        138.68        246.66       159.56 o                         
   7  13  20          2.95        190.48       162.74 o                         
   0  14  20        628.24        523.48       196.37 o                         
   1  14  20         24.38        -23.34        38.61 o                         
   2  14  20       1520.89       2099.28       727.28 o                         
   3  14  20        278.84        297.31       110.36 o                         
   4  14  20          0.34         31.77        90.38 o                         
   5  14  20          6.50         52.32       123.07 o                         
   6  14  20         58.98         44.07       125.48 o                         
   7  14  20          3.97         94.30       134.44 o                         
   1  15  20        108.55         53.21        61.69 o                         
   2  15  20         12.81         52.09        39.84 o                         
   3  15  20        742.49       1333.40       241.01 o                         
   4  15  20       1054.12       1385.41       251.29 o                         
   5  15  20         42.18         36.94       136.35 o                         
   6  15  20          1.37        -28.98       145.35 o                         
   0  16  20          0.39         -0.18        68.42 o                         
   1  16  20        110.29         36.30        49.67 o                         
   2  16  20       1076.16       1651.31       256.53 o                         
   3  16  20         36.40         61.53        74.01 o                         
   4  16  20        304.80        389.70       130.34 o                         
   5  16  20        280.11        371.05       138.38 o                         
   6  16  20        224.59        432.18       238.51 o                         
   1  17  20        173.38         82.23        77.90 o                         
   2  17  20        119.31         61.98        67.29 o                         
   3  17  20         81.05        111.28        98.87 o                         
   4  17  20        162.59        165.09       103.93 o                         
   5  17  20          6.99        -86.84       109.39 o                         
   0  18  20         66.55        132.36       112.10 o                         
   1  18  20         19.66         49.16        46.58 o                         
   2  18  20         14.49         55.95        66.58 o                         
   3  18  20        284.48        438.11       224.46 o                         
   4  18  20        279.51        367.14       122.50 o                         
   5  18  20          0.12         89.82       112.67 o                         
   1  19  20        126.38        133.64        49.89 o                         
   2  19  20        374.59        468.38       229.33 o                         
   3  19  20         37.11         95.49       106.69 o                         
   4  19  20         74.23        156.56       100.05 o                         
   0  20  20        734.14        581.92       364.11 o                         
   1  20  20          1.44         -2.71        50.83 o                         
   2  20  20         13.05         44.08        70.19 o                         
   3  20  20         44.77         26.81        85.04 o                         
   1  21  20         66.73        125.79        82.70 o                         
   2  21  20        985.94       1265.63       265.96 o                         
   0  22  20        140.06         15.40        95.80 o                         
   1   1  21        540.32        584.68       119.52 o                         
   2   1  21        551.40        424.15        97.07 o                         
   3   1  21        715.56        707.62       126.04 o                         
   4   1  21       1165.74       1009.10       215.11 o                         
   5   1  21        440.75        402.11        92.11 o                         
   6   1  21        683.53        903.35       157.74 o                         
   7   1  21        338.50        434.93       128.11 o                         
   8   1  21         32.20         18.57       134.35 o                         
   0   2  21         12.69        -36.87        77.68 o                         
   1   2  21          0.22        -11.48        35.50 o                         
   2   2  21        951.22       1196.83       232.73 o                         
   3   2  21       6634.75       7711.26       938.52 o                         
   4   2  21        609.59        307.93       155.76 o                         
   5   2  21         96.03         66.03        67.96 o                         
   6   2  21        199.74        222.78        75.23 o                         
   7   2  21        239.68        383.35       126.32 o                         
   8   2  21        203.74        305.23       200.42 o                         
   1   3  21        351.36        358.03        65.19 o                         
   2   3  21        511.20        602.07       132.49 o                         
   3   3  21         86.71          5.34        89.58 o                         
   4   3  21        206.29        224.59        97.31 o                         
   5   3  21        386.31        214.57        80.40 o                         
   6   3  21        132.15        236.37       136.33 o                         
   7   3  21        166.32        137.69       180.57 o                         
   8   3  21          5.83        -34.35       127.55 o                         
   0   4  21         33.24         75.65        70.64 o                         
   1   4  21       1331.68       1505.26       224.97 o                         
   2   4  21       1369.25       1370.72       214.25 o                         
   3   4  21        227.35        156.27       116.17 o                         
   4   4  21        312.54        275.84       111.00 o                         
   5   4  21          8.09        -44.13        97.19 o                         
   6   4  21         87.99        214.08       111.47 o                         
   7   4  21        354.46        436.47       283.48 o                         
   8   4  21         37.16         39.59       123.57 o                         
   1   5  21       4617.60       5434.56       960.93 o                         
   2   5  21       2448.56       2444.42       352.25 o                         
   3   5  21        242.44        244.89       107.99 o                         
   4   5  21         66.42         60.94       105.89 o                         
   5   5  21        823.80        988.33       282.48 o                         
   6   5  21         12.10         37.50       107.32 o                         
   7   5  21          0.83         47.75       203.18 o                         
   8   5  21        129.26         33.90       125.98 o                         
   0   6  21       1120.78       1125.02       295.77 o                         
   1   6  21        233.71        303.86        87.76 o                         
   2   6  21        294.26        371.98       101.35 o                         
   3   6  21        123.16        257.15       113.88 o                         
   4   6  21          8.87         37.75       115.45 o                         
   5   6  21        355.35        457.80       146.95 o                         
   6   6  21         73.91         89.65       123.27 o                         
   7   6  21        194.14         91.85       206.67 o                         
   8   6  21          7.36         19.75       123.33 o                         
   1   7  21        853.02        841.95       182.25 o                         
   2   7  21       5123.83       5070.61      1076.40 o                         
   3   7  21       1584.16       1649.11       277.12 o                         
   4   7  21         10.44         51.97       106.13 o                         
   5   7  21         14.95        -13.52       114.36 o                         
   6   7  21         44.13         -4.90       112.45 o                         
   7   7  21          0.27       -100.03       117.09 o                         
   8   7  21        289.88        187.49       145.31 o                         
   0   8  21      12561.77      12551.77      1832.54 o                         
   1   8  21       2837.81       3702.28       560.99 o                         
   2   8  21         62.88         70.69        82.86 o                         
   3   8  21        126.60        164.58       105.40 o                         
   4   8  21         21.72         75.11       116.19 o                         
   5   8  21         25.26         59.97       162.07 o                         
   6   8  21         13.98         53.45       116.13 o                         
   7   8  21         12.00        -18.68       141.47 o                         
   8   8  21         16.89         70.07       229.66 o                         
   1   9  21         26.80          4.62        56.36 o                         
   2   9  21          1.01        -35.98        76.88 o                         
   3   9  21        658.40        751.19       263.36 o                         
   4   9  21        987.78       1583.79       326.04 o                         
   5   9  21         26.88         69.96       177.73 o                         
   6   9  21        118.57        175.34       173.42 o                         
   7   9  21        132.16        146.78       133.58 o                         
   8   9  21         13.90         48.02       144.87 o                         
   0  10  21         17.78         50.57        58.54 o                         
   1  10  21         86.72         60.98        66.24 o                         
   2  10  21       1501.75       1862.75       275.85 o                         
   3  10  21       1190.99       1315.18       386.26 o                         
   4  10  21         32.58         26.20       149.91 o                         
   5  10  21         40.24         17.39       137.12 o                         
   6  10  21          1.27         47.24       143.50 o                         
   7  10  21        273.32        230.50       161.21 o                         
   1  11  21         59.06         73.33        59.25 o                         
   2  11  21       2241.85       2557.80       356.75 o                         
   3  11  21        106.06        225.15       112.97 o                         
   5  11  21        184.02        397.65       163.54 o                         
   6  11  21         76.96        370.11       170.64 o                         
   7  11  21          8.47         21.98       148.44 o                         
   0  12  21         28.28         51.59       106.42 o                         
   1  12  21         44.39         13.82        44.72 o                         
   2  12  21        276.17        196.69        82.80 o                         
   3  12  21        416.60        601.81       195.86 o                         
   4  12  21          1.76        -42.04       120.05 o                         
   5  12  21          7.91        -67.02       130.07 o                         
   6  12  21         67.73         49.43       184.76 o                         
   7  12  21         53.70        -18.23       163.16 o                         
   1  13  21        360.34        223.43       185.76 o                         
   2  13  21        164.70        106.41        66.75 o                         
   3  13  21         21.48        -46.21       122.92 o                         
   4  13  21         58.48         77.84        92.80 o                         
   5  13  21        653.27        945.06       338.86 o                         
   6  13  21        233.30        238.89       158.52 o                         
   7  13  21         36.66         92.88       158.22 o                         
   0  14  21       1012.86        940.18       397.20 o                         
   1  14  21          0.02         -6.15        37.27 o                         
   2  14  21       1457.09       1570.22       242.22 o                         
   3  14  21        772.51       1062.67       199.03 o                         
   4  14  21         22.62          2.25        87.95 o                         
   5  14  21        191.18        192.64       144.26 o                         
   6  14  21         45.02         57.11       160.36 o                         
   1  15  21       1045.32       1358.42       428.40 o                         
   2  15  21        485.70        292.02       126.61 o                         
   3  15  21          8.56         34.98        80.17 o                         
   4  15  21          1.37         85.01        88.93 o                         
   5  15  21        262.14        362.29       151.25 o                         
   6  15  21         43.15         57.01       122.50 o                         
   0  16  21         17.67         27.35        70.58 o                         
   1  16  21         43.90         34.70        42.48 o                         
   2  16  21          5.32          6.99       115.07 o                         
   3  16  21         82.61         69.19        78.46 o                         
   4  16  21        368.61        491.40       191.94 o                         
   5  16  21         21.08        -43.27       111.05 o                         
   1  17  21         12.93         34.95        49.07 o                         
   2  17  21        150.33        182.64        76.55 o                         
   3  17  21         62.78        107.85        78.49 o                         
   4  17  21        263.08        199.90       106.56 o                         
   5  17  21        402.16        976.36       261.91 o                         
   0  18  21        143.85         49.84        75.29 o                         
   1  18  21         23.72         13.97        52.30 o                         
   2  18  21         16.76         22.48        71.65 o                         
   3  18  21        369.96        364.57       145.52 o                         
   4  18  21         40.60         30.98       106.27 o                         
   1  19  21         24.40         48.94       109.91 o                         
   2  19  21        727.04        718.15       234.46 o                         
   3  19  21         28.37         77.83        86.82 o                         
   4  19  21          0.23        -26.09        97.27 o                         
   0  20  21        942.57        322.79       165.31 o                         
   1  20  21        193.00        199.75        81.74 o                         
   2  20  21         96.84        169.38        86.69 o                         
   3  20  21         10.01         -9.51        96.81 o                         
   1  21  21        181.55        129.00        72.01 o                         
   2  21  21          0.15         27.24        71.18 o                         
   0   0  22       2458.72       3084.70       717.96 o                         
   1   0  22       1103.98       1417.78       423.54 o                         
   2   0  22        942.81       1016.71       260.39 o                         
   3   0  22       6694.63       7921.63      1739.53 o                         
   4   0  22       4814.41       3354.59      2023.96 o                         
   5   0  22         43.03         -3.56        79.22 o                         
   6   0  22        620.43        887.15       467.84 o                         
   7   0  22         71.23         64.63       196.64 o                         
   8   0  22        312.26         53.21       338.18 o                         
   1   1  22       6465.97       8217.21      1112.28 o                         
   2   1  22       7816.63       9462.99      1083.37 o                         
   3   1  22       3345.59       3221.82       610.03 o                         
   4   1  22         11.38         57.95        46.52 o                         
   5   1  22        517.25        383.70        94.56 o                         
   6   1  22        295.14        245.69       112.98 o                         
   7   1  22       1072.61       1108.01       192.93 o                         
   8   1  22        400.33        422.55       188.01 o                         
   0   2  22       3189.83       3039.48       488.36 o                         
   1   2  22        116.27         66.53        68.08 o                         
   2   2  22       3227.33       4065.19       513.78 o                         
   3   2  22        594.75        541.72       339.40 o                         
   4   2  22        210.49        171.25       154.19 o                         
   5   2  22         15.65         14.10        52.48 o                         
   6   2  22          8.86          5.27        60.62 o                         
   7   2  22          6.01         35.40        99.83 o                         
   8   2  22        296.90        196.95       127.00 o                         
   1   3  22       1154.63       1247.39       306.31 o                         
   2   3  22       2742.03       3883.32       501.61 o                         
   3   3  22       2486.09       3760.83       550.72 o                         
   4   3  22        129.46         87.72       103.37 o                         
   5   3  22       2014.44       2316.91       475.67 o                         
   6   3  22        371.09        477.87       147.09 o                         
   7   3  22        244.59        178.39       117.17 o                         
   8   3  22         39.82         -2.52       123.83 o                         
   0   4  22       9610.55      12695.00      1890.48 o                         
   1   4  22       2018.62       2386.25       324.60 o                         
   2   4  22       2258.57       2836.77       414.92 o                         
   3   4  22        399.62        181.78       115.09 o                         
   4   4  22        123.01        140.75       113.49 o                         
   5   4  22        113.33        102.99       101.55 o                         
   6   4  22         56.87        159.62       107.46 o                         
   7   4  22        263.70        294.45       124.67 o                         
   8   4  22        262.47        309.92       174.90 o                         
   1   5  22       6294.76       7155.16       909.29 o                         
   2   5  22        490.03        480.50       128.86 o                         
   3   5  22        673.95        602.45       158.96 o                         
   4   5  22        993.59       1313.61       294.61 o                         
   5   5  22       2827.72       3375.91       547.66 o                         
   6   5  22        516.79        517.59       284.57 o                         
   7   5  22          5.56       -351.96       379.51 o                         
   8   5  22         75.91        -56.81       123.11 o                         
   0   6  22          2.19         -3.24        72.12 o                         
   1   6  22       2716.11       2904.49       403.03 o                         
   2   6  22        388.79        466.33       121.54 o                         
   3   6  22        186.72        109.21        99.48 o                         
   4   6  22       5939.13       7641.90      1318.19 o                         
   5   6  22         21.87        -14.38       119.46 o                         
   6   6  22        127.56        156.63       120.05 o                         
   7   6  22        155.07         60.63       131.22 o                         
   8   6  22         28.96        114.55       121.40 o                         
   1   7  22       2125.93       2561.49       592.90 o                         
   2   7  22        203.91        197.21        84.97 o                         
   3   7  22         24.08        -19.82        98.60 o                         
   4   7  22          1.02         96.29       107.11 o                         
   5   7  22        827.64       1028.35       273.22 o                         
   6   7  22        467.08        471.23       198.04 o                         
   7   7  22          1.24        -49.97       351.42 o                         
   8   7  22          2.85         13.48       122.29 o                         
   0   8  22       4409.54       4448.34       831.14 o                         
   1   8  22          9.64         36.75        64.37 o                         
   2   8  22        449.24        509.51       133.63 o                         
   3   8  22          8.55        120.60       113.87 o                         
   4   8  22         31.69        -45.16       109.76 o                         
   5   8  22         59.94        105.96       129.47 o                         
   6   8  22        120.47        263.36       173.95 o                         
   7   8  22        129.65         58.64       131.18 o                         
   8   8  22        277.76        203.23       160.85 o                         
   1   9  22         38.69         48.11        58.97 o                         
   2   9  22       5524.26       6296.90      1371.64 o                         
   3   9  22       2264.66       3194.87       534.89 o                         
   4   9  22       1401.77       1886.90       372.26 o                         
   5   9  22        417.69        509.16       225.28 o                         
   6   9  22       1071.07       1969.17       408.11 o                         
   7   9  22        438.37        388.14       167.19 o                         
   0  10  22       1018.49        889.36       181.58 o                         
   1  10  22        746.96       1179.06       231.10 o                         
   2  10  22       3274.91       4378.18       574.91 o                         
   3  10  22       1490.83       1633.88       325.68 o                         
   4  10  22        169.62        200.12       120.90 o                         
   5  10  22          1.41        -13.78       201.23 o                         
   6  10  22        120.16        134.14       142.11 o                         
   7  10  22         66.05        107.05       154.36 o                         
   1  11  22        285.42        240.86        71.37 o                         
   2  11  22        328.35        455.28       125.45 o                         
   3  11  22        613.58        545.06       155.72 o                         
   4  11  22        209.36        236.59       127.51 o                         
   5  11  22          3.75       -100.37       137.62 o                         
   6  11  22         25.63       -132.36       209.07 o                         
   7  11  22        659.23        675.02       375.46 o                         
   0  12  22         12.81        -23.23        63.19 o                         
   1  12  22          6.28         11.44        61.82 o                         
   2  12  22        116.11         68.82        66.21 o                         
   3  12  22        241.65        160.98        86.78 o                         
   4  12  22        926.03       1454.86       327.03 o                         
   5  12  22         59.45         95.25       132.84 o                         
   6  12  22        514.35        657.32       219.10 o                         
   7  12  22          7.26        -25.31       165.60 o                         
   1  13  22        135.08        103.99       113.65 o                         
   2  13  22        597.50        777.28       145.25 o                         
   3  13  22          5.45         12.05        78.24 o                         
   4  13  22         27.17        236.62       241.21 o                         
   5  13  22          1.35         -7.06       115.15 o                         
   6  13  22        202.36        344.75       194.17 o                         
   0  14  22        290.98        411.10       275.11 o                         
   1  14  22        127.98         29.54        35.95 o                         
   2  14  22        349.63        438.85        97.93 o                         
   3  14  22         35.22         64.57       131.40 o                         
   4  14  22         28.94        159.77       112.24 o                         
   5  14  22        190.17        198.89       145.30 o                         
   6  14  22         14.49         68.04       172.09 o                         
   1  15  22         59.76         20.92        34.92 o                         
   2  15  22       1331.83       1553.49       254.64 o                         
   3  15  22          5.47         73.58       134.21 o                         
   4  15  22         13.14         86.65       100.10 o                         
   5  15  22       1200.95       1860.24       313.15 o                         
   6  15  22         54.08        142.17       124.48 o                         
   0  16  22       3471.21       6323.65      2298.53 o                         
   1  16  22        224.87        228.49        74.70 o                         
   2  16  22        186.32        225.97        87.09 o                         
   3  16  22         22.23          0.76        82.25 o                         
   4  16  22          1.14         -6.63        97.71 o                         
   5  16  22         78.92        198.11       148.33 o                         
   1  17  22         67.64        107.40        68.85 o                         
   2  17  22          4.28        -94.10       108.90 o                         
   3  17  22          7.89         34.46       127.03 o                         
   4  17  22        164.30        109.58       101.06 o                         
   5  17  22        266.75        202.57       150.32 o                         
   0  18  22        277.55        142.50       138.03 o                         
   1  18  22         95.09         65.95        69.30 o                         
   2  18  22         31.55         -1.98       105.60 o                         
   3  18  22         49.24        -23.45        96.23 o                         
   4  18  22        655.46        929.74       178.53 o                         
   1  19  22        103.35        114.80       155.59 o                         
   2  19  22        198.41        312.02        95.89 o                         
   3  19  22         82.15        124.18        96.32 o                         
   0  20  22         26.93         39.17       118.85 o                         
   1  20  22         52.31         53.52       111.64 o                         
   2  20  22         19.01         81.92        78.36 o                         
   1   1  23        138.30         87.37        62.70 o                         
   2   1  23       1065.10       1144.70       250.81 o                         
   3   1  23        923.81        393.10       235.27 o                         
   4   1  23        294.80        202.58        63.55 o                         
   5   1  23        148.02        186.66        83.24 o                         
   6   1  23         35.59        -18.11        62.89 o                         
   7   1  23        134.11        125.24        99.67 o                         
   8   1  23         89.58        -10.09       233.58 o                         
   0   2  23       9249.57      10099.68      1526.28 o                         
   1   2  23         99.30         86.61        45.56 o                         
   2   2  23        538.04        605.99       150.43 o                         
   3   2  23         94.32         68.73        62.32 o                         
   4   2  23         98.67        -57.94       158.95 o                         
   5   2  23        115.46         52.90        88.15 o                         
   6   2  23         84.79         82.03        91.33 o                         
   7   2  23         97.04          8.62        99.46 o                         
   8   2  23         42.00        -31.94       241.35 o                         
   1   3  23        925.33        916.20       117.19 o                         
   2   3  23       2140.56       2677.19       379.75 o                         
   3   3  23        743.79        788.76       170.67 o                         
   4   3  23        395.17        272.27       241.75 o                         
   5   3  23         53.97         62.91        97.80 o                         
   6   3  23        200.08        221.32       121.50 o                         
   7   3  23          2.10        127.08       146.34 o                         
   8   3  23        104.00         15.19       112.97 o                         
   0   4  23         75.04        110.48        81.70 o                         
   1   4  23       2959.77       3182.21       698.51 o                         
   2   4  23       5041.85       6535.92       828.20 o                         
   3   4  23       1294.86       1625.53       394.47 o                         
   4   4  23        494.46        520.37       158.51 o                         
   5   4  23          3.75         16.20       173.42 o                         
   6   4  23         75.44        143.00       109.93 o                         
   7   4  23          3.89        -80.29       116.62 o                         
   8   4  23         83.97         32.35       113.64 o                         
   1   5  23         37.81          5.82        57.66 o                         
   2   5  23        304.98        256.66        87.78 o                         
   3   5  23        579.35        747.96       290.20 o                         
   4   5  23          0.50          6.49       114.23 o                         
   5   5  23        304.62        280.33       144.13 o                         
   6   5  23         72.94        246.04       135.47 o                         
   7   5  23         29.91        112.12       117.71 o                         
   8   5  23          6.73        -48.34       130.11 o                         
   1   6  23        598.08        842.15       161.10 o                         
   2   6  23        198.85         83.75        84.22 o                         
   3   6  23        289.01        221.50       114.50 o                         
   4   6  23        122.60         75.31       118.98 o                         
   5   6  23         74.46        105.30       119.53 o                         
   6   6  23         47.89        160.46       211.57 o                         
   7   6  23          3.90        121.97       179.90 o                         
   8   6  23          1.03        -60.28       139.05 o                         
   1   7  23         30.82         37.86        58.21 o                         
   2   7  23        819.32        672.90       156.25 o                         
   3   7  23        110.09         78.58       102.04 o                         
   4   7  23        216.41        236.56       127.30 o                         
   5   7  23        408.32        472.46       168.62 o                         
   6   7  23        592.72        454.33       296.04 o                         
   7   7  23         81.00        -22.61       142.68 o                         
   0   8  23        218.48         81.86        88.69 o                         
   1   8  23        671.42        886.24       270.65 o                         
   2   8  23        455.99        535.34       138.24 o                         
   3   8  23          0.02        -20.26       107.15 o                         
   4   8  23       1416.41       1584.23       304.29 o                         
   5   8  23        184.18        211.53       135.47 o                         
   6   8  23          0.62         31.86       128.72 o                         
   7   8  23         51.54         -1.50       162.49 o                         
   1   9  23        291.85        269.29       108.45 o                         
   2   9  23        496.62        358.99       107.24 o                         
   3   9  23        842.99       1146.81       389.37 o                         
   4   9  23        219.63        290.44       143.24 o                         
   5   9  23        335.37        270.92       152.16 o                         
   6   9  23        144.99         27.34       186.38 o                         
   7   9  23         55.85        -25.39       251.21 o                         
   0  10  23       2739.41       2694.60       774.55 o                         
   1  10  23          9.72         35.23        69.40 o                         
   2  10  23         96.47        175.16       105.90 o                         
   3  10  23        104.83        120.58       108.32 o                         
   4  10  23        164.94        120.31       129.64 o                         
   5  10  23         13.69         29.99       136.95 o                         
   6  10  23         57.20        215.01       242.83 o                         
   7  10  23         17.91          2.66       156.94 o                         
   1  11  23         28.05         63.80        71.37 o                         
   2  11  23         60.14         26.66        75.96 o                         
   3  11  23        513.12        649.86       136.44 o                         
   4  11  23        259.64        222.41       131.40 o                         
   5  11  23          0.85         88.33       213.93 o                         
   6  11  23         76.85        124.40       159.26 o                         
   7  11  23         20.07        -49.85       156.29 o                         
   0  12  23       1468.67       1798.95       388.83 o                         
   1  12  23         44.07         55.58        60.42 o                         
   2  12  23        979.58       1214.37       209.29 o                         
   3  12  23          7.64         62.17        82.97 o                         
   4  12  23          0.06         16.42       102.80 o                         
   5  12  23          3.58        125.06       183.95 o                         
   6  12  23          0.94         12.02       157.06 o                         
   1  13  23        117.09         71.94        60.00 o                         
   2  13  23        628.68        779.24       147.84 o                         
   3  13  23          1.63         49.63        93.49 o                         
   4  13  23        427.59        439.12       120.91 o                         
   5  13  23         61.24         48.73       140.54 o                         
   6  13  23         53.88         77.07       155.44 o                         
   0  14  23       1817.47       1759.51       398.69 o                         
   1  14  23         54.45         64.93        62.41 o                         
   2  14  23        147.84        163.08        88.39 o                         
   3  14  23        818.39       1034.15       187.53 o                         
   4  14  23         33.73        108.07       135.72 o                         
   5  14  23          4.89        -25.54       107.19 o                         
   6  14  23         20.08         48.67       128.96 o                         
   1  15  23         94.36        119.46        84.31 o                         
   2  15  23        319.85        339.80        97.65 o                         
   3  15  23         61.10         28.42        81.70 o                         
   4  15  23         29.33         50.24       204.21 o                         
   5  15  23          8.94        -43.53       107.10 o                         
   0  16  23        414.84        361.54       421.65 o                         
   1  16  23         12.15        -29.10        59.60 o                         
   2  16  23          0.72        -53.48        66.16 o                         
   3  16  23        467.59        298.52       151.37 o                         
   4  16  23        131.08         57.26       124.60 o                         
   5  16  23         99.39         53.36       110.11 o                         
   1  17  23        130.96        131.14        67.98 o                         
   2  17  23        273.62        262.54        88.72 o                         
   3  17  23          0.17         83.47       187.73 o                         
   4  17  23         19.16        -13.49       101.46 o                         
   0  18  23        688.72       1155.82       334.67 o                         
   1  18  23          4.44       -130.93       100.91 o                         
   2  18  23        128.21        103.04       169.90 o                         
   3  18  23          2.13         13.39        95.85 o                         
   4  18  23         10.89         -1.91       115.68 o                         
   1  19  23         13.10         -8.01        66.92 o                         
   2  19  23         43.38        124.13       119.95 o                         
   3  19  23        116.34        197.51       100.86 o                         
   0  20  23        135.18        293.07       155.05 o                         
   1  20  23         25.71         23.26        65.34 o                         
   1   0  24       3267.50       4430.88      1329.37 o                         
   2   0  24         87.94        114.79        82.59 o                         
   3   0  24         31.39        -27.21       117.77 o                         
   4   0  24        157.92         61.06        68.39 o                         
   5   0  24        560.35        713.09       166.41 o                         
   6   0  24          5.60         81.03       256.61 o                         
   7   0  24          0.04        187.46       284.43 o                         
   8   0  24         10.39       -279.03       329.27 o                         
   1   1  24       2407.14       3019.87       446.30 o                         
   2   1  24       1732.17       2129.53       577.21 o                         
   3   1  24         12.73         12.30        38.99 o                         
   4   1  24        679.87        351.18       298.84 o                         
   5   1  24       2216.91       2515.76       512.05 o                         
   6   1  24          2.52         25.03        92.87 o                         
   7   1  24         39.85        -70.60       202.69 o                         
   8   1  24         22.56          3.47       220.68 o                         
   0   2  24         49.36         66.50        87.94 o                         
   1   2  24        177.57        277.95        74.82 o                         
   2   2  24        493.84        600.25       132.14 o                         
   3   2  24         28.22        104.20        73.94 o                         
   4   2  24        108.31         70.30       163.43 o                         
   5   2  24         44.40        103.83        99.14 o                         
   6   2  24         37.26         14.52        99.01 o                         
   7   2  24        108.60         68.70       100.12 o                         
   8   2  24          9.62        -25.34       242.43 o                         
   1   3  24       1669.83       1613.31       186.52 o                         
   2   3  24        134.68        100.73        63.45 o                         
   3   3  24        732.79        830.33       174.84 o                         
   4   3  24        398.56        180.79       105.30 o                         
   5   3  24        324.42        218.39       173.95 o                         
   6   3  24        189.22        191.89       114.38 o                         
   7   3  24        323.82         98.68       105.35 o                         
   8   3  24         18.59         72.56       248.09 o                         
   0   4  24         15.91         36.02        82.40 o                         
   1   4  24        635.19        666.56       159.39 o                         
   2   4  24          0.54         19.42        66.05 o                         
   3   4  24        386.11        503.17       148.09 o                         
   4   4  24        196.24        228.23       229.33 o                         
   5   4  24         22.40         64.55       105.20 o                         
   6   4  24          1.95         -2.47       107.45 o                         
   7   4  24         52.98          3.68       114.49 o                         
   8   4  24          9.64         82.28       120.52 o                         
   1   5  24       1457.63       1630.92       320.37 o                         
   2   5  24        419.40        384.75       117.69 o                         
   3   5  24       2502.86       3242.12       459.98 o                         
   4   5  24        532.88        866.39       202.85 o                         
   5   5  24        180.83        107.20       123.62 o                         
   6   5  24         44.35         81.11       127.64 o                         
   7   5  24        629.41        362.96       159.50 o                         
   0   6  24        777.56        699.05       226.36 o                         
   1   6  24         46.51         67.80        71.85 o                         
   2   6  24       1089.17        876.12       176.39 o                         
   3   6  24        540.82        927.77       192.33 o                         
   4   6  24        505.54        723.92       209.52 o                         
   5   6  24        131.07         24.71       199.19 o                         
   6   6  24        160.45         96.48       127.62 o                         
   7   6  24        109.88         81.49       125.96 o                         
   1   7  24          8.50         -8.62        58.50 o                         
   2   7  24          0.77         13.86        84.05 o                         
   3   7  24        973.97       1252.87       243.01 o                         
   4   7  24        208.94        154.07       136.04 o                         
   5   7  24          0.20         -3.32       121.53 o                         
   6   7  24         28.12         -5.50       129.80 o                         
   7   7  24         70.01          4.53       140.46 o                         
   0   8  24          0.29         -6.91        25.08 o                         
   1   8  24          3.89         31.98        65.93 o                         
   2   8  24        738.08        952.34       212.02 o                         
   3   8  24         40.42         44.30        99.88 o                         
   4   8  24          4.30         33.92       125.82 o                         
   5   8  24         26.79         91.33       125.99 o                         
   6   8  24        136.18         16.08       243.78 o                         
   7   8  24        368.35        252.16       153.63 o                         
   1   9  24         89.51        137.20        78.48 o                         
   2   9  24         55.08         20.88        90.10 o                         
   3   9  24         60.87         53.01       109.52 o                         
   4   9  24          7.58         -4.88       135.95 o                         
   5   9  24       1696.69       2996.45       541.76 o                         
   6   9  24          0.04        -70.41       152.54 o                         
   7   9  24        151.95        -36.74       185.30 o                         
   0  10  24        736.67        804.91       242.97 o                         
   1  10  24        541.56        617.21       203.67 o                         
   2  10  24         46.98         29.57        75.83 o                         
   3  10  24          9.08         43.25       108.06 o                         
   4  10  24        145.81        173.16       135.99 o                         
   5  10  24        418.15        469.43       190.79 o                         
   6  10  24         68.42        -40.11       158.53 o                         
   7  10  24        308.95        -62.13       191.78 o                         
   1  11  24        262.79        343.58        91.30 o                         
   2  11  24         77.07        147.43        77.47 o                         
   3  11  24        148.54         83.51        98.72 o                         
   4  11  24          9.91        -66.36       129.41 o                         
   5  11  24       1435.59       1814.84       372.99 o                         
   6  11  24          0.02        -74.28       204.75 o                         
   0  12  24         52.80         88.59        91.84 o                         
   1  12  24        992.37        952.78       167.52 o                         
   2  12  24          0.74        -44.30       105.61 o                         
   3  12  24         13.01          1.85        90.51 o                         
   4  12  24        205.98        207.07       120.66 o                         
   5  12  24        330.70        190.85       156.31 o                         
   6  12  24        127.08          8.91       196.37 o                         
   1  13  24          2.02         11.20        60.92 o                         
   2  13  24          0.05        -86.98       110.48 o                         
   3  13  24         41.87        -24.24        87.49 o                         
   4  13  24        176.81         83.50        99.40 o                         
   5  13  24        129.29        192.85       149.55 o                         
   6  13  24         69.66         70.61       175.03 o                         
   0  14  24        601.59        387.29       548.06 o                         
   1  14  24        266.64        365.21        84.62 o                         
   2  14  24         79.44        169.73       110.10 o                         
   3  14  24        172.89        184.22       100.25 o                         
   4  14  24         22.21         64.43        98.23 o                         
   5  14  24        154.49        199.00       148.50 o                         
   1  15  24        229.97        161.80        86.20 o                         
   2  15  24         42.06         21.91        67.18 o                         
   3  15  24        360.25        608.57       225.00 o                         
   4  15  24        129.66        176.18       113.11 o                         
   5  15  24          0.71        -50.34       114.21 o                         
   0  16  24        220.73        306.04       157.75 o                         
   1  16  24         17.23         31.94        66.66 o                         
   2  16  24         16.99        -38.74        68.49 o                         
   3  16  24        645.97        591.00       181.54 o                         
   4  16  24         24.84          7.48       140.57 o                         
   1  17  24        125.58        189.27        75.28 o                         
   2  17  24         48.39         12.14       102.45 o                         
   3  17  24        264.76        242.89       106.44 o                         
   1  18  24        115.40         70.05        74.88 o                         
   2  18  24        130.33        184.67        99.87 o                         
   3  18  24        419.14        410.59       369.38 o                         
   1  19  24        113.13        166.33        86.51 o                         
   2  19  24         44.22         72.84        79.64 o                         
   1   1  25         17.72         16.44        66.14 o                         
   2   1  25        123.05        114.84        76.88 o                         
   3   1  25        461.22        406.19       104.44 o                         
   4   1  25        835.31        372.33       152.34 o                         
   5   1  25        355.15         63.10       101.83 o                         
   6   1  25         34.20        160.60       188.14 o                         
   7   1  25         21.89          6.97       201.98 o                         
   0   2  25       1763.47       2223.04       557.24 o                         
   1   2  25       4892.74       5574.10       730.29 o                         
   2   2  25        534.07        590.32       183.41 o                         
   3   2  25        574.68        552.43       159.38 o                         
   4   2  25          0.41         12.83       160.47 o                         
   5   2  25          5.41         58.63       112.90 o                         
   6   2  25          2.65        -30.64        92.24 o                         
   7   2  25        340.78        216.59       205.38 o                         
   1   3  25        852.61        768.09       195.79 o                         
   2   3  25          1.86         27.95        77.07 o                         
   3   3  25        127.09         70.56        98.46 o                         
   4   3  25        186.20        213.13       108.74 o                         
   5   3  25         49.34         47.97       107.98 o                         
   6   3  25         24.10        -30.26       104.45 o                         
   7   3  25         16.01        -32.68       320.36 o                         
   0   4  25      10493.86      10127.63      1532.57 o                         
   1   4  25        403.68        501.20       127.98 o                         
   2   4  25        403.38        452.04       120.62 o                         
   3   4  25        977.12       1147.22       507.14 o                         
   4   4  25         99.89        120.19       107.01 o                         
   5   4  25         66.14         15.52       121.95 o                         
   6   4  25        247.11        303.96       156.67 o                         
   7   4  25         53.88         30.07       112.19 o                         
   1   5  25        917.26        976.07       207.45 o                         
   2   5  25          0.25        -24.70        66.85 o                         
   3   5  25          1.31          5.89        95.41 o                         
   4   5  25         75.83        150.31       119.22 o                         
   5   5  25        510.02        648.44       184.55 o                         
   6   5  25         69.37         78.51       122.96 o                         
   7   5  25          5.34        -58.38       131.32 o                         
   0   6  25        172.50         66.05        57.44 o                         
   1   6  25        101.98        259.28       104.53 o                         
   2   6  25        493.69        539.74       133.30 o                         
   3   6  25         13.44         77.28       100.20 o                         
   4   6  25          7.14          7.06       189.76 o                         
   5   6  25         60.32         60.97       139.05 o                         
   6   6  25        223.52        146.11       128.10 o                         
   7   6  25          0.00        104.83       138.17 o                         
   1   7  25        344.45        354.93       118.85 o                         
   2   7  25       1758.70       2576.09       843.16 o                         
   3   7  25        146.63        182.41       100.01 o                         
   4   7  25         44.72        -41.19       125.82 o                         
   5   7  25        598.88        470.91       234.47 o                         
   6   7  25         52.52        -37.86       129.79 o                         
   7   7  25          4.22        -41.14       143.34 o                         
   0   8  25        925.84        630.99       355.60 o                         
   1   8  25          0.82         15.40        81.30 o                         
   2   8  25       1881.35       2562.94       433.32 o                         
   3   8  25       1319.78       1599.65       316.94 o                         
   4   8  25         25.75         71.13       127.00 o                         
   5   8  25        254.76        285.11       227.52 o                         
   6   8  25         41.03        -55.80       145.90 o                         
   7   8  25        149.24         44.37       150.48 o                         
   1   9  25        160.59        130.38        61.33 o                         
   2   9  25         57.03         12.06        91.87 o                         
   3   9  25        142.46        163.36       109.99 o                         
   4   9  25          0.70         48.00       133.18 o                         
   5   9  25        106.89        210.75       164.10 o                         
   6   9  25        148.40        -18.93       148.61 o                         
   0  10  25        246.86        112.91        89.14 o                         
   1  10  25        114.92        154.22        80.53 o                         
   2  10  25        634.58        942.31       167.33 o                         
   3  10  25        606.16        910.04       225.18 o                         
   4  10  25         27.10         43.81       131.41 o                         
   5  10  25          1.84         22.59       154.14 o                         
   6  10  25        148.05        359.52       286.05 o                         
   1  11  25        672.66        815.76       177.23 o                         
   2  11  25         86.48        129.40       102.52 o                         
   3  11  25         92.02        201.97       102.57 o                         
   4  11  25          1.67         60.84       131.47 o                         
   5  11  25        418.92        474.11       182.18 o                         
   6  11  25         10.92        111.93       152.59 o                         
   0  12  25         69.49         34.95        71.31 o                         
   1  12  25        286.59        146.50        99.13 o                         
   2  12  25          3.11        -40.92        79.27 o                         
   3  12  25        150.76         91.92        90.63 o                         
   4  12  25        229.53        283.51       120.30 o                         
   5  12  25         12.67        117.90       162.28 o                         
   6  12  25          0.01       -176.75       164.69 o                         
   1  13  25         24.06         52.47        62.22 o                         
   2  13  25         13.28         25.17        74.74 o                         
   3  13  25        267.49        411.97       129.25 o                         
   4  13  25        239.29        214.85       115.43 o                         
   5  13  25         34.46        167.88       132.03 o                         
   0  14  25        455.84        680.96       220.68 o                         
   1  14  25        202.73        164.55        71.37 o                         
   2  14  25        359.83        310.41       109.14 o                         
   3  14  25        288.85        323.90       105.75 o                         
   4  14  25        290.13        482.46       194.56 o                         
   5  14  25         71.03        211.38       129.45 o                         
   1  15  25         16.55         15.84        63.32 o                         
   2  15  25          2.68         26.39       118.04 o                         
   3  15  25         11.72         20.59        84.94 o                         
   4  15  25          0.68        -11.38       130.34 o                         
   0  16  25          2.13        -68.61        92.38 o                         
   1  16  25         82.00        114.76        70.58 o                         
   2  16  25         14.54         43.04        78.18 o                         
   3  16  25         83.39         54.22        85.59 o                         
   4  16  25        125.81         93.31       108.72 o                         
   1  17  25          1.28         41.60       135.87 o                         
   2  17  25         64.34         33.60        77.22 o                         
   3  17  25         36.13         67.00        99.62 o                         
   0  18  25        593.09        680.69       219.87 o                         
   1  18  25        108.83         82.81        89.45 o                         
   2  18  25         74.72         93.17        86.68 o                         
   1  19  25          0.00         34.19        82.55 o                         
   0   0  26       2689.49       2779.74       675.55 o                         
   1   0  26         26.02         59.77       114.28 o                         
   2   0  26        361.54        241.29       138.03 o                         
   3   0  26        853.27        511.21       320.36 o                         
   4   0  26        145.87        244.18       232.30 o                         
   6   0  26          0.17       -216.90       330.89 o                         
   7   0  26        115.41       -157.75       309.28 o                         
   1   1  26        326.87        200.58        89.93 o                         
   2   1  26        502.15        491.14       138.80 o                         
   3   1  26        999.25       1047.64       185.78 o                         
   4   1  26        234.38        175.59       121.15 o                         
   5   1  26          0.91        -48.36       172.21 o                         
   6   1  26        382.86        341.96       299.83 o                         
   7   1  26        499.72        541.31       371.41 o                         
   0   2  26          5.76        -36.11       109.97 o                         
   1   2  26        316.21        214.98        86.08 o                         
   2   2  26        319.81        338.92       311.44 o                         
   3   2  26        179.32        114.36        82.47 o                         
   4   2  26         82.07        244.99       273.63 o                         
   5   2  26          3.06        -44.71       103.99 o                         
   6   2  26        240.26        279.03       252.29 o                         
   7   2  26        171.32        179.63       316.84 o                         
   1   3  26        372.95         97.45       103.98 o                         
   2   3  26       2334.14       2263.85       927.98 o                         
   3   3  26       1416.31       1631.50       273.73 o                         
   4   3  26        904.13        606.32       185.48 o                         
   5   3  26       1345.91        628.56       455.21 o                         
   6   3  26        337.43        193.19       131.65 o                         
   7   3  26         89.20        163.42       283.08 o                         
   0   4  26         53.93        150.97       102.65 o                         
   1   4  26        337.16        377.44       167.08 o                         
   2   4  26          3.91        -20.66        71.48 o                         
   3   4  26        593.78        648.78       310.23 o                         
   4   4  26        818.29        857.95       276.10 o                         
   5   4  26         24.69         87.05       121.36 o                         
   6   4  26          3.29         43.49       109.88 o                         
   7   4  26        361.84        269.57       294.42 o                         
   1   5  26       2093.88       2843.09       459.54 o                         
   2   5  26       1179.68       1623.39       339.92 o                         
   3   5  26         44.70         28.90       289.29 o                         
   4   5  26        166.84        -13.36       102.02 o                         
   5   5  26        391.81        363.43       149.76 o                         
   6   5  26          1.46        -66.68       117.87 o                         
   7   5  26          0.03          9.95       132.56 o                         
   0   6  26       7685.30       8840.02      1895.93 o                         
   1   6  26        848.32       1054.79       218.59 o                         
   2   6  26          0.00         14.59        74.28 o                         
   3   6  26         10.40        -77.25       160.57 o                         
   4   6  26        474.15        444.93       173.50 o                         
   5   6  26          0.08        -19.17       136.03 o                         
   6   6  26        103.65         69.08       127.76 o                         
   7   6  26         27.28        -23.70       134.72 o                         
   1   7  26       1625.10       2191.05       362.73 o                         
   2   7  26        684.79        739.03       236.08 o                         
   3   7  26          0.04         73.87       109.56 o                         
   4   7  26         88.63          0.08       195.82 o                         
   5   7  26         39.86         16.91       137.83 o                         
   6   7  26         89.02        -57.19       128.08 o                         
   7   7  26         17.06        -41.69       154.29 o                         
   0   8  26        590.69        290.28       350.74 o                         
   1   8  26         41.25         55.30        65.49 o                         
   2   8  26        145.02        218.29       107.35 o                         
   3   8  26          8.25         -4.87       106.26 o                         
   4   8  26         14.25         56.27       123.62 o                         
   5   8  26         58.73        -15.71       140.10 o                         
   6   8  26          0.33         76.61       175.12 o                         
   1   9  26        499.52        524.95       258.09 o                         
   2   9  26       1369.34       1488.14       447.04 o                         
   3   9  26       1091.06       1818.13       357.10 o                         
   4   9  26        103.00         74.89       141.26 o                         
   5   9  26         73.27          1.62       252.56 o                         
   6   9  26        159.25        -56.30       149.09 o                         
   0  10  26        258.76        365.19       143.43 o                         
   1  10  26        607.36        691.34       138.74 o                         
   2  10  26         58.73         36.39        97.25 o                         
   3  10  26          2.98         33.65       102.97 o
[truncated: 44,470 more chars]
